# Supplementary material for: Chlorido­[5,10,15,20-tetra­kis­(quinoline-7-carboxamido)­porphinato]iron(III)
Source: IUCrdata. 2024 Jun 4;9(Pt 6):x240496. doi: 10.1107/S2414314624004966 (PMC11223685; doi:10.1107/S2414314624004966)
Supplement: Supplementary file 1 [file x-09-x240496-sup1.cif]

##############################################################################
#                                                                            #
# This CIF contains the data for a data article accepted for                 #
# publication in IUCrData. It conforms to the requirements of                #
# Notes for Authors for IUCrData, and has been                               #
# peer reviewed under the auspices of IUCrData.                              #
#                                                                            #
# Full details of the Crystallographic Information File format               #
# are given in the paper "The Crystallographic Information File (CIF):       #
# a New Standard Archive File for Crystallography" by S. R. Hall, F. H.      #
# Allen and I. D. Brown [Acta Cryst. (1991), A47, 655-685].                  #
#                                                                            #
# The current version of the core CIF dictionary is obtainable from          #
# ftp://ftp.iucr.org/pub/cif_core.dic.                                       #
#                                                                            #
# Software is freely available for graphical display of the structure(s)     #
# in this CIF. For information consult the CIF software page                 #
# http://www.iucr.org/resources/cif/software.                                #
#                                                                            #
# This file may be used for bona fide research purposes within the           #
# scientific community so long as proper attribution is given to the data    # 
# article from which it was obtained.                                        #
#                                                                            #
##############################################################################
data_I
_audit_creation_method
;
Olex2 1.5
(compiled 2024.02.16 svn.r378c4104 for OlexSys, GUI svn.r6928)
;
_journal_date_recd_electronic     2024-04-25
_journal_date_accepted     2024-05-27
_journal_name_full     'IUCrData'
_journal_year     2024
_journal_volume     9
_journal_issue      6
_journal_page_first     0
_journal_page_last     0
_journal_paper_category     HM
_journal_paper_doi     10.1107/S2414314624004966
_journal_coeditor_code     HB4470
_publ_contact_author_name     'Jiaxiang Chu'
_publ_contact_author_address
;
School of Chemical Sciences, University of Chinese Academy of Sciences, 101408, Beijing (China)
;
_publ_contact_author_email     'chujx@ucas.ac.cn'
_publ_contact_author_fax     ?
_publ_contact_author_phone     ?
_publ_section_title
;
Chlorido[5,10,15,20-tetrakis(quinoline-7-carboxamido)porphinato]iron(III)
;
loop_
    _publ_author_name
    _publ_author_footnote
    _publ_author_address
    'Yang, Jun' .
;
School of Chemical Sciences, University of Chinese Academy of Sciences, 101408,
Beijing, People's Republic of China
;
    'Zhang, Cuijuan' .
;
School of Chemical Sciences, University of Chinese Academy of Sciences, 101408,
Beijing, People's Republic of China
;
    'Chu, Jiaxiang' .
;
School of Chemical Sciences, University of Chinese Academy of Sciences, 101408,
Beijing, People's Republic of China
;
_publ_section_synopsis
;
The porphyrin macrocycle shows a characteristic ruffled-shape distortion.  The
central Fe^III^ cation (site symmetry 2) is coordinated in a fivefold manner,
with four pyrrole N atoms of the porphyrin core in the basal sites and one Cl
atom (site symmetry 2) in the apical position.
;
_chemical_name_systematic
;
Chlorido[5,10,15,20-tetrakis(quinoline-7-carboxamido)porphinato]iron(III)
;
_chemical_name_common     ?
_chemical_formula_moiety     'C84 H52 Cl Fe N12 O4'
_chemical_formula_sum     'C84 H52 Cl Fe N12 O4'
_chemical_formula_iupac     '[Fe (C84 H52 N12 O4) Cl]'
_chemical_formula_weight     1384.68
_chemical_melting_point     ?
_space_group_crystal_system     monoclinic
_space_group_name_H-M_alt     'C 1 2/c 1'
_space_group_name_Hall     '-C 2yc'
loop_
    _space_group_symop_operation_xyz
    'x, y, z'
    '-x, y, -z+1/2'
    'x+1/2, y+1/2, z'
    '-x+1/2, y+1/2, -z+1/2'
    '-x, -y, -z'
    'x, -y, z-1/2'
    '-x+1/2, -y+1/2, -z'
    'x+1/2, -y+1/2, z-1/2'
_cell_length_a     23.1771(19)
_cell_length_b     12.7959(10)
_cell_length_c     22.5404(16)
_cell_angle_alpha     90
_cell_angle_beta     100.332(3)
_cell_angle_gamma     90
_cell_volume     6576.5(9)
_cell_formula_units_Z     4
_cell_measurement_reflns_used     9906
_cell_measurement_theta_min     2.47
_cell_measurement_theta_max     26.39
_cell_measurement_temperature     100(2)
_exptl_crystal_description     block
_exptl_crystal_colour     black
_exptl_crystal_size_max     0.466
_exptl_crystal_size_mid     0.236
_exptl_crystal_size_min     0.235
_exptl_crystal_density_diffrn     1.399
_exptl_crystal_density_meas     ?
_exptl_crystal_density_method     ?
_exptl_crystal_F_000     2860
_exptl_absorpt_coefficient_mu     0.336
_exptl_absorpt_correction_type     none
_exptl_absorpt_process_details     ?
_exptl_absorpt_correction_T_min     ?
_exptl_absorpt_correction_T_max     ?
_diffrn_ambient_temperature     100.00
_diffrn_source     ?
_diffrn_radiation_type     MoK\a
_diffrn_radiation_wavelength     0.71073
_diffrn_measurement_device_type     'Bruker APEXII CCD'
_diffrn_measurement_method     '\f and \w scans'
_diffrn_detector_area_resol_mean     ?
_diffrn_reflns_number     56518
_diffrn_reflns_av_R_equivalents     0.0413
_diffrn_reflns_av_unetI/netI     0.0203
_diffrn_reflns_theta_min     2.321
_diffrn_reflns_theta_max     26.401
_diffrn_reflns_theta_full     25.242
_diffrn_measured_fraction_theta_max     0.991
_diffrn_measured_fraction_theta_full     0.991
_diffrn_reflns_limit_h_min     -28
_diffrn_reflns_limit_h_max     28
_diffrn_reflns_limit_k_min     -16
_diffrn_reflns_limit_k_max     16
_diffrn_reflns_limit_l_min     -28
_diffrn_reflns_limit_l_max     25
_diffrn_standards_number     0
_refine_special_details     ?
_reflns_number_total     6685
_reflns_number_gt     5979
_reflns_threshold_expression     'I > 2\s(I)'
_refine_ls_structure_factor_coef     Fsqd
_refine_ls_matrix_type     full
_refine_ls_R_factor_all     0.0422
_refine_ls_R_factor_gt     0.0352
_refine_ls_wR_factor_gt     0.0819
_refine_ls_wR_factor_ref     0.0877
_refine_ls_goodness_of_fit_ref     1.074
_refine_ls_restrained_S_all     1.074
_refine_ls_number_reflns     6685
_refine_ls_number_parameters     469
_refine_ls_number_restraints     0
_refine_ls_hydrogen_treatment     mixed
_refine_ls_weighting_scheme     calc
_refine_ls_weighting_details
             'w=1/[\s^2^(Fo^2^)+(0.0246P)^2^+12.3743P] where P=(Fo^2^+2Fc^2^)/3'
_atom_sites_solution_hydrogens     mixed
_atom_sites_solution_primary     iterative
_atom_sites_solution_secondary     ?
_refine_ls_shift/su_max     0.001
_refine_ls_shift/su_mean     0.000
_refine_diff_density_max     0.383
_refine_diff_density_min     -0.459
_refine_ls_extinction_method     none
_refine_ls_extinction_coef     .
loop_
    _atom_type_symbol
    _atom_type_description
    _atom_type_scat_dispersion_real
    _atom_type_scat_dispersion_imag
    _atom_type_scat_source
    'C' 'C' 0.0033 0.0016
                         'International Tables Vol C Tables 4.2.6.8 and 6.1.1.4'
    'H' 'H' 0.0000 0.0000
                         'International Tables Vol C Tables 4.2.6.8 and 6.1.1.4'
    'Cl' 'Cl' 0.1484 0.1585
                         'International Tables Vol C Tables 4.2.6.8 and 6.1.1.4'
    'Fe' 'Fe' 0.3463 0.8444
                         'International Tables Vol C Tables 4.2.6.8 and 6.1.1.4'
    'N' 'N' 0.0061 0.0033
                         'International Tables Vol C Tables 4.2.6.8 and 6.1.1.4'
    'O' 'O' 0.0106 0.0060
                         'International Tables Vol C Tables 4.2.6.8 and 6.1.1.4'
_computing_data_collection
;
APEX2 (Bruker, 2014)
;
_computing_cell_refinement
;
SAINT (Bruker, 2014)
;
_computing_data_reduction
;
SAINT (Bruker, 2014)
;
_computing_structure_solution
;
<i>olex2.solve</i> 1.5 (Bourhis et al., 2015)
;
_computing_structure_refinement
;
<i>SHELXL2018/3</i> (Sheldrick, 2015)
;
_computing_molecular_graphics
;
Olex2 1.5 (Dolomanov <i>et al.</i>,  2009)
;
_computing_publication_material
;
Olex2 1.5 (Dolomanov <i>et al.</i>,  2009)
;
loop_
    _atom_site_type_symbol
    _atom_site_label
    _atom_site_fract_x
    _atom_site_fract_y
    _atom_site_fract_z
    _atom_site_U_iso_or_equiv
    _atom_site_adp_type
    _atom_site_calc_flag
    _atom_site_occupancy
    _atom_site_disorder_assembly
    _atom_site_disorder_group
    Fe Fe1 0.500000 0.19602(2) 0.250000 0.01406(8) Uani d 1 . .
    Cl Cl1 0.500000 0.36828(5) 0.250000 0.03714(17) Uani d 1 . .
    O O1 0.41885(5) 0.50579(9) 0.49890(5) 0.0241(3) Uani d 1 . .
    N N1 0.41780(6) 0.16016(10) 0.26565(6) 0.0170(3) Uani d 1 . .
    N N3 0.43287(6) 0.37351(11) 0.43536(6) 0.0205(3) Uani d 1 . .
    N N2 0.53043(5) 0.16349(10) 0.33957(6) 0.0150(3) Uani d 1 . .
    O O2 0.22888(6) 0.45237(12) 0.08918(6) 0.0395(3) Uani d 1 . .
    N N6 0.30417(7) 0.79208(13) 0.18249(7) 0.0305(3) Uani d 1 . .
    N N5 0.48009(7) 0.83155(12) 0.40947(7) 0.0280(3) Uani d 1 . .
    N N4 0.29534(7) 0.33119(13) 0.13238(7) 0.0283(3) Uani d 1 . .
    C C5 0.43699(7) 0.17883(12) 0.37670(7) 0.0161(3) Uani d 1 . .
    C C27 0.40879(7) 0.19029(13) 0.43123(7) 0.0170(3) Uani d 1 . .
    C C4 0.49801(7) 0.17192(12) 0.38512(7) 0.0157(3) Uani d 1 . .
    C C33 0.43741(7) 0.47455(13) 0.45470(7) 0.0189(3) Uani d 1 . .
    C C3 0.53593(7) 0.16678(12) 0.44304(7) 0.0180(3) Uani d 1 . .
    H H3A 0.524266 0.170362 0.481303 0.022 Uiso calc 1 . .
    C C6 0.39996(7) 0.17128(12) 0.32058(7) 0.0173(3) Uani d 1 . .
    C C9 0.36683(7) 0.15418(13) 0.22305(7) 0.0189(3) Uani d 1 . .
    C C40 0.51885(7) 0.69603(13) 0.35087(7) 0.0202(3) Uani d 1 . .
    C C32 0.40714(7) 0.28739(13) 0.46001(7) 0.0179(3) Uani d 1 . .
    C C36 0.48723(7) 0.72863(13) 0.39614(7) 0.0198(3) Uani d 1 . .
    C C1 0.58807(7) 0.15469(12) 0.36826(7) 0.0165(3) Uani d 1 . .
    C C10 0.36335(7) 0.14926(13) 0.16065(7) 0.0182(3) Uani d 1 . .
    C C11 0.30400(7) 0.14485(14) 0.12114(7) 0.0209(3) Uani d 1 . .
    C C39 0.54339(8) 0.77432(14) 0.31872(8) 0.0240(4) Uani d 1 . .
    H H39 0.564563 0.755848 0.287869 0.029 Uiso calc 1 . .
    C C2 0.59132(7) 0.15590(13) 0.43272(7) 0.0197(3) Uani d 1 . .
    H H2 0.625887 0.150127 0.462395 0.024 Uiso calc 1 . .
    C C35 0.46154(7) 0.65284(13) 0.42850(7) 0.0198(3) Uani d 1 . .
    H H35 0.440172 0.674535 0.458579 0.024 Uiso calc 1 . .
    C C34 0.46684(7) 0.54836(13) 0.41734(7) 0.0191(3) Uani d 1 . .
    C C28 0.38285(8) 0.10387(14) 0.45276(8) 0.0243(4) Uani d 1 . .
    H H28 0.384045 0.038161 0.433394 0.029 Uiso calc 1 . .
    C C18 0.30038(7) 0.50730(15) 0.17230(8) 0.0266(4) Uani d 1 . .
    C C31 0.38000(7) 0.29535(14) 0.51067(7) 0.0219(3) Uani d 1 . .
    H H31 0.379183 0.360378 0.530841 0.026 Uiso calc 1 . .
    C C13 0.22732(8) 0.04515(16) 0.05918(8) 0.0301(4) Uani d 1 . .
    H H13 0.211626 -0.020147 0.044043 0.036 Uiso calc 1 . .
    C C8 0.31670(7) 0.15940(15) 0.25228(8) 0.0250(4) Uani d 1 . .
    H H8 0.276745 0.154920 0.233226 0.030 Uiso calc 1 . .
    C C26 0.29544(7) 0.61104(15) 0.15667(8) 0.0256(4) Uani d 1 . .
    H H26 0.279465 0.630038 0.116320 0.031 Uiso calc 1 . .
    C C41 0.52447(8) 0.58790(14) 0.34060(8) 0.0252(4) Uani d 1 . .
    H H41 0.545774 0.564905 0.310748 0.030 Uiso calc 1 . .
    C C25 0.31377(7) 0.68972(15) 0.19966(8) 0.0254(4) Uani d 1 . .
    C C12 0.28099(7) 0.04982(15) 0.09838(7) 0.0250(4) Uani d 1 . .
    H H12 0.302142 -0.012795 0.109711 0.030 Uiso calc 1 . .
    C C38 0.53627(8) 0.87648(14) 0.33257(8) 0.0286(4) Uani d 1 . .
    H H38 0.552389 0.930464 0.311643 0.034 Uiso calc 1 . .
    C C29 0.35514(8) 0.11235(15) 0.50233(8) 0.0280(4) Uani d 1 . .
    H H29 0.336836 0.053119 0.516364 0.034 Uiso calc 1 . .
    C C30 0.35440(8) 0.20768(14) 0.53110(8) 0.0253(4) Uani d 1 . .
    H H30 0.336037 0.213161 0.565423 0.030 Uiso calc 1 . .
    C C21 0.33789(7) 0.66073(15) 0.25996(8) 0.0273(4) Uani d 1 . .
    C C7 0.33700(7) 0.17192(15) 0.31210(8) 0.0245(4) Uani d 1 . .
    H H7 0.313943 0.179663 0.342672 0.029 Uiso calc 1 . .
    C C16 0.27200(7) 0.23702(15) 0.10545(8) 0.0240(4) Uani d 1 . .
    C C15 0.21837(7) 0.23219(16) 0.06521(8) 0.0282(4) Uani d 1 . .
    H H15 0.196822 0.294312 0.053655 0.034 Uiso calc 1 . .
    C C24 0.31731(9) 0.86345(17) 0.22469(9) 0.0350(4) Uani d 1 . .
    H H24 0.310255 0.934447 0.213352 0.042 Uiso calc 1 . .
    C C42 0.49958(8) 0.51593(14) 0.37317(8) 0.0247(4) Uani d 1 . .
    H H42 0.504288 0.443490 0.366117 0.030 Uiso calc 1 . .
    C C14 0.19709(8) 0.13711(17) 0.04254(8) 0.0306(4) Uani d 1 . .
    H H14 0.160962 0.134436 0.014936 0.037 Uiso calc 1 . .
    C C19 0.32623(8) 0.47828(16) 0.23208(9) 0.0322(4) Uani d 1 . .
    H H19 0.330884 0.406488 0.242582 0.039 Uiso calc 1 . .
    C C17 0.27158(8) 0.42904(15) 0.12683(8) 0.0274(4) Uani d 1 . .
    C C20 0.34444(8) 0.55349(16) 0.27455(9) 0.0322(4) Uani d 1 . .
    H H20 0.361704 0.533286 0.314336 0.039 Uiso calc 1 . .
    C C22 0.35155(8) 0.74137(17) 0.30306(9) 0.0322(4) Uani d 1 . .
    H H22 0.367841 0.725187 0.343748 0.039 Uiso calc 1 . .
    C C23 0.34113(9) 0.84233(17) 0.28562(9) 0.0355(4) Uani d 1 . .
    H H23 0.349714 0.897659 0.313930 0.043 Uiso calc 1 . .
    C C37 0.50447(9) 0.90062(15) 0.37861(9) 0.0325(4) Uani d 1 . .
    H H37 0.500383 0.972306 0.388010 0.039 Uiso calc 1 . .
    H H3 0.4477(10) 0.3583(18) 0.4048(11) 0.037(6) Uiso d 1 . .
    H H4 0.3277(12) 0.325(2) 0.1580(12) 0.050(7) Uiso d 1 . .
loop_
    _atom_site_aniso_label
    _atom_site_aniso_U_11
    _atom_site_aniso_U_22
    _atom_site_aniso_U_33
    _atom_site_aniso_U_12
    _atom_site_aniso_U_13
    _atom_site_aniso_U_23
    Fe1 0.01562(15) 0.01438(16) 0.01258(15) 0.000 0.00360(11) 0.000
    Cl1 0.0760(5) 0.0140(3) 0.0224(3) 0.000 0.0114(3) 0.000
    O1 0.0304(6) 0.0229(6) 0.0211(6) 0.0027(5) 0.0099(5) -0.0028(5)
    N1 0.0161(6) 0.0209(7) 0.0141(6) 0.0000(5) 0.0031(5) -0.0001(5)
    N3 0.0269(7) 0.0189(7) 0.0182(7) -0.0011(6) 0.0106(6) -0.0017(5)
    N2 0.0148(6) 0.0159(6) 0.0149(6) -0.0024(5) 0.0042(5) -0.0013(5)
    O2 0.0380(8) 0.0403(8) 0.0345(8) 0.0130(6) -0.0093(6) 0.0028(6)
    N6 0.0326(8) 0.0328(9) 0.0283(8) 0.0036(7) 0.0114(6) 0.0024(7)
    N5 0.0375(9) 0.0183(7) 0.0306(8) -0.0004(6) 0.0126(7) -0.0022(6)
    N4 0.0179(7) 0.0311(8) 0.0327(8) 0.0035(6) -0.0044(6) 0.0022(7)
    C5 0.0194(7) 0.0137(7) 0.0161(7) -0.0019(6) 0.0060(6) -0.0007(6)
    C27 0.0157(7) 0.0216(8) 0.0140(7) -0.0010(6) 0.0033(6) -0.0005(6)
    C4 0.0199(8) 0.0132(7) 0.0145(7) -0.0017(6) 0.0046(6) -0.0003(5)
    C33 0.0189(7) 0.0204(8) 0.0170(7) 0.0023(6) 0.0022(6) -0.0010(6)
    C3 0.0221(8) 0.0181(8) 0.0140(7) -0.0030(6) 0.0041(6) -0.0015(6)
    C6 0.0169(7) 0.0193(8) 0.0170(7) -0.0008(6) 0.0064(6) -0.0001(6)
    C9 0.0156(7) 0.0228(8) 0.0179(8) 0.0001(6) 0.0022(6) -0.0003(6)
    C40 0.0192(8) 0.0228(8) 0.0181(8) -0.0016(6) 0.0020(6) -0.0012(6)
    C32 0.0173(7) 0.0204(8) 0.0163(7) -0.0002(6) 0.0038(6) 0.0006(6)
    C36 0.0216(8) 0.0186(8) 0.0186(8) 0.0000(6) 0.0020(6) -0.0022(6)
    C1 0.0164(7) 0.0170(7) 0.0155(7) -0.0020(6) 0.0012(6) 0.0001(6)
    C10 0.0158(7) 0.0212(8) 0.0176(7) 0.0016(6) 0.0024(6) -0.0002(6)
    C11 0.0160(7) 0.0325(9) 0.0144(7) -0.0004(7) 0.0037(6) 0.0000(7)
    C39 0.0252(8) 0.0258(9) 0.0217(8) -0.0034(7) 0.0059(7) -0.0012(7)
    C2 0.0209(8) 0.0223(8) 0.0152(7) -0.0016(6) 0.0016(6) -0.0006(6)
    C35 0.0209(8) 0.0209(8) 0.0179(8) 0.0011(6) 0.0040(6) -0.0026(6)
    C34 0.0201(8) 0.0199(8) 0.0171(7) -0.0002(6) 0.0027(6) -0.0009(6)
    C28 0.0292(9) 0.0228(8) 0.0231(8) -0.0067(7) 0.0105(7) -0.0030(7)
    C18 0.0197(8) 0.0339(10) 0.0263(9) 0.0058(7) 0.0040(7) 0.0037(7)
    C31 0.0243(8) 0.0250(9) 0.0175(8) 0.0018(7) 0.0071(6) -0.0029(6)
    C13 0.0230(9) 0.0430(11) 0.0245(9) -0.0058(8) 0.0047(7) -0.0095(8)
    C8 0.0156(8) 0.0385(10) 0.0213(8) -0.0006(7) 0.0045(6) -0.0024(7)
    C26 0.0218(8) 0.0347(10) 0.0215(8) 0.0073(7) 0.0067(7) 0.0050(7)
    C41 0.0308(9) 0.0234(9) 0.0241(9) -0.0001(7) 0.0122(7) -0.0047(7)
    C25 0.0184(8) 0.0343(10) 0.0254(9) 0.0040(7) 0.0087(7) 0.0045(7)
    C12 0.0228(8) 0.0344(10) 0.0183(8) 0.0002(7) 0.0051(6) -0.0046(7)
    C38 0.0354(10) 0.0227(9) 0.0292(9) -0.0044(7) 0.0099(8) 0.0031(7)
    C29 0.0340(10) 0.0283(9) 0.0246(9) -0.0092(8) 0.0132(7) 0.0004(7)
    C30 0.0270(9) 0.0328(10) 0.0186(8) -0.0013(7) 0.0112(7) -0.0001(7)
    C21 0.0170(8) 0.0378(10) 0.0272(9) 0.0009(7) 0.0044(7) 0.0037(8)
    C7 0.0175(8) 0.0373(10) 0.0197(8) -0.0009(7) 0.0063(6) -0.0026(7)
    C16 0.0177(8) 0.0340(10) 0.0202(8) -0.0010(7) 0.0028(6) 0.0006(7)
    C15 0.0175(8) 0.0423(11) 0.0235(9) 0.0028(7) -0.0001(7) 0.0043(8)
    C24 0.0396(11) 0.0336(11) 0.0336(10) 0.0018(9) 0.0118(9) 0.0001(8)
    C42 0.0311(9) 0.0189(8) 0.0259(9) -0.0002(7) 0.0100(7) -0.0046(7)
    C14 0.0175(8) 0.0519(12) 0.0213(9) -0.0028(8) 0.0007(7) -0.0021(8)
    C19 0.0284(9) 0.0325(10) 0.0331(10) 0.0049(8) -0.0016(8) 0.0085(8)
    C17 0.0236(9) 0.0334(10) 0.0245(9) 0.0046(7) 0.0027(7) 0.0051(7)
    C20 0.0260(9) 0.0405(11) 0.0272(9) 0.0033(8) -0.0034(7) 0.0066(8)
    C22 0.0234(9) 0.0469(12) 0.0259(9) -0.0007(8) 0.0037(7) 0.0011(8)
    C23 0.0343(10) 0.0416(11) 0.0318(10) -0.0018(9) 0.0091(8) -0.0059(9)
    C37 0.0450(11) 0.0194(9) 0.0364(10) -0.0020(8) 0.0159(9) -0.0019(7)
_geom_special_details
;
 All esds (except the esd in the dihedral angle between two l.s. planes)
 are estimated using the full covariance matrix.  The cell esds are taken
 into account individually in the estimation of esds in distances, angles
 and torsion angles; correlations between esds in cell parameters are only
 used when they are defined by crystal symmetry.  An approximate (isotropic)
 treatment of cell esds is used for estimating esds involving l.s. planes.
;
loop_
    _geom_bond_atom_site_label_1
    _geom_bond_atom_site_label_2
    _geom_bond_site_symmetry_2
    _geom_bond_distance
    _geom_bond_publ_flag
    Fe1 Cl1 . 2.2042(7) y
    Fe1 N1 2_655 2.0508(13) ?
    Fe1 N1 . 2.0508(13) y
    Fe1 N2 . 2.0581(13) y
    Fe1 N2 2_655 2.0581(13) ?
    O1 C33 . 1.2212(19) ?
    N1 C6 . 1.381(2) ?
    N1 C9 . 1.384(2) ?
    N3 C33 . 1.362(2) ?
    N3 C32 . 1.413(2) ?
    N3 H3 . 0.85(2) ?
    N2 C4 . 1.3811(19) ?
    N2 C1 . 1.381(2) ?
    O2 C17 . 1.220(2) ?
    N6 C25 . 1.373(2) ?
    N6 C24 . 1.314(3) ?
    N5 C36 . 1.367(2) ?
    N5 C37 . 1.314(2) ?
    N4 C16 . 1.413(2) ?
    N4 C17 . 1.365(2) ?
    N4 H4 . 0.86(3) ?
    C5 C27 . 1.499(2) ?
    C5 C4 . 1.396(2) ?
    C5 C6 . 1.399(2) ?
    C27 C32 . 1.405(2) ?
    C27 C28 . 1.387(2) ?
    C4 C3 . 1.439(2) ?
    C33 C34 . 1.507(2) ?
    C3 H3A . 0.9500 ?
    C3 C2 . 1.352(2) ?
    C6 C7 . 1.437(2) ?
    C9 C10 . 1.396(2) ?
    C9 C8 . 1.436(2) ?
    C40 C36 . 1.421(2) ?
    C40 C39 . 1.414(2) ?
    C40 C41 . 1.413(2) ?
    C32 C31 . 1.403(2) ?
    C36 C35 . 1.408(2) ?
    C1 C10 2_655 1.400(2) ?
    C1 C2 . 1.442(2) ?
    C10 C11 . 1.500(2) ?
    C11 C12 . 1.389(2) ?
    C11 C16 . 1.404(2) ?
    C39 H39 . 0.9500 ?
    C39 C38 . 1.361(3) ?
    C2 H2 . 0.9500 ?
    C35 H35 . 0.9500 ?
    C35 C34 . 1.370(2) ?
    C34 C42 . 1.418(2) ?
    C28 H28 . 0.9500 ?
    C28 C29 . 1.389(2) ?
    C18 C26 . 1.373(3) ?
    C18 C19 . 1.422(3) ?
    C18 C17 . 1.501(3) ?
    C31 H31 . 0.9500 ?
    C31 C30 . 1.386(2) ?
    C13 H13 . 0.9500 ?
    C13 C12 . 1.392(2) ?
    C13 C14 . 1.386(3) ?
    C8 H8 . 0.9500 ?
    C8 C7 . 1.356(2) ?
    C26 H26 . 0.9500 ?
    C26 C25 . 1.409(3) ?
    C41 H41 . 0.9500 ?
    C41 C42 . 1.368(2) ?
    C25 C21 . 1.423(2) ?
    C12 H12 . 0.9500 ?
    C38 H38 . 0.9500 ?
    C38 C37 . 1.411(3) ?
    C29 H29 . 0.9500 ?
    C29 C30 . 1.383(3) ?
    C30 H30 . 0.9500 ?
    C21 C20 . 1.413(3) ?
    C21 C22 . 1.414(3) ?
    C7 H7 . 0.9500 ?
    C16 C15 . 1.402(2) ?
    C15 H15 . 0.9500 ?
    C15 C14 . 1.376(3) ?
    C24 H24 . 0.9500 ?
    C24 C23 . 1.411(3) ?
    C42 H42 . 0.9500 ?
    C14 H14 . 0.9500 ?
    C19 H19 . 0.9500 ?
    C19 C20 . 1.370(3) ?
    C20 H20 . 0.9500 ?
    C22 H22 . 0.9500 ?
    C22 C23 . 1.359(3) ?
    C23 H23 . 0.9500 ?
    C37 H37 . 0.9500 ?
loop_
    _geom_angle_atom_site_label_1
    _geom_angle_atom_site_label_2
    _geom_angle_atom_site_label_3
    _geom_angle_site_symmetry_1
    _geom_angle_site_symmetry_3
    _geom_angle
    _geom_angle_publ_flag
    N1 Fe1 Cl1 2_655 . 102.93(4) ?
    N1 Fe1 Cl1 . . 102.93(4) y
    N1 Fe1 N1 2_655 . 154.14(8) y
    N1 Fe1 N2 . 2_655 87.60(5) y
    N1 Fe1 N2 2_655 2_655 87.22(5) ?
    N1 Fe1 N2 2_655 . 87.59(5) ?
    N1 Fe1 N2 . . 87.22(5) ?
    N2 Fe1 Cl1 . . 101.67(4) y
    N2 Fe1 Cl1 2_655 . 101.67(4) ?
    N2 Fe1 N2 2_655 . 156.66(7) y
    C6 N1 Fe1 . . 124.61(10) ?
    C6 N1 C9 . . 105.79(13) ?
    C9 N1 Fe1 . . 126.62(10) ?
    C33 N3 C32 . . 128.91(14) ?
    C33 N3 H3 . . 117.3(16) ?
    C32 N3 H3 . . 113.8(16) ?
    C4 N2 Fe1 . . 125.25(10) ?
    C1 N2 Fe1 . . 127.49(10) ?
    C1 N2 C4 . . 105.54(12) ?
    C24 N6 C25 . . 117.01(17) ?
    C37 N5 C36 . . 116.81(15) ?
    C16 N4 H4 . . 115.2(17) ?
    C17 N4 C16 . . 128.76(15) ?
    C17 N4 H4 . . 115.8(17) ?
    C4 C5 C27 . . 118.36(14) ?
    C4 C5 C6 . . 124.14(14) ?
    C6 C5 C27 . . 117.45(13) ?
    C32 C27 C5 . . 121.12(14) ?
    C28 C27 C5 . . 119.27(14) ?
    C28 C27 C32 . . 119.60(14) ?
    N2 C4 C5 . . 125.24(14) ?
    N2 C4 C3 . . 110.24(13) ?
    C5 C4 C3 . . 124.44(14) ?
    O1 C33 N3 . . 123.59(15) ?
    O1 C33 C34 . . 120.77(15) ?
    N3 C33 C34 . . 115.64(14) ?
    C4 C3 H3A . . 126.5 ?
    C2 C3 C4 . . 107.03(14) ?
    C2 C3 H3A . . 126.5 ?
    N1 C6 C5 . . 125.72(14) ?
    N1 C6 C7 . . 109.96(14) ?
    C5 C6 C7 . . 124.31(14) ?
    N1 C9 C10 . . 126.12(14) ?
    N1 C9 C8 . . 109.83(14) ?
    C10 C9 C8 . . 123.98(15) ?
    C39 C40 C36 . . 117.80(15) ?
    C41 C40 C36 . . 118.65(15) ?
    C41 C40 C39 . . 123.54(15) ?
    C27 C32 N3 . . 117.36(14) ?
    C31 C32 N3 . . 123.08(15) ?
    C31 C32 C27 . . 119.55(15) ?
    N5 C36 C40 . . 122.59(15) ?
    N5 C36 C35 . . 118.05(15) ?
    C35 C36 C40 . . 119.35(15) ?
    N2 C1 C10 . 2_655 125.27(14) ?
    N2 C1 C2 . . 110.02(13) ?
    C10 C1 C2 2_655 . 124.67(14) ?
    C9 C10 C1 . 2_655 124.11(14) ?
    C9 C10 C11 . . 118.76(14) ?
    C1 C10 C11 2_655 . 117.00(14) ?
    C12 C11 C10 . . 120.19(15) ?
    C12 C11 C16 . . 119.47(15) ?
    C16 C11 C10 . . 120.31(15) ?
    C40 C39 H39 . . 120.4 ?
    C38 C39 C40 . . 119.10(16) ?
    C38 C39 H39 . . 120.4 ?
    C3 C2 C1 . . 107.16(14) ?
    C3 C2 H2 . . 126.4 ?
    C1 C2 H2 . . 126.4 ?
    C36 C35 H35 . . 119.4 ?
    C34 C35 C36 . . 121.12(15) ?
    C34 C35 H35 . . 119.4 ?
    C35 C34 C33 . . 116.39(14) ?
    C35 C34 C42 . . 119.43(15) ?
    C42 C34 C33 . . 124.17(15) ?
    C27 C28 H28 . . 119.6 ?
    C27 C28 C29 . . 120.72(16) ?
    C29 C28 H28 . . 119.6 ?
    C26 C18 C19 . . 119.81(18) ?
    C26 C18 C17 . . 117.61(16) ?
    C19 C18 C17 . . 122.20(17) ?
    C32 C31 H31 . . 120.2 ?
    C30 C31 C32 . . 119.54(15) ?
    C30 C31 H31 . . 120.2 ?
    C12 C13 H13 . . 120.5 ?
    C14 C13 H13 . . 120.5 ?
    C14 C13 C12 . . 119.09(18) ?
    C9 C8 H8 . . 126.4 ?
    C7 C8 C9 . . 107.25(15) ?
    C7 C8 H8 . . 126.4 ?
    C18 C26 H26 . . 119.6 ?
    C18 C26 C25 . . 120.89(16) ?
    C25 C26 H26 . . 119.6 ?
    C40 C41 H41 . . 119.6 ?
    C42 C41 C40 . . 120.76(16) ?
    C42 C41 H41 . . 119.6 ?
    N6 C25 C26 . . 118.31(16) ?
    N6 C25 C21 . . 122.29(17) ?
    C26 C25 C21 . . 119.27(17) ?
    C11 C12 C13 . . 120.82(17) ?
    C11 C12 H12 . . 119.6 ?
    C13 C12 H12 . . 119.6 ?
    C39 C38 H38 . . 120.7 ?
    C39 C38 C37 . . 118.69(17) ?
    C37 C38 H38 . . 120.7 ?
    C28 C29 H29 . . 120.3 ?
    C30 C29 C28 . . 119.50(16) ?
    C30 C29 H29 . . 120.3 ?
    C31 C30 H30 . . 119.5 ?
    C29 C30 C31 . . 121.07(15) ?
    C29 C30 H30 . . 119.5 ?
    C20 C21 C25 . . 118.88(17) ?
    C20 C21 C22 . . 123.20(17) ?
    C22 C21 C25 . . 117.86(18) ?
    C6 C7 H7 . . 126.4 ?
    C8 C7 C6 . . 107.14(14) ?
    C8 C7 H7 . . 126.4 ?
    C11 C16 N4 . . 117.64(15) ?
    C15 C16 N4 . . 122.84(17) ?
    C15 C16 C11 . . 119.52(17) ?
    C16 C15 H15 . . 120.1 ?
    C14 C15 C16 . . 119.74(18) ?
    C14 C15 H15 . . 120.1 ?
    N6 C24 H24 . . 117.6 ?
    N6 C24 C23 . . 124.8(2) ?
    C23 C24 H24 . . 117.6 ?
    C34 C42 H42 . . 119.7 ?
    C41 C42 C34 . . 120.66(16) ?
    C41 C42 H42 . . 119.7 ?
    C13 C14 H14 . . 119.3 ?
    C15 C14 C13 . . 121.31(16) ?
    C15 C14 H14 . . 119.3 ?
    C18 C19 H19 . . 119.9 ?
    C20 C19 C18 . . 120.23(18) ?
    C20 C19 H19 . . 119.9 ?
    O2 C17 N4 . . 123.52(18) ?
    O2 C17 C18 . . 121.18(17) ?
    N4 C17 C18 . . 115.26(15) ?
    C21 C20 H20 . . 119.6 ?
    C19 C20 C21 . . 120.86(17) ?
    C19 C20 H20 . . 119.6 ?
    C21 C22 H22 . . 120.4 ?
    C23 C22 C21 . . 119.26(18) ?
    C23 C22 H22 . . 120.4 ?
    C24 C23 H23 . . 120.6 ?
    C22 C23 C24 . . 118.78(19) ?
    C22 C23 H23 . . 120.6 ?
    N5 C37 C38 . . 124.99(17) ?
    N5 C37 H37 . . 117.5 ?
    C38 C37 H37 . . 117.5 ?
loop_
    _geom_torsion_atom_site_label_1
    _geom_torsion_atom_site_label_2
    _geom_torsion_atom_site_label_3
    _geom_torsion_atom_site_label_4
    _geom_torsion_site_symmetry_1
    _geom_torsion_site_symmetry_2
    _geom_torsion_site_symmetry_3
    _geom_torsion_site_symmetry_4
    _geom_torsion
    _geom_torsion_publ_flag
    Fe1 N1 C6 C5 . . . . -19.5(2) ?
    Fe1 N1 C6 C7 . . . . 161.64(11) ?
    Fe1 N1 C9 C10 . . . . 14.7(2) ?
    Fe1 N1 C9 C8 . . . . -162.24(12) ?
    Fe1 N2 C4 C5 . . . . 16.4(2) ?
    Fe1 N2 C4 C3 . . . . -166.77(10) ?
    Fe1 N2 C1 C10 . . . 2_655 -11.3(2) ?
    Fe1 N2 C1 C2 . . . . 166.51(11) ?
    O1 C33 C34 C35 . . . . -12.0(2) ?
    O1 C33 C34 C42 . . . . 166.96(16) ?
    N1 C6 C7 C8 . . . . 1.0(2) ?
    N1 C9 C10 C1 . . . 2_655 -3.2(3) ?
    N1 C9 C10 C11 . . . . -179.00(15) ?
    N1 C9 C8 C7 . . . . 1.9(2) ?
    N3 C33 C34 C35 . . . . 167.42(15) ?
    N3 C33 C34 C42 . . . . -13.6(2) ?
    N3 C32 C31 C30 . . . . 178.28(15) ?
    N2 C4 C3 C2 . . . . 0.36(18) ?
    N2 C1 C2 C3 . . . . -0.80(18) ?
    N6 C25 C21 C20 . . . . 177.71(17) ?
    N6 C25 C21 C22 . . . . 0.7(3) ?
    N6 C24 C23 C22 . . . . -0.1(3) ?
    N5 C36 C35 C34 . . . . 179.82(16) ?
    N4 C16 C15 C14 . . . . -177.35(16) ?
    C5 C27 C32 N3 . . . . 0.2(2) ?
    C5 C27 C32 C31 . . . . 179.55(14) ?
    C5 C27 C28 C29 . . . . -178.49(16) ?
    C5 C4 C3 C2 . . . . 177.23(15) ?
    C5 C6 C7 C8 . . . . -177.82(16) ?
    C27 C5 C4 N2 . . . . -178.50(14) ?
    C27 C5 C4 C3 . . . . 5.1(2) ?
    C27 C5 C6 N1 . . . . -179.83(14) ?
    C27 C5 C6 C7 . . . . -1.2(2) ?
    C27 C32 C31 C30 . . . . -1.0(2) ?
    C27 C28 C29 C30 . . . . -1.2(3) ?
    C4 N2 C1 C10 . . . 2_655 -176.82(15) ?
    C4 N2 C1 C2 . . . . 0.99(17) ?
    C4 C5 C27 C32 . . . . 79.19(19) ?
    C4 C5 C27 C28 . . . . -102.17(18) ?
    C4 C5 C6 N1 . . . . -2.7(3) ?
    C4 C5 C6 C7 . . . . 176.00(16) ?
    C4 C3 C2 C1 . . . . 0.25(18) ?
    C33 N3 C32 C27 . . . . -179.50(15) ?
    C33 N3 C32 C31 . . . . 1.2(3) ?
    C33 C34 C42 C41 . . . . 179.28(16) ?
    C6 N1 C9 C10 . . . . 175.64(16) ?
    C6 N1 C9 C8 . . . . -1.26(18) ?
    C6 C5 C27 C32 . . . . -103.49(18) ?
    C6 C5 C27 C28 . . . . 75.2(2) ?
    C6 C5 C4 N2 . . . . 4.4(2) ?
    C6 C5 C4 C3 . . . . -172.04(15) ?
    C9 N1 C6 C5 . . . . 179.00(15) ?
    C9 N1 C6 C7 . . . . 0.17(18) ?
    C9 C10 C11 C12 . . . . -99.02(19) ?
    C9 C10 C11 C16 . . . . 82.8(2) ?
    C9 C8 C7 C6 . . . . -1.8(2) ?
    C40 C36 C35 C34 . . . . 0.4(2) ?
    C40 C39 C38 C37 . . . . -0.1(3) ?
    C40 C41 C42 C34 . . . . 1.0(3) ?
    C32 N3 C33 O1 . . . . 0.4(3) ?
    C32 N3 C33 C34 . . . . -179.03(15) ?
    C32 C27 C28 C29 . . . . 0.2(3) ?
    C32 C31 C30 C29 . . . . 0.0(3) ?
    C36 N5 C37 C38 . . . . 1.1(3) ?
    C36 C40 C39 C38 . . . . 0.5(2) ?
    C36 C40 C41 C42 . . . . 0.6(3) ?
    C36 C35 C34 C33 . . . . -179.90(14) ?
    C36 C35 C34 C42 . . . . 1.1(2) ?
    C1 N2 C4 C5 . . . . -177.68(15) ?
    C1 N2 C4 C3 . . . . -0.84(17) ?
    C1 C10 C11 C12 2_655 . . . 84.9(2) ?
    C1 C10 C11 C16 2_655 . . . -93.30(19) ?
    C10 C9 C8 C7 . . . . -175.04(17) ?
    C10 C1 C2 C3 2_655 . . . 177.04(15) ?
    C10 C11 C12 C13 . . . . -176.68(15) ?
    C10 C11 C16 N4 . . . . -5.5(2) ?
    C10 C11 C16 C15 . . . . 175.72(15) ?
    C11 C16 C15 C14 . . . . 1.4(3) ?
    C39 C40 C36 N5 . . . . -0.2(2) ?
    C39 C40 C36 C35 . . . . 179.16(15) ?
    C39 C40 C41 C42 . . . . -179.88(17) ?
    C39 C38 C37 N5 . . . . -0.8(3) ?
    C35 C34 C42 C41 . . . . -1.8(3) ?
    C28 C27 C32 N3 . . . . -178.40(15) ?
    C28 C27 C32 C31 . . . . 0.9(2) ?
    C28 C29 C30 C31 . . . . 1.1(3) ?
    C18 C26 C25 N6 . . . . -175.69(16) ?
    C18 C26 C25 C21 . . . . 0.3(2) ?
    C18 C19 C20 C21 . . . . 0.1(3) ?
    C8 C9 C10 C1 . . . 2_655 173.32(16) ?
    C8 C9 C10 C11 . . . . -2.5(3) ?
    C26 C18 C19 C20 . . . . 2.1(3) ?
    C26 C18 C17 O2 . . . . -27.1(3) ?
    C26 C18 C17 N4 . . . . 155.05(17) ?
    C26 C25 C21 C20 . . . . 1.9(2) ?
    C26 C25 C21 C22 . . . . -175.12(16) ?
    C41 C40 C36 N5 . . . . 179.38(16) ?
    C41 C40 C36 C35 . . . . -1.3(2) ?
    C41 C40 C39 C38 . . . . -179.03(17) ?
    C25 N6 C24 C23 . . . . 0.9(3) ?
    C25 C21 C20 C19 . . . . -2.1(3) ?
    C25 C21 C22 C23 . . . . 0.2(3) ?
    C12 C11 C16 N4 . . . . 176.33(15) ?
    C12 C11 C16 C15 . . . . -2.4(2) ?
    C12 C13 C14 C15 . . . . -1.7(3) ?
    C21 C22 C23 C24 . . . . -0.5(3) ?
    C16 N4 C17 O2 . . . . -11.7(3) ?
    C16 N4 C17 C18 . . . . 166.07(17) ?
    C16 C11 C12 C13 . . . . 1.5(2) ?
    C16 C15 C14 C13 . . . . 0.7(3) ?
    C24 N6 C25 C26 . . . . 174.62(16) ?
    C24 N6 C25 C21 . . . . -1.2(3) ?
    C14 C13 C12 C11 . . . . 0.6(3) ?
    C19 C18 C26 C25 . . . . -2.3(3) ?
    C19 C18 C17 O2 . . . . 145.79(19) ?
    C19 C18 C17 N4 . . . . -32.1(2) ?
    C17 N4 C16 C11 . . . . -176.58(17) ?
    C17 N4 C16 C15 . . . . 2.1(3) ?
    C17 C18 C26 C25 . . . . 170.75(15) ?
    C17 C18 C19 C20 . . . . -170.57(17) ?
    C20 C21 C22 C23 . . . . -176.70(18) ?
    C22 C21 C20 C19 . . . . 174.78(18) ?
    C37 N5 C36 C40 . . . . -0.6(3) ?
    C37 N5 C36 C35 . . . . -179.97(17) ?
loop_
    _geom_hbond_atom_site_label_D
    _geom_hbond_atom_site_label_H
    _geom_hbond_atom_site_label_A
    _geom_hbond_site_symmetry_A
    _geom_hbond_distance_DH
    _geom_hbond_distance_HA
    _geom_hbond_distance_DA
    _geom_hbond_angle_DHA
    C15 H15 O2 . 0.95 2.25 2.871(3) 122
    C31 H31 O1 . 0.95 2.25 2.867(2) 122
    C42 H42 Cl1 . 0.95 2.77 3.3596(18) 121
    C3 H3A N5 5_666 0.95 2.48 3.411(2) 166
    C14 H14 O1 4_545 0.95 2.45 3.165(2) 132
_shelx_space_group_comment
;
The symmetry employed for this shelxl refinement is uniquely defined
by the following loop, which should always be used as a source of
symmetry information in preference to the above space-group names.
They are only intended as comments.
;
_shelx_estimated_absorpt_T_min     0.859
_shelx_estimated_absorpt_T_max     0.925
_shelx_hkl_file
;
  -8   0   0    8.70    3.50
   8   0   0   14.70    3.60
   8   0   0   10.30    1.90
   8   0   0   13.40    3.60
  -8   0   0   12.00    2.00
  -8   0   0    7.90    2.60
  10   0   0 5319.57  149.29
  10   0   0 5313.57  151.88
 -10   0   0 5464.05  151.58
 -12   0   0  721.33   27.20
  12   0   0  675.63   24.80
  12   0   0  683.73   22.80
 -12   0   0  695.23   24.50
 -12   0   0  704.13   23.20
  12   0   0  734.43   28.10
  14   0   0 2745.83   77.39
  14   0   0 2758.32   83.89
 -14   0   0 2772.22   77.89
 -14   0   0 2643.44   79.29
  14   0   0 2633.64   79.89
 -14   0   0 2659.13   82.59
  16   0   0  223.98   13.50
 -16   0   0  210.78   14.60
 -16   0   0  214.58   12.70
 -16   0   0  206.28   11.20
  16   0   0  214.08   15.50
  16   0   0  207.08   10.90
  18   0   0   22.00    6.70
 -18   0   0   20.70    6.70
  18   0   0   25.30    7.80
 -18   0   0   17.90    5.80
 -18   0   0   12.70    3.70
  18   0   0    9.70    3.70
  20   0   0  199.78   17.90
 -20   0   0  177.18   11.80
  20   0   0  176.68   11.50
 -20   0   0  195.18   16.40
  20   0   0  176.88   14.60
 -20   0   0  169.88   13.20
  22   0   0  778.52   28.80
 -22   0   0  781.02   35.10
  22   0   0  812.22   33.30
 -22   0   0  756.42   31.30
  22   0   0  758.32   36.90
 -24   0   0  101.99   11.60
 -24   0   0   75.99   12.60
  24   0   0   78.39   10.60
  24   0   0  105.19   15.30
  24   0   0   89.09   13.10
 -24   0   0  108.09   17.60
 -26   0   0  572.64   25.50
  26   0   0  578.64   35.30
 -26   0   0  666.63   35.00
 -26   0   0  579.54   31.90
  26   0   0  557.24   25.10
  26   0   0  593.84   30.10
 -28   0   0   -3.60    5.50
 -28   0   0   12.70    7.10
  28   0   0   -8.90    5.40
  28   0   0  -16.60    9.30
  28   0   0   -2.00    8.80
 -28   0   0   -1.90    7.40
  -3  -1   0  342.17   12.00
  -3  -1   0  335.07   10.10
   3  -1   0  354.96   11.10
  -3  -1   0  327.37   10.70
   3  -1   0  357.26   11.40
   3  -1   0  344.57   10.70
   3   1   0  351.16   10.10
  -3   1   0  344.37   11.10
  -3   1   0  347.97   11.30
   3   1   0  354.66   12.00
  -3   1   0  353.76   10.70
   3   1   0  342.97   10.80
   5  -1   0 1489.25   43.00
   5  -1   0 1522.45   43.90
  -5  -1   0 1517.75   41.70
  -5  -1   0 1456.65   42.60
  -5  -1   0 1494.15   44.40
   5   1   0 1475.05   42.70
  -5   1   0 1462.95   42.90
   5   1   0 1469.05   44.20
  -5   1   0 1510.45   43.50
   5   1   0 1556.84   41.70
   7  -1   0 1579.64   44.30
  -7  -1   0 1580.84   43.70
   7  -1   0 1505.75   45.20
  -7  -1   0 1468.35   44.70
   7  -1   0 1518.45   46.90
  -7  -1   0 1438.66   47.70
   7   1   0 1527.05   45.00
  -7   1   0 1555.14   46.60
  -7   1   0 1633.44   44.90
   7   1   0 1609.24   49.50
   7   1   0 1620.84   43.70
  -7   1   0 1503.65   45.10
  -9  -1   0  520.75   22.20
  -9  -1   0  623.94   20.40
   9  -1   0  606.64   19.50
   9  -1   0  531.65   22.00
  -9  -1   0  626.84   19.10
   9   1   0  608.94   18.90
  -9   1   0  517.05   21.30
  -9   1   0  666.63   20.10
   9   1   0  665.93   21.00
 -11  -1   0   14.10    3.80
  11   1   0   13.30    5.00
 -11   1   0   11.80    4.20
 -13  -1   0    7.30    2.50
 -13  -1   0    9.80    4.00
 -13  -1   0    8.30    5.00
  13  -1   0   10.40    4.20
  13  -1   0    5.90    2.60
  13  -1   0    9.50    5.20
 -13   1   0   11.60    4.30
  13   1   0   14.90    4.40
 -13   1   0   17.10    4.30
  13   1   0    8.20    2.60
 -13   1   0    8.70    2.50
 -15  -1   0   73.09    7.80
  15  -1   0   74.19    7.40
  15  -1   0   77.39   10.60
 -15  -1   0   76.69    6.80
 -15  -1   0   78.39   10.70
  15  -1   0   85.29    9.10
  15   1   0   73.69    8.70
 -15   1   0   77.49    9.80
 -15   1   0   88.39    8.50
  15   1   0   69.99    6.60
 -15   1   0   72.39    7.50
  15   1   0   77.29   11.20
 -17  -1   0    1.30    2.90
 -17  -1   0    3.30    5.30
 -17  -1   0    0.90    4.30
  17  -1   0    5.50    5.70
  17  -1   0   -2.90    4.60
  17  -1   0    6.50    3.80
  17   1   0    1.00    3.00
 -17   1   0   -2.70    4.00
 -17   1   0    8.60    3.80
 -17   1   0   -0.70    4.80
  17   1   0   -6.60    4.60
 -19  -1   0   21.20    4.70
 -19  -1   0   19.90    5.90
 -19  -1   0   15.80    7.30
  19  -1   0   22.10    7.50
  19  -1   0   16.50    4.90
  19  -1   0   23.00    8.40
 -19   1   0   38.00    7.50
 -19   1   0   35.70    8.20
  19   1   0   25.50    9.90
 -19   1   0   28.90    5.20
  19   1   0   26.90    7.30
  19   1   0   24.70    5.00
 -21  -1   0  257.97   14.00
  21  -1   0  240.38   20.60
  21  -1   0  249.97   14.60
 -21  -1   0  259.67   16.00
  21  -1   0  275.37   18.00
 -21   1   0  251.57   18.90
  21   1   0  238.68   13.30
 -21   1   0  264.97   16.20
  21   1   0  205.18   16.60
 -23  -1   0  234.28   15.80
  23  -1   0  250.77   15.20
  23  -1   0  213.28   21.10
  23  -1   0  233.88   18.30
 -23  -1   0  234.68   21.30
 -23  -1   0  237.88   20.00
  23   1   0  236.38   14.10
  23   1   0  246.68   18.20
 -23   1   0  229.68   17.10
 -23   1   0  210.88   16.40
 -23   1   0  190.98   18.30
  23   1   0  257.47   21.30
  25  -1   0   25.60    6.60
 -25  -1   0   24.80    6.20
 -25  -1   0   24.60    9.70
  25  -1   0   44.50   11.60
 -25  -1   0   38.90    9.40
  25  -1   0   28.50    9.70
 -25   1   0   43.60   11.40
  25   1   0   52.49   12.70
 -25   1   0   32.50    6.80
  25   1   0   33.80    6.80
  25   1   0   41.00   10.40
 -25   1   0   29.40    9.10
  27  -1   0   14.70    6.30
 -27  -1   0   28.00    7.00
  27  -1   0   16.70   13.50
  27  -1   0   22.90   10.70
 -27   1   0   24.70    7.20
  27   1   0   16.10    9.10
 -27   1   0   24.70    9.40
  27   1   0   17.80    6.60
  27   1   0   21.70   11.20
  -4  -2   0  483.55   16.90
  -4  -2   0  453.05   14.90
   4  -2   0  505.35   15.80
   4  -2   0  462.55   15.00
   4  -2   0  483.95   15.80
   4   2   0  459.95   13.90
   4   2   0  473.65   16.90
  -4   2   0  494.85   15.80
  -4   2   0  484.85   15.50
  -4   2   0  489.25   15.10
   4   2   0  471.15   15.10
  -6  -2   0 2436.86   69.89
   6  -2   0 2537.85   70.59
  -6  -2   0 2461.25   68.59
  -6  -2   0 2471.25   72.29
   6   2   0 2438.76   69.99
  -6   2   0 2492.45   70.79
  -6   2   0 2456.15   70.49
   6   2   0 2523.65   72.09
   6   2   0 2619.64   68.59
  -8  -2   0  327.87   15.10
   8  -2   0  332.07   14.00
   8  -2   0  302.37   11.80
   8  -2   0  315.27   13.20
  -8  -2   0  310.27   10.80
  -8  -2   0  305.97   12.20
   8   2   0  310.67   12.40
   8   2   0  337.07   10.90
  -8   2   0  326.37   13.30
   8   2   0  317.27   14.50
  -8   2   0  323.17   12.10
  -8   2   0  319.47   13.20
  10  -2   0  824.02   27.80
 -10  -2   0  812.32   27.00
  10  -2   0  767.22   26.10
  10  -2   0  865.71   29.90
 -10  -2   0  847.52   30.50
 -10  -2   0  842.82   25.40
 -10   2   0  813.92   26.60
 -10   2   0  840.22   28.50
  10   2   0  830.62   27.40
  10   2   0  839.42   30.00
  10   2   0  888.81   25.40
 -10   2   0  805.62   27.50
  12  -2   0   93.79    9.70
 -12  -2   0   88.99    7.20
  12  -2   0   96.49    8.30
 -12  -2   0   86.59    5.80
 -12  -2   0   77.49   10.10
  12  -2   0   97.09    7.10
  12   2   0   75.29   11.50
 -12   2   0   93.59    7.30
 -12   2   0   96.39    8.10
 -12   2   0   87.09    8.30
  12   2   0  104.09    6.00
  12   2   0   92.79    9.90
  14  -2   0    8.40    4.40
  14  -2   0    4.90    4.50
 -14  -2   0   13.70    4.30
 -14  -2   0    2.50    4.80
  14  -2   0   11.10    3.60
 -14   2   0   11.20    4.60
 -14   2   0    3.40    3.00
 -14   2   0    8.20    4.20
  14   2   0    5.70    4.40
  14   2   0    9.90    2.80
  14   2   0   -0.90    4.60
  16  -2   0    1.80    4.90
 -16  -2   0    0.10    5.20
  16  -2   0    4.80    3.30
  16  -2   0    3.50    5.60
 -16  -2   0    8.00    2.90
 -16  -2   0    3.40    4.10
  16   2   0    7.90    2.90
 -16   2   0    2.10    5.00
  16   2   0    5.40    4.90
 -16   2   0    5.70    3.60
 -16   2   0    6.30    4.20
  16   2   0    6.20    5.60
 -18  -2   0   66.59    8.60
  18  -2   0   57.49    9.40
  18  -2   0   41.70    9.60
 -18  -2   0   43.90    9.30
  18  -2   0   52.39    7.00
 -18  -2   0   50.29    6.80
  18   2   0   51.09    6.50
  18   2   0   49.50    8.50
 -18   2   0   60.49    9.20
 -18   2   0   54.29    8.70
 -18   2   0   52.19    7.90
 -20  -2   0  470.55   19.50
  20  -2   0  482.35   23.90
 -20  -2   0  488.25   22.10
  20  -2   0  466.75   20.70
  20  -2   0  494.65   34.30
 -20  -2   0  457.75   26.10
 -20   2   0  517.25   25.30
  20   2   0  492.05   19.10
 -20   2   0  477.95   22.40
  20   2   0  474.55   26.80
  20   2   0  488.85   23.50
 -22  -2   0  192.88   12.50
  22  -2   0  192.38   14.10
  22  -2   0  197.98   16.40
 -22  -2   0  196.08   14.10
 -22  -2   0  203.38   19.00
  22  -2   0  202.68   19.40
 -22   2   0  205.88   18.00
  22   2   0  179.98   11.70
 -22   2   0  180.68   16.20
  22   2   0  185.98   16.00
  22   2   0  246.18   20.30
 -22   2   0  224.88   15.30
 -24  -2   0   32.80    7.50
  24  -2   0   24.60    6.30
  24  -2   0   29.60   11.90
  24  -2   0   30.10   14.30
 -24  -2   0   47.30    9.40
 -24  -2   0   21.10    8.80
 -24   2   0   42.50    9.10
  24   2   0   41.50   11.40
 -24   2   0   33.00    8.80
  24   2   0   32.70    6.20
  24   2   0   27.20    9.00
 -24   2   0   32.30    7.10
  26  -2   0   -4.80   14.40
 -26  -2   0    4.00    4.50
 -26  -2   0   -1.70    7.20
  26  -2   0   -7.80    5.00
  26  -2   0   -6.40    8.10
 -26  -2   0    4.00    7.50
 -26   2   0    3.20    7.30
  26   2   0   -3.90    4.70
 -26   2   0   -6.80    5.20
 -26   2   0   -2.70    6.70
  26   2   0   -1.40    8.10
  26   2   0   -3.50    8.30
 -28  -2   0   -6.60    7.40
  28  -2   0   -6.20    5.80
  28  -2   0   -3.30    8.60
 -28  -2   0    4.90    7.00
  28  -2   0   -5.10   10.00
 -28  -2   0    4.50    5.30
  28   2   0   -8.50    7.60
 -28   2   0    1.30    6.70
  28   2   0  -14.20    8.80
 -28   2   0    3.70    8.00
   3  -3   0    4.40    1.50
  -3  -3   0    6.00    1.60
   3  -3   0    9.30    3.10
   3  -3   0    4.00    1.70
  -3  -3   0    9.30    2.80
  -3   3   0    5.60    1.60
  -3   3   0    2.50    1.50
  -3   3   0    3.60    2.40
   3   3   0    4.80    1.70
   3   3   0    1.90    2.80
   5  -3   0    3.90    2.10
   5  -3   0    2.10    2.50
  -5  -3   0    3.90    1.90
  -5   3   0    3.90    2.40
  -5   3   0    4.90    2.00
   7  -3   0  696.43   22.30
   7  -3   0  678.43   23.60
  -7  -3   0  685.43   25.10
  -7  -3   0  681.73   22.20
   7  -3   0  694.73   23.30
  -7   3   0  686.23   22.90
  -7   3   0  709.33   23.20
   7   3   0  712.03   20.50
   7   3   0  725.23   25.00
  -7   3   0  698.13   22.30
   7   3   0  698.63   22.50
   9  -3   0   89.59    7.30
  -9  -3   0   77.09    9.00
   9  -3   0   85.79    6.30
  -9  -3   0   77.59    6.00
   9  -3   0   82.59    7.60
  -9   3   0   97.19    7.30
   9   3   0   89.49    8.60
  -9   3   0   81.49    6.10
   9   3   0   76.79    6.20
  -9   3   0   75.59    6.70
   9   3   0   93.09    4.70
 -11  -3   0 1754.62   55.69
 -11  -3   0 1683.43   51.29
  11  -3   0 1661.93   50.79
  11  -3   0 1722.33   52.49
  11  -3   0 1689.13   54.19
 -11  -3   0 1622.74   50.39
 -11   3   0 1720.83   52.69
 -11   3   0 1764.02   51.29
  11   3   0 1736.13   51.89
  11   3   0 1777.42   49.00
 -11   3   0 1648.83   51.99
  11   3   0 1750.22   54.99
 -13  -3   0  890.21   28.10
 -13  -3   0  858.61   34.60
  13  -3   0  904.31   33.80
  13  -3   0  900.11   29.90
  13  -3   0  909.41   31.70
 -13  -3   0  890.31   30.40
 -13   3   0  908.91   31.40
  13   3   0  961.30   34.60
 -13   3   0  901.61   31.90
  13   3   0  891.51   31.00
  13   3   0  936.11   27.90
 -13   3   0  896.51   30.20
 -15  -3   0   16.70    4.90
  15  -3   0    9.00    3.70
 -15  -3   0   13.90    3.10
  15  -3   0   16.80    6.00
  15  -3   0   16.50    5.90
 -15  -3   0   11.10    5.80
  15   3   0   15.00    3.20
  15   3   0   13.60    5.80
 -15   3   0   10.40    4.90
 -15   3   0   11.80    4.90
 -15   3   0    7.10    3.50
  15   3   0   20.20    5.70
 -17  -3   0   56.09    6.40
 -17  -3   0   42.40    9.20
  17  -3   0   60.09    8.90
  17  -3   0   61.29    8.30
  17   3   0   55.39    6.20
  17   3   0   39.60    8.80
 -17   3   0   37.20    5.80
 -17   3   0   46.00    7.90
 -17   3   0   61.89    8.80
  17   3   0   48.30    7.80
 -19  -3   0   79.09    7.80
  19  -3   0   94.59   12.20
 -19  -3   0   72.79   11.70
 -19  -3   0   81.69   10.20
  19  -3   0   65.99   11.40
  19   3   0   83.19    7.40
  19   3   0   70.99   10.70
 -19   3   0   94.39   10.90
  19   3   0   83.09   10.80
 -21  -3   0  705.53   26.80
  21  -3   0  727.53   29.10
 -21  -3   0  743.83   29.90
 -21  -3   0  730.53   35.40
  21  -3   0  760.32   32.20
  21  -3   0  790.32   36.70
 -21   3   0  731.33   30.60
  21   3   0  749.03   26.20
  21   3   0  756.12   31.60
 -21   3   0  740.23   32.20
  21   3   0  815.02   36.30
 -21   3   0  755.02   32.60
  23  -3   0  409.86   27.80
 -23  -3   0  412.06   18.60
 -23  -3   0  416.76   21.70
  23  -3   0  387.96   20.80
 -23  -3   0  420.16   27.10
 -23   3   0  435.36   24.40
  23   3   0  414.06   26.90
  23   3   0  406.86   17.70
 -23   3   0  402.66   20.80
  23   3   0  431.56   23.30
 -23   3   0  427.86   22.90
  25  -3   0   97.49   15.40
  25  -3   0   68.19   14.40
 -25  -3   0   71.99   13.00
 -25  -3   0   85.69   11.50
  25  -3   0   72.49   10.40
 -25  -3   0   92.29   12.50
  25   3   0   87.89   13.40
 -25   3   0   68.29   10.10
  25   3   0   81.89    9.70
  25   3   0   54.19   12.50
 -25   3   0   57.89   10.40
 -25   3   0   93.29   12.40
 -27  -3   0   91.89   14.60
 -27  -3   0   84.09   10.50
  27  -3   0   94.79   15.80
  27  -3   0   72.79   11.00
 -27  -3   0  146.69   26.80
  27  -3   0   74.19   15.60
 -27   3   0  109.59   15.40
  27   3   0   69.89   10.10
 -27   3   0   79.69   14.50
  27   3   0   59.09   11.80
  27   3   0   92.69   15.70
  -2  -4   0 1360.96   41.20
   2  -4   0 1575.34   44.30
   2  -4   0 1360.06   41.50
  -2  -4   0 1459.75   44.90
   2  -4   0 1448.16   42.10
  -2   4   0 1459.35   41.70
   2   4   0 1341.87   41.30
   2   4   0 1445.56   44.60
  -2   4   0 1588.24   49.50
  -4  -4   0  441.46   15.20
   4  -4   0  506.35   18.00
   4  -4   0  456.55   16.10
  -4  -4   0  519.75   20.70
   4  -4   0  449.86   15.70
  -4   4   0  464.65   16.00
  -4   4   0  455.15   15.40
   4   4   0  433.36   15.40
  -4   4   0  484.45   16.70
  -6  -4   0 1423.36   43.60
   6  -4   0 1397.26   41.80
   6  -4   0 1337.27   40.30
  -6  -4   0 1298.27   39.80
   6  -4   0 1347.27   41.30
  -6   4   0 1347.17   40.60
  -6   4   0 1300.67   40.00
   6   4   0 1297.37   40.20
   6   4   0 1444.06   43.60
  -6   4   0 1412.56   41.40
   8  -4   0  117.09    7.40
  -8  -4   0   94.69    9.60
  -8  -4   0  109.59    6.70
   8  -4   0  113.19    8.30
   8   4   0  109.49    7.00
   8   4   0   84.89    9.00
  -8   4   0  106.59    8.00
  -8   4   0  118.89    7.20
   8   4   0  107.79    5.00
 -10  -4   0   35.30    6.70
  10  -4   0   30.20    5.50
  10   4   0   32.70    6.20
 -10   4   0   36.60    5.20
 -12  -4   0  126.79   12.20
 -12  -4   0   99.99    8.30
  12  -4   0   95.59    9.60
  12   4   0  126.29    8.90
  12   4   0  110.09    6.20
 -12   4   0  130.09    9.30
  12   4   0  127.49   11.50
 -14  -4   0  209.68   16.00
  14  -4   0  245.68   12.70
  14  -4   0  241.08   14.10
  14  -4   0  209.78   14.70
 -14  -4   0  212.48   12.10
  14   4   0  213.18   15.40
 -14   4   0  227.08   13.30
 -14   4   0  241.18   12.50
  14   4   0  231.38    9.80
  14   4   0  215.78   12.80
 -14   4   0  206.18   12.80
  16  -4   0   18.00    6.80
  16  -4   0    5.60    6.10
  16  -4   0   13.60    4.80
 -16  -4   0   18.00    5.20
 -16  -4   0   15.80    6.90
  16   4   0   10.70    3.10
 -16   4   0   20.10    6.40
  16   4   0   14.60    6.10
  16   4   0   11.80    5.20
 -16   4   0    8.70    4.70
 -18  -4   0  466.15   20.90
  18  -4   0  471.45   23.10
  18  -4   0  485.05   26.20
  18  -4   0  469.05   21.10
 -18   4   0  528.55   23.00
 -18   4   0  470.65   22.30
  18   4   0  463.05   22.10
  18   4   0  499.55   17.80
 -18   4   0  470.25   22.80
  18   4   0  493.95   26.20
 -20  -4   0    7.20    5.60
  20  -4   0   20.80    6.40
  20  -4   0   16.50    8.20
  20  -4   0   11.80    7.90
 -20  -4   0   17.40    8.70
 -20   4   0   18.20    7.40
 -20   4   0    2.90    4.70
 -20   4   0   24.40    6.50
  20   4   0   16.80    7.80
  20   4   0   10.00    3.60
  22  -4   0   39.60   10.60
  22  -4   0   41.80    7.60
 -22  -4   0   38.70   11.00
 -22  -4   0   56.69    9.90
  22  -4   0   50.29   18.20
  22   4   0   41.40    5.80
 -22   4   0   39.60    7.30
  22   4   0   39.00   10.40
  22   4   0   52.89   10.40
 -22   4   0   36.50    8.10
  24  -4   0   32.00    7.90
  24  -4   0   32.80   11.30
  24  -4   0   41.80   11.10
 -24  -4   0   45.80   11.20
 -24  -4   0   42.30    9.00
  24   4   0   30.40    9.30
 -24   4   0   32.80    9.30
 -24   4   0   52.59   10.90
  24   4   0   39.80    6.10
  24   4   0   25.80   10.20
 -24   4   0   31.70    6.80
  26  -4   0   -7.20    5.30
 -26  -4   0   -6.80    6.60
  26  -4   0  -10.70    8.60
  26   4   0   -0.90    4.30
 -26   4   0   17.40    8.30
 -26   4   0   -2.70    5.30
 -26   4   0   -3.10    5.90
  26   4   0   -0.20    9.90
  26   4   0   -0.10    8.10
   1  -5   0  532.05   17.50
  -1  -5   0  560.44   17.50
   1  -5   0  513.15   18.10
   1   5   0  551.14   16.90
  -1   5   0  534.65   17.40
   1   5   0  514.55   17.30
  -3  -5   0 1590.54   48.80
  -3  -5   0 1489.15   44.20
   3  -5   0 1501.75   45.10
   3  -5   0 1502.65   44.70
  -3   5   0 1576.64   44.90
   3   5   0 1480.65   43.10
   3   5   0 1572.44   48.50
  -3   5   0 1531.15   44.30
   3   5   0 1522.65   44.50
  -5  -5   0  873.21   27.40
   5  -5   0  893.31   28.70
   5  -5   0  876.51   28.10
  -5  -5   0  880.31   31.40
   5  -5   0  927.91   30.40
  -5   5   0  918.41   29.30
  -5   5   0  890.11   27.70
   5   5   0  825.52   27.60
  -5   5   0  929.41   28.20
   5   5   0  906.01   31.70
  -7  -5   0   38.30    6.20
   7   5   0   47.20    5.10
   9  -5   0   76.79    8.40
  -9  -5   0   72.09    6.20
  -9  -5   0   94.09   10.00
   9  -5   0   76.69    7.50
   9  -5   0   67.99    7.00
  -9   5   0   72.29    6.90
  -9   5   0   78.99    6.70
  -9   5   0   60.29    7.50
   9   5   0   68.79    6.50
   9   5   0   71.99    4.30
 -11  -5   0   60.89    6.60
  11  -5   0   68.99    8.30
 -11  -5   0   61.89    9.10
  11   5   0   73.69    9.60
  11   5   0   70.59    4.70
 -11   5   0   68.99    7.20
  11   5   0   68.59    7.10
  13  -5   0  528.75   22.00
  13  -5   0  468.85   22.30
 -13  -5   0  471.65   19.30
  13  -5   0  546.55   20.40
 -13  -5   0  481.95   24.40
 -13   5   0  525.55   20.10
  13   5   0  470.95   17.40
 -13   5   0  521.75   21.40
  13   5   0  451.85   19.80
 -13   5   0  468.65   20.30
  13   5   0  479.45   23.30
 -15  -5   0   46.90    9.00
  15  -5   0   33.20    6.30
  15  -5   0   25.50    7.40
  15  -5   0   25.80    7.00
  15   5   0   35.50    4.80
 -15   5   0   30.90    5.50
  15   5   0   39.80    6.90
 -15   5   0   34.80    7.50
 -15   5   0   35.50    6.40
  15   5   0   33.20    7.70
  17  -5   0   15.60    5.30
  17  -5   0   16.80    6.90
 -17  -5   0   16.20    8.50
  17  -5   0   16.80    7.60
 -17  -5   0   25.90    6.10
  17   5   0   16.80    3.30
 -17   5   0   14.50    5.00
 -17   5   0   14.10    5.40
  17   5   0   11.80    6.50
 -17   5   0   16.70    6.40
  17   5   0   20.20    6.80
 -19  -5   0  198.28   13.80
  19  -5   0  206.98   16.20
 -19  -5   0  162.28   18.80
  19  -5   0  158.38   16.60
  19   5   0  203.58   14.90
  19   5   0  156.88   16.70
 -19   5   0  192.38   14.80
 -19   5   0  230.98   14.70
  19   5   0  185.28   10.10
 -21  -5   0  290.57   22.70
 -21  -5   0  279.77   16.90
  21  -5   0  244.78   21.80
  21  -5   0  282.87   17.70
  21  -5   0  293.47   21.90
  21   5   0  279.87   12.90
  21   5   0  274.67   21.50
 -21   5   0  291.77   18.50
 -21   5   0  299.07   18.60
  21   5   0  278.37   18.30
 -21   5   0  261.17   16.90
  23  -5   0   16.40    9.90
 -23  -5   0   23.20    6.90
 -23  -5   0   26.00    9.60
  23  -5   0   18.40   10.10
  23  -5   0   13.00    7.30
  23   5   0   18.10    4.60
 -23   5   0   19.00    7.50
  23   5   0   42.30   10.10
  23   5   0   30.50    9.50
 -23   5   0   18.30    6.00
 -23   5   0   22.60    7.80
  25  -5   0   31.00    8.00
  25  -5   0   55.09   12.10
 -25  -5   0   40.20   11.30
  25  -5   0   54.69   13.30
 -25  -5   0   59.89    9.70
  25   5   0   47.60   10.70
  25   5   0   44.30    6.30
 -25   5   0   36.10    8.30
  25   5   0   45.90   11.90
 -25   5   0   51.09    9.80
  27  -5   0   24.30   11.00
 -27  -5   0   35.10   11.40
 -27  -5   0   36.20   11.80
  27  -5   0   33.10    9.50
 -27   5   0   12.00    7.80
 -27   5   0   29.80    8.80
  27   5   0   25.50    5.80
  27   5   0   -6.10   15.70
  -2  -6   0 2238.08   67.29
  -2  -6   0 2467.35   73.29
   2  -6   0 2342.77   68.49
   2  -6   0 2629.74   73.79
   2   6   0 2140.09   67.29
  -2   6   0 2507.75   70.79
  -2   6   0 2332.27   67.49
  -4  -6   0  259.07   10.80
   4  -6   0  257.57   11.90
  -4   6   0  263.07   11.50
  -4   6   0  314.07   11.60
   4   6   0  251.57    9.80
  -6  -6   0  642.34   22.40
   6  -6   0  624.54   23.70
   6  -6   0  748.93   26.60
   6  -6   0  681.93   23.60
  -6  -6   0  722.73   27.40
  -6   6   0  662.43   23.20
  -6   6   0  736.43   24.90
  -6   6   0  682.33   23.00
  -8  -6   0 1177.78   37.90
   8  -6   0 1346.47   41.80
  -8  -6   0 1164.08   42.50
   8  -6   0 1280.67   39.30
   8  -6   0 1213.08   40.10
  -8   6   0 1257.67   38.70
  -8   6   0 1216.38   38.80
   8   6   0 1252.17   43.20
  -8   6   0 1304.37   40.40
   8   6   0 1179.38   38.60
  10  -6   0 1399.56   43.80
  10  -6   0 1275.77   43.00
  10  -6   0 1363.56   41.60
 -10  -6   0 1246.28   40.30
 -10  -6   0 1271.77   45.70
  10   6   0 1264.37   41.10
 -10   6   0 1245.48   41.10
  10   6   0 1278.97   45.30
 -10   6   0 1359.96   42.70
 -10   6   0 1331.47   41.10
  10   6   0 1262.57   37.30
  12  -6   0 1126.09   40.40
  12  -6   0 1205.48   38.30
 -12  -6   0 1051.59   36.70
 -12  -6   0 1069.89   42.40
  12  -6   0 1255.27   40.60
 -12   6   0 1294.77   40.10
  12   6   0 1070.49   38.30
 -12   6   0 1253.67   38.30
  12   6   0 1098.49   33.50
 -12   6   0 1078.79   37.70
  12   6   0 1157.78   42.40
  14  -6   0   16.90    6.60
  14  -6   0   20.30    5.50
  14  -6   0    3.30    4.20
 -14   6   0   10.40    5.10
 -14   6   0    9.90    4.40
  14   6   0    8.50    4.80
  14   6   0    2.80    5.30
 -14   6   0   15.00    4.70
  16  -6   0  115.29   13.20
  16  -6   0  116.19   15.50
  16  -6   0  140.49   13.60
 -16   6   0  124.19   12.20
  16   6   0  138.49   14.80
  16   6   0  135.89   11.10
 -16   6   0  116.79   10.70
 -16   6   0  114.99   11.00
  16   6   0  130.79    7.10
 -18  -6   0  433.06   26.70
  18  -6   0  376.46   23.60
  18  -6   0  413.16   20.60
 -18  -6   0  456.05   20.40
  18  -6   0  415.66   23.20
  18   6   0  416.06   15.30
  18   6   0  393.06   20.60
  18   6   0  443.26   24.90
 -18   6   0  415.86   21.10
 -18   6   0  390.16   20.00
  20  -6   0  164.18   16.10
 -20  -6   0  147.99   18.00
  20  -6   0  109.69   16.10
  20  -6   0  134.29   13.90
 -20  -6   0  162.38   13.40
 -20   6   0  122.89   13.20
  20   6   0  158.48   14.10
 -20   6   0  128.09   13.20
  20   6   0  179.08   18.10
  20   6   0  170.38    9.00
  22  -6   0   54.39   11.80
  22  -6   0   29.00    7.80
 -22  -6   0   50.29    9.50
  22  -6   0   47.30   11.10
 -22  -6   0   41.50   11.70
 -22   6   0   45.50   10.00
 -22   6   0   38.50    8.30
  22   6   0   34.70    5.00
 -22   6   0   27.70    7.80
  22   6   0   44.20    9.60
  22   6   0   42.90   11.20
 -24  -6   0  403.76   21.80
  24  -6   0  381.36   28.40
 -24  -6   0  399.86   28.70
  24  -6   0  345.97   22.00
  24  -6   0  381.26   25.60
  24   6   0  413.66   16.60
 -24   6   0  386.16   28.10
 -24   6   0  397.06   22.50
 -24   6   0  397.36   23.60
  24   6   0  427.56   23.80
  24   6   0  405.86   27.80
  26  -6   0    2.70    9.50
 -26  -6   0    3.40    9.50
 -26  -6   0  -14.60    7.60
  26  -6   0   -9.50    6.20
  26   6   0   -8.60    8.20
 -26   6   0   -4.80    9.90
 -26   6   0    7.50    7.90
  26   6   0   -4.10    3.90
  26   6   0   -9.20    7.90
 -26   6   0   -8.70    5.80
   1  -7   0   75.79    7.20
   1   7   0   66.89    9.60
   1   7   0   74.99    5.50
  -1   7   0   78.19    5.80
  -3  -7   0  449.76   21.40
  -3  -7   0  455.75   16.30
   3  -7   0  445.66   16.90
   3  -7   0  445.86   17.50
  -3   7   0  453.25   16.40
   3   7   0  458.05   16.50
  -3   7   0  435.26   18.90
   3   7   0  424.76   16.30
  -3   7   0  464.75   16.30
   5  -7   0  936.31   30.70
  -5  -7   0  907.21   29.60
   5  -7   0  971.00   34.50
   5  -7   0  965.00   31.40
  -5  -7   0  915.91   35.00
   5   7   0  912.51   27.90
   5   7   0  871.61   29.90
  -5   7   0 1019.70   32.60
  -5   7   0  953.30   30.00
  -5   7   0  930.51   30.30
   5   7   0  917.51   34.80
   7  -7   0  154.68   10.30
  -7  -7   0  160.68    9.00
   7  -7   0  168.78   12.60
  -7  -7   0  175.58   13.00
   7  -7   0  161.88   10.20
  -7   7   0  160.98   10.90
  -7   7   0  166.28    9.70
   7   7   0  177.28   13.90
   7   7   0  155.98    9.40
  -7   7   0  166.18    9.50
  -9  -7   0   28.90    4.90
   9  -7   0   16.60    4.40
  -9   7   0   16.80    4.20
   9   7   0   23.30    3.50
   9   7   0   23.80    4.90
   9   7   0   20.70    6.50
 -11  -7   0  202.28   16.00
 -11  -7   0  198.28   16.50
  11  -7   0  225.68   13.90
 -11   7   0  255.97   12.80
 -11   7   0  203.48   12.10
  11   7   0  196.88    8.30
  11   7   0  199.28   12.20
 -11   7   0  242.68   14.10
  11   7   0  204.68   15.90
 -13  -7   0  333.77   16.00
  13  -7   0  319.07   18.50
  13  -7   0  338.77   17.00
 -13  -7   0  341.17   21.60
  13  -7   0  352.66   19.00
 -13   7   0  336.97   16.40
 -13   7   0  331.47   17.70
 -13   7   0  332.07   16.40
  13   7   0  329.47   20.60
  13   7   0  321.57   16.50
  13   7   0  350.96   12.00
  15  -7   0 1119.79   42.60
  15  -7   0 1081.09   41.50
 -15  -7   0 1148.59   38.30
  15  -7   0 1111.39   41.50
 -15  -7   0 1153.28   47.90
  15   7   0 1085.09   39.10
 -15   7   0 1144.39   39.20
 -15   7   0 1153.38   40.80
  15   7   0 1110.79   43.80
 -15   7   0 1148.99   39.20
  17  -7   0  496.05   26.80
 -17  -7   0  561.74   23.30
  17  -7   0  535.75   24.20
 -17  -7   0  623.64   31.70
  17  -7   0  503.25   26.10
  17   7   0  533.95   24.10
  17   7   0  550.74   18.00
 -17   7   0  529.15   24.80
  17   7   0  509.75   27.90
 -17   7   0  517.65   23.50
 -17   7   0  526.95   29.50
  19  -7   0  893.91   40.30
 -19  -7   0  972.50   35.10
  19  -7   0  879.91   35.40
  19  -7   0  941.61   38.40
 -19  -7   0  906.41   42.60
 -19   7   0  869.51   35.10
 -19   7   0  925.91   37.30
  19   7   0  961.60   36.30
  19   7   0  960.40   40.90
  19   7   0  970.30   28.90
 -19   7   0  923.01   35.70
 -21  -7   0   84.19   15.00
  21  -7   0   89.59   13.80
 -21  -7   0  110.49   12.50
  21  -7   0   66.09   12.40
  21  -7   0   63.89    9.90
  21   7   0   80.39    6.80
 -21   7   0   85.29   11.70
 -21   7   0   92.39   12.50
  21   7   0   73.89   12.80
  21   7   0   89.29   12.00
 -23  -7   0   -2.90    8.20
  23  -7   0    7.40    6.40
  23  -7   0   -4.40    8.90
  23  -7   0   11.30    9.80
 -23   7   0   10.10    5.90
  23   7   0   10.80    8.20
 -23   7   0   12.10    7.30
  25  -7   0  301.07   28.70
 -25  -7   0  360.96   21.50
  25  -7   0  359.86   24.90
 -25  -7   0  341.27   28.70
  25  -7   0  360.46   22.70
  25   7   0  352.16   15.10
  25   7   0  342.87   32.90
 -25   7   0  340.67   21.30
 -25   7   0  313.37   21.60
  25   7   0  357.76   22.80
   0  -8   0  496.85   23.60
   0  -8   0  380.56   17.10
   0   8   0  402.06   16.10
   0   8   0  451.15   15.80
   0   8   0  468.65   20.90
   2  -8   0  107.09   12.50
  -2  -8   0  104.49   12.10
  -2  -8   0   74.69    7.40
   2  -8   0  110.99    8.20
   2   8   0   81.99    6.80
  -2   8   0   94.19    7.00
   2   8   0   70.59   10.30
  -2   8   0   94.79    9.90
   2   8   0   91.59    6.10
   4  -8   0  373.36   15.60
  -4  -8   0  389.96   20.60
   4  -8   0  363.76   16.10
  -4  -8   0  366.56   14.80
  -4   8   0  354.46   14.60
   4   8   0  374.06   13.30
  -4   8   0  400.56   15.10
  -4   8   0  362.76   17.40
   4   8   0  350.06   15.00
   6  -8   0   70.59    7.30
   6  -8   0   69.19   10.60
  -6  -8   0   69.09    9.70
   6  -8   0   74.89    7.90
  -6  -8   0   63.19    6.20
  -6   8   0   83.19    7.30
   6   8   0   64.39    6.70
   6   8   0   97.39   12.30
  -6   8   0   77.59    8.80
   8  -8   0  366.56   16.70
   8  -8   0  342.07   19.40
  -8  -8   0  395.66   21.10
  -8  -8   0  359.56   15.20
   8  -8   0  343.17   16.80
   8   8   0  340.27   15.60
   8   8   0  365.96   12.50
  -8   8   0  355.06   15.80
   8   8   0  359.66   20.70
  -8   8   0  366.86   15.80
  -8   8   0  370.76   17.60
 -10  -8   0  103.79   12.90
  10  -8   0   93.69    9.70
  10  -8   0   89.89    9.90
  10  -8   0   99.09   12.30
 -10  -8   0  100.69    9.90
  10   8   0   85.19    8.30
 -10   8   0   79.19    9.70
  10   8   0   91.69    5.40
 -10   8   0   88.39    8.40
 -10   8   0   95.19    8.70
  10   8   0  101.19   13.20
 -12  -8   0  122.79   10.10
 -12  -8   0  128.69   15.10
  12  -8   0  123.29   11.40
  12  -8   0  124.89   13.80
  12  -8   0  131.29   12.20
 -12   8   0  115.49   11.70
 -12   8   0  123.89   10.30
  12   8   0  132.49   14.50
  12   8   0  110.79   10.20
 -12   8   0  137.29   12.40
  12   8   0  121.89    6.20
  14  -8   0   23.60    9.20
  14  -8   0   22.10    6.90
 -14  -8   0   28.50    6.30
  14  -8   0   19.10    5.80
 -14  -8   0   50.59   15.90
  14   8   0   25.40    3.10
 -14   8   0   36.10    6.80
 -14   8   0   19.60    5.60
  14   8   0   29.30    7.30
  14   8   0   36.80    9.40
  16  -8   0   82.99   14.00
 -16  -8   0  114.29   10.80
 -16  -8   0   76.49   13.40
  16  -8   0   90.39   12.00
  16  -8   0   88.39   12.70
 -16   8   0  120.29   11.50
  16   8   0   89.69   10.80
 -16   8   0   93.09   12.40
  16   8   0  112.89   15.50
  18  -8   0  163.18   14.70
  18  -8   0  184.88   17.80
  18  -8   0  193.88   18.10
 -18  -8   0  220.58   14.70
 -18  -8   0  204.58   20.70
 -18   8   0  164.88   14.00
  18   8   0  212.08   23.30
  18   8   0  184.98    8.40
 -18   8   0  160.28   15.00
 -18   8   0  152.78   13.90
  18   8   0  182.98   14.50
 -20  -8   0    6.20    7.70
 -20  -8   0   16.60    7.00
  20  -8   0   14.20    6.00
  20  -8   0   -9.90    6.70
  20  -8   0    8.00    9.10
  20   8   0    7.50    5.90
  20   8   0    1.40    7.00
 -20   8   0   -1.60    6.50
 -20   8   0   -4.90    4.90
 -20   8   0    4.10    4.30
 -22  -8   0   51.39   13.20
  22  -8   0   52.39   12.10
  22  -8   0   43.60    8.70
  22  -8   0   39.10   12.30
 -22   8   0   70.09   11.70
  22   8   0   40.60    5.60
  22   8   0   56.59   10.90
  22   8   0   47.20   12.50
 -22   8   0   35.10    9.10
 -22   8   0   34.20    7.50
  24  -8   0    3.70   10.30
  24  -8   0   17.30    7.40
 -24  -8   0   -7.50    8.90
  24  -8   0   10.30    9.80
 -24   8   0    9.40    5.80
  24   8   0   19.10    8.80
 -24   8   0   -2.20    7.20
  24   8   0   -1.30    9.10
 -24   8   0   27.30   13.20
  -1  -9   0 2094.49   64.99
   1  -9   0 2222.88   65.49
  -1  -9   0 2204.98   72.09
   1  -9   0 2258.07   72.59
   1   9   0 2188.68   62.39
  -1   9   0 2159.18   62.69
   1   9   0 2042.80   63.49
   1   9   0 2192.28   69.09
  -1   9   0 2108.89   63.49
  -1   9   0 2146.99   68.09
  -3  -9   0   86.79    9.00
  -3  -9   0  114.09    7.80
  -3   9   0  106.19    7.70
  -3   9   0   95.49   11.30
   3   9   0  101.49    8.10
   3   9   0  105.59   12.60
  -5  -9   0   42.80    6.00
   5  -9   0   34.50    5.80
  -5  -9   0   39.10    8.60
   5  -9   0   51.29   10.10
   5  -9   0   50.29    6.50
   5   9   0   40.70    4.80
  -5   9   0   46.10    6.00
  -5   9   0   49.60    7.70
   5   9   0   39.50    6.00
  -5   9   0   48.10    6.40
   7  -9   0  202.28   12.90
  -7  -9   0  235.58   17.00
  -7  -9   0  211.48   11.40
   7  -9   0  197.88   12.60
   7  -9   0  203.18   16.10
   7   9   0  217.18   17.20
   7   9   0  221.18   12.00
   7   9   0  206.38    9.00
  -7   9   0  207.88   13.80
  -7   9   0  220.08   12.00
  -7   9   0  212.98   11.90
  -9  -9   0  312.37   20.70
   9  -9   0  294.47   19.60
   9  -9   0  311.87   16.40
   9  -9   0  280.67   16.30
  -9  -9   0  308.97   16.70
  -9   9   0  319.87   17.30
  -9   9   0  309.97   15.40
   9   9   0  318.67   15.40
  -9   9   0  318.47   15.20
   9   9   0  327.57   20.70
 -11  -9   0  834.12   37.50
  11  -9   0  896.41   32.70
  11  -9   0  859.61   36.20
  11  -9   0  893.71   34.30
 -11  -9   0  857.01   30.70
 -11   9   0  916.21   32.20
  11   9   0  836.92   26.50
 -11   9   0  990.50   41.70
  11   9   0  863.51   26.40
  11   9   0  906.91   38.20
 -11   9   0  857.51   31.50
 -13  -9   0  293.87   22.20
 -13  -9   0  304.47   15.90
  13  -9   0  338.17   18.50
  13   9   0  317.27   11.40
  13   9   0  329.67   17.30
  13   9   0  327.67   22.50
 -13   9   0  342.77   22.20
 -13   9   0  319.67   18.70
 -13   9   0  334.87   17.10
  15  -9   0   36.10    8.00
 -15  -9   0   38.90    7.60
 -15  -9   0   34.20   10.10
  15  -9   0   22.30    9.80
  15  -9   0   27.40    7.80
  15   9   0   29.30    4.00
  15   9   0   31.40    7.50
 -15   9   0   43.40    9.80
  15   9   0   33.10    9.80
 -15   9   0   18.40    7.30
 -17  -9   0   53.19   12.40
  17  -9   0   39.10    9.90
  17  -9   0   36.70    7.40
  17  -9   0   49.60   12.60
 -17  -9   0   51.89    9.10
  17   9   0   47.10   12.60
  17   9   0   43.30    4.40
 -17   9   0   47.90    8.10
 -17   9   0   50.79   10.10
 -17   9   0   46.70    8.20
  17   9   0   46.50    8.70
  19  -9   0   43.20   11.30
 -19  -9   0   42.20   11.10
 -19  -9   0   62.79   10.10
  19  -9   0   50.19    9.20
 -19   9   0   49.70    9.20
 -19   9   0   74.09   12.20
  19   9   0   43.10   11.50
  19   9   0   48.20    9.70
 -19   9   0   55.09    8.70
  19   9   0   56.59    7.20
  21  -9   0   28.20   10.50
 -21  -9   0   10.00   10.30
  21  -9   0    6.00    8.40
 -21  -9   0    6.30    7.30
  21  -9   0   28.50    7.50
 -21   9   0   14.00    6.30
 -21   9   0    1.00    5.00
  21   9   0   15.30    9.30
 -21   9   0   36.30    9.80
  21   9   0   24.00    8.70
 -23  -9   0   45.20   14.00
  23  -9   0   86.29   18.40
 -23  -9   0   69.59   11.90
  23  -9   0   80.29   14.10
 -23   9   0   61.09   11.50
  23   9   0   62.49   11.80
  23   9   0   51.79   13.80
   0 -10   0  274.27   15.70
   0  10   0  344.67   20.10
   0  10   0  325.67   13.70
   2 -10   0  639.64   32.20
  -2 -10   0  636.64   30.90
  -2 -10   0  595.64   24.40
   2  10   0  586.14   22.90
  -2  10   0  709.93   23.60
   2  10   0  629.04   21.50
   2  10   0  608.04   28.70
  -2  10   0  616.74   27.40
  -2  10   0  608.04   22.30
  -4 -10   0   17.40    5.60
  -4 -10   0   30.40    5.50
   4  10   0   17.10    3.60
   4  10   0   23.00    5.20
  -4  10   0   19.50    4.60
   6 -10   0  210.68   13.20
  -6 -10   0  178.38   11.10
  -6 -10   0  168.48   16.80
   6 -10   0  189.98   12.50
  -6  10   0  189.68   14.10
  -6  10   0  180.78   11.40
  -6  10   0  196.28   11.30
   6  10   0  162.28   11.00
   6  10   0  175.38    8.90
   8 -10   0  297.37   20.60
   8 -10   0  267.87   15.60
  -8 -10   0  256.97   19.40
   8 -10   0  251.97   24.80
  -8  10   0  243.58   17.60
   8  10   0  306.07   11.30
   8  10   0  318.87   21.30
   8  10   0  272.27   14.80
  -8  10   0  266.87   14.50
  -8  10   0  257.07   14.40
  10 -10   0  962.80   40.80
  10 -10   0  970.70   36.40
 -10 -10   0  962.00   44.40
 -10 -10   0  930.91   32.90
  10  10   0  995.90   40.70
 -10  10   0  965.60   34.00
 -10  10   0  953.60   36.30
 -10  10   0  928.51   33.80
  12 -10   0  218.08   19.40
  12 -10   0  239.58   16.70
 -12 -10   0  212.38   13.20
 -12 -10   0  219.38   20.10
  12 -10   0  248.28   16.10
 -12  10   0  228.78   14.40
 -12  10   0  246.58   18.40
  12  10   0  214.58    9.10
  12  10   0  245.28   20.10
 -12  10   0  235.18   14.70
  12  10   0  231.18   14.50
  12  10   0  214.28    9.10
  14 -10   0  134.09   13.80
  14 -10   0  145.09   15.00
  14 -10   0  155.58   17.50
 -14 -10   0  110.59   15.20
 -14 -10   0  152.58   12.20
  14  10   0  156.88   13.00
 -14  10   0  128.19   13.90
  14  10   0  135.19    6.40
 -14  10   0  150.18   12.60
  14  10   0  140.29    6.60
  14  10   0  145.69   17.50
 -14  10   0  131.69   12.40
 -16 -10   0  824.72   40.80
  16 -10   0  893.81   38.10
  16 -10   0  856.51   34.70
 -16 -10   0  863.81   32.50
  16 -10   0  864.31   39.20
  16  10   0  866.71   34.20
 -16  10   0  869.41   34.20
  16  10   0  953.50   46.70
  16  10   0  816.12   25.10
 -16  10   0  866.01   33.30
 -16  10   0  860.71   35.70
 -18 -10   0  109.79   11.80
  18 -10   0   97.79   13.90
  18 -10   0   74.69   12.20
  18 -10   0   64.09   13.60
 -18 -10   0   80.19   14.20
  18  10   0  109.39   16.70
  18  10   0  106.29   11.80
 -18  10   0   78.59   12.00
 -18  10   0   92.49   11.30
 -18  10   0   71.99   11.70
  20 -10   0  284.07   21.10
  20 -10   0  291.37   23.50
  20 -10   0  254.87   26.60
 -20 -10   0  257.67   17.20
 -20 -10   0  249.38   25.00
 -20  10   0  271.77   21.00
  20  10   0  284.47   24.90
 -20  10   0  252.67   19.60
 -20  10   0  262.47   17.40
  20  10   0  268.97   19.00
 -22 -10   0   17.60   11.50
  22 -10   0   17.00    7.10
  22 -10   0   21.80   12.20
 -22 -10   0   34.50    9.60
 -22  10   0   35.70   11.30
  22  10   0   11.00   10.60
  22  10   0   35.50    9.70
 -22  10   0   25.30    6.90
   1 -11   0 1019.40   39.80
  -1 -11   0  905.91   40.60
   1 -11   0  990.70   41.90
  -1 -11   0  836.82   33.80
  -1  11   0  921.21   36.60
   1  11   0  895.71   36.80
  -1  11   0  872.21   30.00
   1  11   0  867.11   29.50
  -1  11   0  933.51   31.60
   1  11   0  838.42   31.00
   3 -11   0 1108.79   47.20
  -3 -11   0 1104.89   45.80
   3  11   0 1112.69   34.70
  -3  11   0 1139.99   37.00
   3  11   0 1076.19   37.00
   3  11   0 1121.59   43.60
  -3  11   0 1111.09   36.30
  -3  11   0 1104.49   41.10
  -5 -11   0   18.90    5.90
  -5 -11   0   31.00    7.30
   5 -11   0   19.90    5.60
   5  11   0   23.70    5.60
   5  11   0   30.90    9.80
  -5  11   0   31.70    8.50
  -5  11   0   34.40    6.00
   5  11   0   39.40    5.90
  -5  11   0   27.50    6.20
  -7 -11   0  683.33   33.30
   7 -11   0  736.83   30.20
  -7 -11   0  677.33   26.50
   7 -11   0  702.73   35.50
   7  11   0  693.43   22.50
  -7  11   0  700.13   33.80
   7  11   0  656.13   26.40
  -7  11   0  660.13   25.60
   9 -11   0  169.18   13.80
   9 -11   0  167.68   18.50
  -9 -11   0  163.08   17.30
   9 -11   0  178.98   13.70
  -9 -11   0  174.88   12.20
   9  11   0  159.78    8.30
   9  11   0  168.78   17.80
  -9  11   0  186.08   16.10
  -9  11   0  153.88   14.20
  -9  11   0  164.28   12.20
   9  11   0  186.78   18.80
 -11 -11   0  297.67   16.00
  11 -11   0  279.37   22.00
  11 -11   0  281.97   17.60
  11 -11   0  267.87   18.10
 -11 -11   0  300.87   22.80
 -11  11   0  310.77   18.70
 -11  11   0  276.97   16.10
  11  11   0  284.07   16.20
 -11  11   0  282.37   16.30
  11  11   0  279.37   22.60
  13 -11   0  397.06   25.70
 -13 -11   0  326.57   24.60
  13 -11   0  353.56   21.50
 -13 -11   0  328.37   17.40
  13 -11   0  386.76   20.90
  13  11   0  319.97   11.90
  13  11   0  324.87   23.70
 -13  11   0  372.16   18.80
 -13  11   0  361.76   19.30
 -13  11   0  394.66   21.90
  13  11   0  342.17   18.70
  13  11   0  337.67   11.80
 -15 -11   0   50.79    9.00
  15 -11   0   57.89    9.90
  15 -11   0   65.09   11.50
  15 -11   0   49.40   13.80
 -15 -11   0   49.90   12.20
 -15  11   0   40.50    7.90
  15  11   0   54.69    9.70
 -15  11   0   46.40    8.50
 -15  11   0   43.90    9.40
  15  11   0   44.20   11.70
  17 -11   0  159.98   16.00
  17 -11   0  162.18   20.50
 -17 -11   0  153.78   13.40
 -17 -11   0  165.88   21.40
  17 -11   0  173.88   21.20
  17  11   0  169.68   20.80
  17  11   0  172.68   14.50
 -17  11   0  141.49   15.90
 -17  11   0  196.28   17.30
 -17  11   0  162.28   14.10
  19 -11   0  337.07   35.40
  19 -11   0  305.77   23.90
 -19 -11   0  340.37   19.40
  19 -11   0  332.77   26.50
  19  11   0  358.26   21.40
  19  11   0  302.57   26.20
 -19  11   0  313.97   26.40
 -19  11   0  344.57   19.60
   0 -12   0    3.90    7.50
   0  12   0    8.30    8.00
   0  12   0   13.10    5.50
   0  12   0   15.50    4.20
  -2 -12   0   23.00    8.70
   2 -12   0   14.20    8.80
  -2  12   0    6.70    4.00
   2  12   0   14.70    5.50
  -2  12   0   13.90    8.10
   2  12   0   24.40    9.30
  -2  12   0   15.60    5.60
   4 -12   0  114.79   16.80
  -4 -12   0  126.69   12.70
  -4 -12   0  138.99   17.10
   4 -12   0  144.09   12.40
   4  12   0  145.99   16.00
  -4  12   0  112.89   10.10
   4  12   0  112.89   10.20
   4  12   0  108.79    8.40
  -4  12   0  118.59   13.80
  -6 -12   0   67.89   12.60
   6 -12   0   57.59   13.00
  -6  12   0   93.69   11.80
  -6  12   0   77.89    9.50
   6  12   0   85.99   11.80
   6  12   0   75.19    6.90
   6  12   0   56.99   11.80
  -6  12   0   65.49    8.40
   8 -12   0  111.79   16.80
  -8 -12   0  109.59   10.70
   8 -12   0  123.09   12.60
  -8 -12   0   87.99   13.90
  -8  12   0  128.09   13.50
  -8  12   0  100.39    9.80
   8  12   0  105.19   11.10
  -8  12   0  132.69   11.40
   8  12   0  118.39    7.30
  10 -12   0   23.70    6.30
 -10 -12   0   10.80    8.00
 -10 -12   0   24.80    6.70
  10 -12   0   18.00    6.60
  10  12   0   14.00    6.30
 -10  12   0   19.10    6.00
 -10  12   0   17.10    7.40
  10  12   0   20.90    3.40
 -10  12   0   15.10    5.90
 -12 -12   0    2.50    5.70
  12 -12   0   21.20   11.70
 -12 -12   0    5.40    7.70
  12 -12   0    8.00    5.40
  12 -12   0    5.40    5.30
 -12  12   0    7.40    7.80
 -12  12   0    5.10    4.90
  12  12   0   -6.10    7.50
  12  12   0    4.70    2.30
  12  12   0    6.80    6.00
  12  12   0    6.20    3.70
 -12  12   0   -1.20    5.10
  14 -12   0   78.89   11.90
 -14 -12   0   80.09   11.10
  14 -12   0   60.09    9.80
 -14 -12   0   73.09   13.80
  14 -12   0   86.79   15.20
  14  12   0   62.09    9.80
 -14  12   0   79.79   12.20
 -14  12   0   92.09   11.80
  14  12   0   79.99   14.30
 -14  12   0   59.29    9.20
  16 -12   0  263.17   21.50
 -16 -12   0  243.68   17.00
 -16 -12   0  253.37   24.60
  16 -12   0  219.68   23.80
  16 -12   0  244.88   18.70
  16  12   0  254.77   23.70
 -16  12   0  261.87   17.40
 -16  12   0  226.18   18.70
 -16  12   0  289.37   22.50
  16  12   0  243.18   17.50
  18 -12   0  131.19   20.50
 -18 -12   0   93.89   15.30
 -18 -12   0  138.29   14.20
  18 -12   0  108.09   15.10
  18 -12   0  152.58   18.80
  18  12   0  146.89   14.20
 -18  12   0  116.09   13.80
  18  12   0  110.29   16.50
 -18  12   0  131.29   23.40
   1 -13   0    1.20    4.70
   1 -13   0    3.80    8.30
  -1 -13   0    5.50    5.00
  -1 -13   0   13.50    8.30
  -1  13   0    8.30    7.40
  -1  13   0    6.90    4.40
   1  13   0    7.70    4.00
   1  13   0    3.60    7.80
  -1  13   0    2.40    5.70
  -3 -13   0  135.29   12.70
   3 -13   0  105.79   16.10
   3 -13   0  142.49   12.50
  -3 -13   0  175.68   18.70
  -3  13   0  152.18   15.30
  -3  13   0  157.68   13.30
   3  13   0  133.39   17.00
   3  13   0  150.98    9.80
  -3  13   0  125.19   10.90
   3  13   0  149.79   16.50
   5 -13   0  166.98   13.70
   5 -13   0  139.39   20.40
  -5 -13   0  144.89   13.00
  -5 -13   0  160.88   18.50
  -5  13   0  149.88   14.30
   5  13   0  182.08   17.40
  -5  13   0  148.79   11.70
  -5  13   0  124.89   16.60
   5  13   0  148.19   12.20
   5  13   0  147.69    9.20
   7 -13   0   80.59   15.20
  -7 -13   0  124.49   12.90
  -7 -13   0  118.79   17.00
   7 -13   0  110.59   12.00
   7  13   0  111.89   11.10
   7  13   0  110.29    7.70
  -7  13   0  102.09   10.60
  -7  13   0  111.49   10.50
   7  13   0  127.19   15.90
  -7  13   0  139.89   14.50
  -9 -13   0  199.08   13.30
  -9 -13   0  184.88   14.90
  -9 -13   0  203.78   20.10
   9 -13   0  206.78   23.40
   9 -13   0  220.38   16.50
  -9  13   0  209.28   16.50
  -9  13   0  181.28   14.20
   9  13   0  196.48   14.20
   9  13   0  204.08    9.40
  -9  13   0  201.08   13.80
 -11 -13   0   17.90    9.40
  11 -13   0   18.80    7.20
 -11 -13   0   27.00    7.00
  11 -13   0    8.20   10.50
  11  13   0   20.50    3.30
 -11  13   0   22.10    6.50
 -11  13   0    8.10    5.70
 -11  13   0   35.10   10.10
  11  13   0   24.70    7.40
  11  13   0   21.30    3.70
 -13 -13   0  239.38   15.60
 -13 -13   0  249.97   23.30
  13 -13   0  208.18   22.60
  13  13   0  238.28   16.60
 -13  13   0  214.98   16.30
  15 -13   0   34.80   11.90
 -15 -13   0   43.60    9.10
  15 -13   0   23.30   13.00
  15 -13   0   45.30   14.30
 -15  13   0   43.80   12.20
  15  13   0   40.40    8.10
 -15  13   0   25.20    7.60
 -15  13   0   36.60   11.20
  15  13   0   34.50   11.70
   0 -14   0   -0.50    7.70
   0 -14   0    3.70    5.10
   0  14   0    4.90    4.80
   0  14   0    2.40    7.30
   0  14   0   -4.20    3.80
   2 -14   0   10.40    9.30
  -2 -14   0   12.50    5.80
   2 -14   0    2.00    5.00
  -2 -14   0   23.50    9.90
   2  14   0   11.00    8.60
   2  14   0    6.70    4.20
  -2  14   0    9.00    8.00
   2  14   0   15.70    5.50
  -2  14   0    8.80    4.90
  -2  14   0    8.90    5.20
  -4 -14   0   33.00    7.60
  -4 -14   0   44.60   11.80
   4 -14   0   23.30   10.20
   4 -14   0   41.40    8.00
   4  14   0   33.30    7.10
   4  14   0   32.30    5.20
  -4  14   0   45.10    7.40
  -4  14   0   42.90    9.60
   4  14   0   38.00   10.90
  -4  14   0   22.80    5.50
   6 -14   0    4.60    5.40
   6 -14   0   -0.20    8.90
  -6 -14   0   -8.10    4.80
  -6 -14   0   -1.30    6.90
  -6  14   0   -2.60    4.80
   6  14   0   -0.20    8.00
   6  14   0   -2.60    3.10
  -6  14   0    2.70    6.80
   6  14   0   -0.10    5.30
  -6  14   0   -4.20    4.40
  -8 -14   0    1.90    5.80
  -8 -14   0   12.50    8.80
   8 -14   0    2.50    5.70
   8 -14   0   10.60   10.10
  -8  14   0   13.70    8.10
   8  14   0    5.30    3.40
  -8  14   0   -3.20    5.30
  -8  14   0    6.50    5.20
   8  14   0    1.20   13.60
   8  14   0   10.80    6.00
  10 -14   0   -0.70   10.80
  10 -14   0   10.90    8.80
 -10 -14   0   11.50    9.60
 -10 -14   0   33.30    8.30
  10  14   0   15.40    6.60
 -10  14   0   35.00    7.70
  10  14   0   21.20    3.60
 -10  14   0   22.10    7.00
 -10  14   0   20.60    9.80
 -12 -14   0   -6.70    5.90
  12 -14   0   -5.80    9.60
  12 -14   0  -15.20   15.80
 -12  14   0    3.40    6.10
  12  14   0   -0.40    5.70
  -1 -15   0  320.27   26.70
  -1 -15   0  373.56   23.80
   1 -15   0  400.86   26.80
   1 -15   0  335.87   27.00
  -1  15   0  363.46   20.80
   1  15   0  323.07   22.40
   1  15   0  317.97   17.00
  -1  15   0  335.77   18.50
   1  15   0  361.16   18.80
  -1  15   0  356.66   23.50
   3 -15   0   25.30   12.20
  -3 -15   0   28.20   10.20
  -3  15   0   46.80    8.50
  -3  15   0   38.70    7.40
   3  15   0   56.99    8.90
  -3  15   0   55.59   11.70
   3  15   0   41.30    5.90
   3  15   0   26.40   10.70
  -5 -15   0   55.49   12.90
   5 -15   0   57.09   14.10
  -5 -15   0   67.29   14.50
   5 -15   0   59.59   10.30
  -5  15   0   60.39   14.80
   5  15   0   73.09   10.10
  -5  15   0   53.39    8.30
   5  15   0   57.69    7.50
  -5  15   0   58.09    9.10
   5  15   0   58.29   17.50
  -7 -15   0    4.20    6.80
  -7 -15   0   -0.90    9.20
   7 -15   0   12.20   10.70
  -7  15   0    2.00    6.00
   7  15   0   -1.00   10.70
   7  15   0   -3.40    3.20
  -7  15   0    1.50   10.20
  -7  15   0   -4.40    5.40
   7  15   0    9.40    5.30
  -9 -15   0   25.80    8.20
   9 -15   0   16.30    7.90
   9 -15   0    5.10   10.80
  -9 -15   0   15.20   10.00
   9  15   0   10.90    5.90
  -9  15   0    9.60    6.00
   9  15   0   14.60    3.80
  -9  15   0   32.50   11.10
   9  15   0   12.90    9.30
  -9  15   0   14.10    6.40
   0 -16   0   39.80   12.40
   0  16   0   30.80    6.20
 -28   0   1   -9.90    6.90
 -28   0   1   -8.70    5.30
  28   0  -1   -1.80    7.90
  28   0  -1   -9.90    8.90
 -28   0   1    2.10    7.00
  28   0  -1   -1.80    5.90
 -26   0   1    2.10    5.00
  26   0  -1    6.40    8.40
 -26   0   1    5.90    6.40
  26   0  -1    9.00    5.70
 -26   0   1    2.50    7.30
 -24   0   1    3.40    4.60
  24   0  -1   -2.30    7.80
 -24   0   1   -9.00    5.90
  24   0  -1   -0.10    4.30
 -24   0   1    2.60    5.70
  24   0  -1    3.20    7.50
  22   0  -1    3.80    6.50
 -22   0   1    3.70    5.60
 -22   0   1   -1.40    3.80
 -22   0   1   -2.20    6.40
  22   0  -1   -2.90    4.30
 -20   0   1   -1.40    4.20
  20   0  -1    2.50    6.20
  20   0  -1   -0.90    5.20
  20   0  -1    0.50    3.60
 -20   0   1   -2.20    5.60
 -20   0   1    0.70    3.10
  18   0  -1   -8.30    4.40
 -18   0   1   -0.10    3.10
 -18   0   1    1.70    5.00
 -18   0   1   -0.70    4.20
  18   0  -1   -1.10    3.10
  18   0  -1   -0.40    5.20
  16   0  -1    4.50    3.40
 -16   0   1   -1.10    2.60
  16   0  -1    3.80    4.60
 -16   0   1   -4.40    4.20
 -16   0   1    4.70    3.80
  16   0  -1    0.10    4.80
 -14   0   1    1.80    3.50
  14   0  -1    5.60    4.30
 -14   0   1    0.50    2.50
  14   0  -1   12.50    5.40
 -14   0   1    4.40    4.50
  14   0  -1    0.90    2.70
 -12   0   1   -2.60    3.40
  12   0  -1    6.50    4.60
  -8   0   1    2.60    2.60
  -8   0   1    8.90    2.70
   8   0  -1    4.20    2.30
  -8   0   1    1.00    1.40
   8   0  -1    4.50    1.70
   8   0  -1    1.30    3.00
   6   0  -1    9.80    3.20
  -6   0   1    6.20    2.30
   6   0  -1    6.20    2.50
   6   0  -1    7.50    1.70
  -4   0   1    1.90    1.90
  -4   0   1   -1.50    1.30
   4   0  -1    1.50    1.00
   4   0  -1   -0.80    1.50
  -4   0   1    1.00    1.00
   4   0  -1    2.60    2.10
  -2   0  -1    0.10    0.40
  -2   0  -1   -0.30    0.60
   2   0   1    0.00    0.70
   2   0   1    0.00    0.20
   2   0   1   -0.10    0.10
   4   0   1    4.00    1.10
  -4   0  -1    4.10    1.10
   4   0   1    4.30    2.40
   4   0   1   -0.30    1.90
  -4   0  -1    5.00    2.20
   6   0   1    5.20    1.50
  -6   0  -1    5.80    2.80
   6   0   1    2.50    2.70
  -8   0  -1   -2.90    2.50
   8   0   1   -0.40    2.40
   8   0   1    0.40    1.40
  -8   0  -1    0.60    1.40
  -8   0  -1    0.40    2.30
   8   0   1   -3.10    2.60
 -10   0  -1    2.70    3.50
  10   0   1    3.20    3.50
 -12   0  -1    2.20    2.30
  12   0   1    3.10    4.00
 -12   0  -1   -2.60    3.10
 -12   0  -1    0.80    3.80
  12   0   1    1.50    2.20
  12   0   1   -4.00    3.20
  14   0   1   -2.60    2.40
  14   0   1    4.40    4.10
 -14   0  -1    8.90    4.70
 -14   0  -1    2.60    2.60
 -14   0  -1    3.00    3.70
  14   0   1    3.70    4.00
 -16   0  -1    0.10    2.90
  16   0   1   -1.10    3.00
  16   0   1   -1.60    4.90
  16   0   1    1.00    4.70
 -16   0  -1   -2.30    3.70
 -16   0  -1   -2.90    4.30
 -18   0  -1    4.20    4.20
 -18   0  -1   -3.30    2.80
 -18   0  -1    2.20    5.30
  18   0   1   -1.10    3.50
  18   0   1   -2.60    5.50
  18   0   1   11.40    6.70
 -20   0  -1    2.30    4.90
  20   0   1    7.00    4.00
 -20   0  -1    5.90    3.50
 -20   0  -1    3.00    6.20
  20   0   1    8.10    7.00
  20   0   1    5.10    6.30
 -22   0  -1   12.50    7.90
 -22   0  -1   -5.80    5.50
 -22   0  -1    7.30    6.00
  22   0   1   14.80    5.10
  22   0   1    7.90    7.10
  22   0   1    8.50    7.20
 -24   0  -1   -2.90    4.80
 -24   0  -1    0.40    5.60
 -24   0  -1   -6.60    5.90
  24   0   1   -1.30    4.90
  24   0   1   -0.70    7.50
  24   0   1   -0.20    7.40
 -26   0  -1   38.60   12.90
  26   0   1   12.70    5.80
  26   0   1   15.50   10.50
 -26   0  -1   11.50    4.80
  26   0   1   11.80   10.00
  28   0   1   -4.50    5.50
 -28   0  -1  -14.40    7.00
 -28   0  -1   -6.30    5.30
  28   0   1   -7.50   10.10
 -28   0  -1    0.60    7.00
  28   0   1    4.80    9.60
 -27  -1   1   39.60    9.00
 -27  -1   1   42.40   11.20
  27  -1  -1   35.20   11.20
  27  -1  -1   50.59   14.40
 -27  -1   1   34.20    7.60
  27  -1  -1   34.80    7.80
 -27   1   1   46.20   10.50
 -27   1   1   45.60    8.80
 -27   1   1   23.50    8.70
  27   1  -1   34.30   10.90
  27   1  -1   23.40    6.80
  27   1  -1   40.50   11.30
 -25  -1   1   22.60    8.80
 -25  -1   1   36.10    9.20
 -25  -1   1   20.90    6.40
  25  -1  -1    9.90    5.50
  25  -1  -1   20.20    9.10
 -25   1   1   16.60    5.30
  25   1  -1   19.10    9.70
  25   1  -1   23.80    6.40
  25   1  -1   35.10   11.00
 -25   1   1    6.50    6.90
 -25   1   1   24.20    9.20
 -23  -1   1  577.34   30.20
  23  -1  -1  596.64   28.00
 -23  -1   1  543.35   24.10
 -23  -1   1  602.94   26.30
  23  -1  -1  553.54   32.00
  23  -1  -1  585.84   24.20
  23   1  -1  576.54   27.90
 -23   1   1  573.64   25.70
 -23   1   1  614.14   29.90
  23   1  -1  542.35   22.80
 -21  -1   1   17.40    7.50
 -21  -1   1   15.50    6.80
  21  -1  -1   20.50    7.70
  21  -1  -1   14.00    4.70
  21  -1  -1   10.60    6.70
 -21  -1   1   11.90    4.40
 -21   1   1    7.30    5.90
  21   1  -1   10.00    7.10
 -21   1   1    2.80    6.50
 -21   1   1    6.80    8.20
  21   1  -1   29.30    9.20
  21   1  -1   10.00    4.90
  19  -1  -1   15.50    4.30
 -19  -1   1    7.10    3.50
  19  -1  -1    7.20    6.70
  19  -1  -1   15.90    6.90
 -19  -1   1   11.40    5.60
 -19  -1   1   12.30    6.50
  19   1  -1    3.30    6.30
 -19   1   1   16.10    5.70
 -19   1   1   14.50    4.00
  19   1  -1    8.40    8.20
  19   1  -1    8.70    4.10
 -19   1   1   19.40    6.20
  17  -1  -1  182.18   15.10
 -17  -1   1  176.08   14.60
 -17  -1   1  176.08   11.80
  17  -1  -1  179.98   13.00
  17  -1  -1  175.08   10.70
 -17  -1   1  178.28   10.40
  17   1  -1  167.78   12.70
  17   1  -1  182.28   10.20
  17   1  -1  162.58   15.10
 -17   1   1  163.78   13.60
 -17   1   1  180.28   12.00
 -17   1   1  181.18   11.10
 -15  -1   1 1750.02   54.09
  15  -1  -1 1765.82   55.09
 -15  -1   1 1761.12   52.39
  15  -1  -1 1779.42   58.79
  15  -1  -1 1750.62   52.49
 -15  -1   1 1682.73   57.69
  15   1  -1 1765.72   58.79
  15   1  -1 1772.42   54.99
 -15   1   1 1699.03   56.59
 -15   1   1 1746.33   54.39
 -15   1   1 1751.62   53.09
  15   1  -1 1773.42   51.99
 -13  -1   1 1317.87   40.50
 -13  -1   1 1313.17   42.00
  13  -1  -1 1339.17   40.90
  13  -1  -1 1344.47   42.90
 -13  -1   1 1372.16   45.80
  13  -1  -1 1382.26   46.10
  13   1  -1 1362.36   40.30
  13   1  -1 1326.77   42.70
 -13   1   1 1362.16   41.30
 -13   1   1 1357.06   44.50
  13   1  -1 1343.97   46.20
 -13   1   1 1275.27   42.10
 -11  -1   1 4713.13  130.19
 -11  -1   1 4592.04  134.79
  11  -1  -1 4594.14  132.09
 -11  -1   1 4609.04  131.49
  11  -1  -1 5061.79  135.49
 -11   1   1 4499.95  131.59
 -11   1   1 4827.52  133.89
  11   1  -1 4760.42  135.29
  11   1  -1 4688.73  132.09
   9  -1  -1 5644.04  154.98
  -9  -1   1 5478.45  155.08
   9   1  -1 5398.96  155.08
  -9   1   1 5521.25  153.88
   7  -1  -1  298.47   11.90
  -7  -1   1  294.27   11.40
  -7  -1   1  303.57   10.70
  -7  -1   1  320.47   14.10
   7  -1  -1  324.07   11.30
   7   1  -1  334.87   10.80
  -7   1   1  335.27   12.00
   7   1  -1  318.87   11.90
   7   1  -1  318.87   15.40
  -7   1   1  295.77   12.40
  -7   1   1  303.97   11.80
  -5  -1   1    4.90    2.80
   5  -1  -1    3.60    1.40
  -5  -1   1    2.30    1.20
  -5  -1   1    0.40    1.80
   5  -1  -1    0.00    2.10
   5  -1  -1    1.10    2.40
   5   1  -1   -0.80    1.80
  -5   1   1    3.80    2.00
  -5   1   1    1.90    2.10
   5   1  -1    0.70    2.70
  -5   1   1    3.90    1.40
   3  -1  -1 1898.41   49.99
   3   1  -1 1771.02   49.90
   3   1  -1 1770.52   50.99
   3   1  -1 1760.32   49.50
  -1  -1   1    0.10    0.30
   1  -1  -1    0.20    0.30
  -7  -1  -1 1246.98   36.40
   7  -1   1 1201.28   35.60
   7  -1   1 1147.59   36.50
  -7  -1  -1 1224.38   40.90
  -7  -1  -1 1268.57   35.00
   7  -1   1 1213.28   38.20
   7   1   1 1269.37   34.90
  -7   1  -1 1210.88   36.70
  -7   1  -1 1260.97   36.10
   7   1   1 1202.08   36.50
  -9  -1  -1 1511.05   47.10
  -9  -1  -1 1495.15   44.30
  -9  -1  -1 1517.55   42.70
   9  -1   1 1473.95   46.70
   9  -1   1 1445.86   43.20
   9  -1   1 1477.05   44.80
   9   1   1 1497.15   44.60
   9   1   1 1462.15   46.80
  -9   1  -1 1481.15   44.70
  -9   1  -1 1475.85   43.40
   9   1   1 1507.95   42.50
  -9   1  -1 1476.75   46.10
 -11  -1  -1  165.08   11.30
  11  -1   1  151.48    9.50
  11  -1   1  135.49   10.80
 -11  -1  -1  147.79    8.70
 -11  -1  -1  144.89    7.30
  11  -1   1  145.29    7.90
  11   1   1  147.39    7.20
  11   1   1  139.09   11.00
  11   1   1  133.59    8.90
 -11   1  -1  142.39   10.40
 -11   1  -1  141.39    8.00
 -11   1  -1  136.29    8.90
  13  -1   1 1378.36   44.90
  13  -1   1 1410.76   42.70
 -13  -1  -1 1453.15   42.30
  13  -1   1 1440.06   48.20
 -13  -1  -1 1402.36   47.70
 -13  -1  -1 1403.36   44.20
 -13   1  -1 1444.26   43.10
  13   1   1 1437.16   41.90
 -13   1  -1 1364.36   44.40
  13   1   1 1401.56   48.00
 -13   1  -1 1392.46   46.60
  13   1   1 1409.36   44.80
 -15  -1  -1   32.50    5.70
  15  -1   1   31.60    7.00
  15  -1   1   33.10    6.60
 -15  -1  -1   25.90    6.50
 -15  -1  -1   39.90    5.50
  15   1   1   31.40    4.20
 -15   1  -1   32.10    6.90
 -15   1  -1   26.10    5.60
 -15   1  -1   38.50    5.60
  15   1   1   38.60    6.80
  15   1   1   27.00    7.00
 -17  -1  -1  768.22   28.70
  17  -1   1  784.82   33.40
 -17  -1  -1  800.32   26.50
  17  -1   1  764.02   29.80
  17  -1   1  782.02   26.90
 -17  -1  -1  804.32   32.90
  17   1   1  748.03   29.40
 -17   1  -1  754.62   31.40
 -17   1  -1  748.73   28.90
  17   1   1  746.53   32.90
  17   1   1  746.13   25.70
 -17   1  -1  745.53   27.00
  19  -1   1   67.59   10.10
 -19  -1  -1   70.09    9.70
 -19  -1  -1   65.99    7.80
  19  -1   1   77.99    9.00
  19  -1   1   75.59   12.20
  19   1   1   77.49   10.60
 -19   1  -1   65.29    9.20
 -19   1  -1   76.39   15.70
  19   1   1   80.99   15.40
 -19   1  -1   69.59    8.20
  19   1   1   69.99    7.80
 -21  -1  -1  843.12   37.00
  21  -1   1  819.12   37.80
  21  -1   1  795.72   33.40
 -21  -1  -1  815.02   29.20
 -21  -1  -1  830.52   32.20
  21  -1   1  819.52   30.00
 -21   1  -1  764.72   31.70
  21   1   1  841.82   37.80
  21   1   1  815.72   28.90
 -21   1  -1  801.82   35.20
  21   1   1  813.12   33.60
 -23  -1  -1  703.53   34.20
 -23  -1  -1  758.52   30.80
  23  -1   1  704.33   36.40
 -23  -1  -1  787.72   36.20
  23  -1   1  710.73   32.20
  23  -1   1  703.73   28.20
  23   1   1  665.73   31.30
  23   1   1  691.83   35.80
 -23   1  -1  718.73   30.40
  23   1   1  709.83   27.20
 -23   1  -1  761.02   34.10
 -23   1  -1  702.53   33.60
 -25  -1  -1   53.39    8.70
 -25  -1  -1   57.29   11.30
  25  -1   1   58.49   13.40
  25  -1   1   45.20    7.50
 -25  -1  -1   63.49   15.70
  25   1   1   67.39   12.10
  25   1   1   59.89   13.20
 -25   1  -1   77.19   12.00
  25   1   1   70.89   10.10
 -25   1  -1   44.10   10.50
 -25   1  -1   65.29    9.10
  27  -1   1   -7.50    5.30
  27  -1   1    4.40    9.00
 -27  -1  -1    8.80   11.10
  27  -1   1    8.00   13.60
 -27  -1  -1    7.20    7.80
 -27   1  -1    3.90    6.60
  27   1   1  -10.40    8.10
  27   1   1   -2.50    5.30
  27   1   1    0.80    8.20
 -27   1  -1   -4.70    5.00
  28  -2  -1   30.20    7.90
 -28  -2   1   23.00   10.20
 -28  -2   1   43.20    7.60
  28  -2  -1   27.00   13.20
  28  -2  -1   55.19   12.30
 -28  -2   1   56.49   10.80
  28   2  -1   31.90   11.30
 -28   2   1   30.30    9.30
  28   2  -1   37.90   12.70
 -28   2   1   24.90   14.50
  28   2  -1   33.90    7.00
 -26  -2   1    6.00    7.90
 -26  -2   1   -1.60    7.30
  26  -2  -1    7.80    8.10
  26  -2  -1    4.40    5.80
 -26  -2   1   -0.60    4.40
 -26   2   1   -9.20    4.50
  26   2  -1   -0.90    8.60
 -26   2   1   -7.80    6.20
  26   2  -1   -4.40    4.60
  26   2  -1  -10.00    7.60
 -24  -2   1  142.09   13.00
 -24  -2   1  128.09   11.30
  24  -2  -1  140.69   18.90
  24  -2  -1  119.89   12.60
  24  -2  -1  108.79   14.30
 -24  -2   1  133.59   16.20
  24   2  -1  147.59   17.90
 -24   2   1  122.09   12.80
  24   2  -1  140.19   14.70
 -24   2   1  107.19   15.30
  24   2  -1  136.59   11.10
 -22  -2   1   10.40    7.30
  22  -2  -1   -0.20    7.50
  22  -2  -1    9.00    4.70
  22  -2  -1    9.90    7.40
 -22  -2   1   16.90    5.00
 -22  -2   1    7.10    6.80
  22   2  -1   10.20    7.30
 -22   2   1    0.90    4.50
 -22   2   1   16.50    7.80
  22   2  -1    7.30    6.90
 -22   2   1    3.20    6.40
  22   2  -1    7.00    4.30
 -20  -2   1    6.20    5.60
  20  -2  -1    3.80    4.10
  20  -2  -1   10.00    6.70
 -20  -2   1   10.40    6.90
 -20   2   1   11.90    5.90
  20   2  -1    3.80    3.70
  20   2  -1    7.70    6.90
 -20   2   1   11.20    6.00
  20   2  -1   27.10    8.50
  18  -2  -1    1.20    5.60
 -18  -2   1    7.80    3.70
  18  -2  -1    2.00    5.80
  18  -2  -1    7.10    3.80
 -18  -2   1    8.70    4.30
 -18  -2   1    1.60    5.60
  18   2  -1    1.10    5.60
 -18   2   1    6.60    5.50
 -18   2   1   -0.30    3.60
 -18   2   1    6.90    5.20
  18   2  -1   10.60    6.70
  18   2  -1    2.40    3.30
  16  -2  -1    5.20    3.70
 -16  -2   1   16.80    5.20
 -16  -2   1    7.50    3.20
 -16  -2   1    0.80    4.80
  16  -2  -1    5.00    5.60
  16  -2  -1    8.80    5.60
  16   2  -1    7.60    4.80
 -16   2   1    0.20    4.30
  16   2  -1    7.30    5.30
 -16   2   1   10.00    4.60
 -16   2   1    2.70    3.40
  16   2  -1    6.40    3.10
  14  -2  -1  161.48   13.00
 -14  -2   1  163.18   13.10
 -14  -2   1  158.48   10.00
  14  -2  -1  168.28    9.70
 -14  -2   1  153.58    8.60
  14  -2  -1  156.98   11.00
  14   2  -1  142.79   12.20
 -14   2   1  155.08   11.30
  14   2  -1  155.98   10.60
 -14   2   1  154.08   10.30
  14   2  -1  177.38    8.70
 -14   2   1  150.18    9.70
  12  -2  -1  246.78   11.50
 -12  -2   1  234.08   11.90
 -12  -2   1  257.77   10.70
  12  -2  -1  278.27   13.20
 -12  -2   1  241.88   15.00
  12  -2  -1  248.98   14.60
  12   2  -1  276.67   10.70
  12   2  -1  271.37   15.20
 -12   2   1  272.27   12.90
  12   2  -1  247.68   12.50
 -12   2   1  260.87   13.60
 -12   2   1  257.37   12.00
  10  -2  -1  458.95   19.00
 -10  -2   1  478.15   20.30
 -10  -2   1  458.85   16.80
  10  -2  -1  451.15   17.40
  10  -2  -1  447.66   16.20
 -10  -2   1  442.76   17.20
 -10   2   1  463.35   16.60
 -10   2   1  424.06   17.60
 -10   2   1  446.06   17.20
  10   2  -1  468.35   15.40
  10   2  -1  439.56   17.00
  10   2  -1  478.35   20.10
  -8  -2   1   25.50    3.10
  -8  -2   1   27.90    4.00
  -8  -2   1   20.10    4.30
   8  -2  -1   23.30    3.00
   8  -2  -1   27.30    4.90
   8  -2  -1   35.80    5.00
   8   2  -1   19.20    3.40
  -8   2   1   27.60    4.30
   8   2  -1   22.90    4.30
   8   2  -1   26.00    2.90
  -8   2   1   16.90    3.20
   6  -2  -1  248.88    9.40
  -6  -2   1  266.17   11.90
   6  -2  -1  245.38    9.90
  -6  -2   1  230.38    9.40
   6  -2  -1  240.08   10.40
   6   2  -1  273.77   12.20
   6   2  -1  246.08    8.50
   6   2  -1  236.48    9.60
  -6   2   1  238.78    9.80
  -6   2   1  251.47   10.00
   4  -2  -1   11.20    2.80
   4  -2  -1   12.90    2.10
   4  -2  -1    5.40    1.90
  -4  -2   1   10.50    3.10
  -4  -2   1    7.20    2.00
   4   2  -1   10.70    3.10
  -4   2   1    9.50    1.90
   4   2  -1    7.50    2.00
  -4   2   1   10.70    1.90
  -4   2   1    9.30    2.40
   2  -2  -1  208.48    7.70
  -2  -2   1  187.38    6.90
   2  -2  -1  197.88    7.00
  -2  -2   1  199.78    9.10
   2  -2  -1  211.18    7.00
  -2   2   1  213.68    7.10
   2   2  -1  203.08    9.20
  -2   2   1  210.08    7.50
  -2   2   1  198.18    6.80
   2   2  -1  183.88    6.90
  -2  -2  -1  659.33   20.40
  -2  -2  -1  600.74   18.60
   2  -2   1  689.73   20.40
   2  -2   1  634.64   19.30
   2  -2   1  645.84   19.50
  -2   2  -1  640.54   19.40
   2   2   1  647.54   20.30
  -2   2  -1  663.93   20.00
  -2   2  -1  634.44   19.20
  -6  -2  -1   69.79    6.50
   6  -2   1   75.39    5.00
   6  -2   1   77.69    5.90
   6  -2   1   75.69    5.60
  -6   2  -1   73.59    5.60
  -6   2  -1   83.59    5.90
   6   2   1   77.59    6.60
   6   2   1   73.09    4.90
  -6   2  -1   69.99    5.20
   6   2   1   89.99    3.60
  -8  -2  -1  380.46   16.70
  -8  -2  -1  371.56   12.30
   8  -2   1  392.66   13.90
   8  -2   1  380.16   15.90
   8  -2   1  370.46   14.70
  -8  -2  -1  395.76   14.10
  -8   2  -1  379.06   15.10
   8   2   1  409.96   12.40
  -8   2  -1  367.56   16.10
   8   2   1  362.16   16.20
   8   2   1  389.46   14.30
  -8   2  -1  375.26   13.70
  10  -2   1  123.59    9.70
 -10  -2  -1  119.59   10.30
 -10  -2  -1  124.79    6.20
 -10  -2  -1  131.89    7.80
  10  -2   1  149.39    9.20
  10  -2   1  127.29    7.60
  10   2   1  136.89   10.50
 -10   2  -1  130.49    8.30
 -10   2  -1  134.19    7.50
  10   2   1  122.89    8.00
 -10   2  -1  110.99    8.40
  10   2   1  142.89    6.20
  12  -2   1    2.10    3.90
  12  -2   1    2.10    3.70
 -12  -2  -1    5.90    4.40
 -12  -2  -1    0.10    1.70
  12  -2   1    6.00    3.20
 -12   2  -1    1.20    2.70
  12   2   1    0.20    1.90
 -12   2  -1    1.80    3.70
 -12   2  -1    0.30    3.10
  12   2   1    4.80    4.20
  12   2   1    0.70    3.40
  14  -2   1    8.30    4.70
  14  -2   1    6.20    2.90
  14  -2   1    7.90    5.00
 -14  -2  -1    6.50    5.30
 -14  -2  -1    8.10    4.00
 -14  -2  -1   12.20    2.90
 -14   2  -1   16.50    5.20
 -14   2  -1    6.70    3.10
 -14   2  -1    3.80    3.70
  14   2   1    7.80    4.40
 -16  -2  -1  237.28   13.20
 -16  -2  -1  228.18   11.00
  16  -2   1  215.68   12.20
 -16  -2  -1  236.08   16.60
  16  -2   1  220.68   16.50
  16  -2   1  218.78   14.10
  16   2   1  244.18   10.80
 -16   2  -1  219.48   15.10
 -16   2  -1  233.28   12.50
 -16   2  -1  215.28   13.50
  16   2   1  265.57   17.40
  16   2   1  227.98   13.90
  18  -2   1  460.25   20.00
 -18  -2  -1  494.05   18.70
  18  -2   1  492.45   22.90
 -18  -2  -1  472.25   21.00
 -18  -2  -1  457.65   25.00
  18   2   1  478.35   18.10
  18   2   1  527.45   22.70
 -18   2  -1  481.95   20.20
 -18   2  -1  469.15   23.20
  18   2   1  478.15   25.00
 -18   2  -1  480.55   21.80
 -20  -2  -1    8.20    6.10
  20  -2   1   19.00    7.20
  20  -2   1   15.50    9.10
  20  -2   1   29.90    6.30
 -20  -2  -1   21.70    8.70
  20   2   1   20.70    8.10
 -20   2  -1   14.50    6.40
 -20   2  -1   23.80    7.40
  20   2   1   21.30    7.70
  20   2   1   11.30    4.10
  22  -2   1  165.58   15.90
 -22  -2  -1  179.38   18.20
 -22  -2  -1  173.78   14.10
  22  -2   1  158.38   13.20
 -22  -2  -1  187.88   11.70
  22  -2   1  163.78   18.60
  22   2   1  174.68   18.10
 -22   2  -1  179.28   15.30
  22   2   1  186.08   15.30
 -22   2  -1  169.98   14.40
 -22   2  -1  157.28   15.90
  22   2   1  171.38   11.70
 -24  -2  -1   24.70    9.40
 -24  -2  -1   12.30    7.80
 -24  -2  -1   14.70    7.30
  24  -2   1   17.20    9.60
  24  -2   1   10.20    9.70
  24  -2   1   11.40    5.70
 -24   2  -1   21.50    5.80
 -24   2  -1   26.60    8.80
  24   2   1    5.50    8.90
  24   2   1   21.50    8.60
 -24   2  -1   30.00    8.70
  24   2   1   17.20    5.40
 -26  -2  -1   16.20    7.10
 -26  -2  -1    3.60    7.30
  26  -2   1   10.80   12.70
  26  -2   1   12.10   10.00
 -26  -2  -1    5.10    5.40
  26  -2   1   -1.50    5.00
  26   2   1   11.80    8.80
 -26   2  -1   15.50    8.10
 -26   2  -1    7.90    7.50
  26   2   1    2.90    5.10
  26   2   1    5.60    7.60
 -26   2  -1    3.60    6.00
 -28  -2  -1   32.30   11.30
 -28  -2  -1   38.50    7.80
  28  -2   1   28.50   11.30
 -28  -2  -1   54.69   10.90
  28  -2   1   37.20   18.30
  28  -2   1   23.30    6.90
  28   2   1   32.80   12.60
  28   2   1   55.19   12.60
  28   2   1   29.10    6.90
 -28   2  -1   46.10   11.50
  27  -3  -1    1.00    5.80
 -27  -3   1   11.10    8.90
  27  -3  -1   16.00   11.50
  27  -3  -1  -11.10   10.20
 -27  -3   1   15.60    7.90
  27   3  -1    0.50    8.90
 -27   3   1    6.90    7.20
  27   3  -1   14.10    8.50
 -27   3   1   28.20    9.90
 -27   3   1   -3.10    6.50
  27   3  -1    4.60    5.00
 -25  -3   1   94.19   10.50
  25  -3  -1   91.79   12.60
 -25  -3   1  132.79   19.40
 -25  -3   1   85.59   13.30
  25  -3  -1  109.49   16.60
  25  -3  -1  104.29   15.00
 -25   3   1   76.59   11.60
 -25   3   1   94.79   12.40
  25   3  -1  109.69   14.90
 -25   3   1  115.19   12.90
  25   3  -1   91.29   10.30
  25   3  -1  109.19   16.20
  23  -3  -1    3.10    4.90
 -23  -3   1   -6.40    5.90
  23  -3  -1   -9.90    7.00
 -23  -3   1    4.40    6.20
 -23  -3   1   -2.40    3.90
  23  -3  -1    6.90    7.80
 -23   3   1    4.50    6.80
  23   3  -1   -2.50    3.60
 -23   3   1    2.70    5.00
  23   3  -1   -7.10    6.50
  23   3  -1   -7.70    7.30
  21  -3  -1  196.88   18.90
 -21  -3   1  200.98   14.60
 -21  -3   1  168.08   18.40
  21  -3  -1  210.48   16.80
 -21  -3   1  205.28   12.60
  21  -3  -1  195.48   14.10
  21   3  -1  225.88   12.00
 -21   3   1  224.28   16.50
  21   3  -1  206.08   16.40
 -21   3   1  225.48   16.90
 -21   3   1  214.58   15.60
  21   3  -1  216.68   18.80
  19  -3  -1  470.35   22.90
 -19  -3   1  457.65   18.80
  19  -3  -1  525.05   27.00
 -19  -3   1  448.26   26.90
  19  -3  -1  473.35   20.60
 -19  -3   1  467.05   21.20
  19   3  -1  460.15   22.20
 -19   3   1  493.45   23.40
  19   3  -1  475.15   18.30
 -19   3   1  406.06   28.10
 -19   3   1  473.95   22.10
  19   3  -1  482.85   26.20
 -17  -3   1  142.19   14.90
 -17  -3   1  141.39    9.10
 -17  -3   1  139.49   10.80
  17  -3  -1  163.28   10.90
  17  -3  -1  161.18   12.80
  17  -3  -1  150.78   14.30
  17   3  -1  142.79   11.80
 -17   3   1  141.19   11.90
  17   3  -1  135.89    8.70
  17   3  -1  140.49   14.40
 -17   3   1  143.19   10.70
 -17   3   1  138.69   11.30
  15  -3  -1   63.19    8.80
 -15  -3   1   49.60    7.10
 -15  -3   1   55.29    5.90
  15  -3  -1   48.40    7.30
 -15  -3   1   48.00    9.10
  15  -3  -1   71.49    9.70
 -15   3   1   48.20    7.10
  15   3  -1   52.09    7.60
  15   3  -1   62.89    5.80
  15   3  -1   50.29    8.80
 -15   3   1   68.49    8.70
 -15   3   1   45.80    7.20
  13  -3  -1   11.40    4.60
  13  -3  -1    1.40    3.80
 -13  -3   1    1.70    2.20
  13  -3  -1    3.70    2.90
 -13   3   1    7.20    4.20
 -13   3   1    5.60    3.60
 -13   3   1    4.10    3.00
  13   3  -1    3.30    2.30
  13   3  -1   -3.80    3.30
  11  -3  -1   59.29    6.00
 -11  -3   1   42.40    5.60
  11  -3  -1   63.29    7.20
  11   3  -1   55.79    7.30
  11   3  -1   36.90    6.00
 -11   3   1   50.89    6.00
   9  -3  -1  281.47   13.60
  -9  -3   1  296.37   12.20
  -9  -3   1  292.97   15.40
   9  -3  -1  309.87   13.30
   9  -3  -1  297.87   12.00
  -9   3   1  318.07   12.50
  -9   3   1  298.87   13.00
   9   3  -1  316.37   10.80
   9   3  -1  325.47   15.50
  -9   3   1  279.27   12.60
   9   3  -1  283.87   12.40
  -7  -3   1  343.77   12.80
   7  -3  -1  351.36   14.00
   7  -3  -1  371.36   13.80
   7  -3  -1  364.36   12.90
   7   3  -1  342.37   13.10
   7   3  -1  351.56   11.60
  -7   3   1  339.67   13.20
  -7   3   1  341.87   13.50
  -7   3   1  357.86   13.00
  -5  -3   1  178.08    7.40
  -5  -3   1  167.98    9.80
   5  -3  -1  173.88    8.20
   5  -3  -1  182.78    7.80
   5  -3  -1  155.68    7.70
  -5   3   1  169.98    7.50
   5   3  -1  182.68    7.70
  -5   3   1  185.08    8.80
   3  -3  -1 1196.38   34.60
   3  -3  -1 1175.98   33.50
  -3  -3   1 1145.79   33.40
  -3  -3   1 1160.28   36.10
   3  -3  -1 1150.68   33.70
  -3   3   1 1188.58   34.20
   3   3  -1 1164.88   36.30
  -3   3   1 1151.58   33.40
   3   3  -1 1121.39   33.50
   1  -3  -1  332.97   10.80
   1  -3  -1  316.17   12.20
  -1  -3   1  329.97   10.70
   1  -3  -1  319.87   10.40
  -1   3   1  313.17   11.90
  -1   3   1  328.77   10.30
   1   3  -1  316.77   10.60
   1  -3   1  738.23   22.30
   1  -3   1  735.93   22.60
  -1  -3  -1  746.53   21.30
  -1  -3  -1  767.82   21.80
  -1  -3  -1  749.73   24.30
   1   3   1  728.73   21.20
  -1   3  -1  761.92   22.30
  -1   3  -1  749.82   22.50
   3  -3   1  221.68    9.80
   3  -3   1  202.48    8.40
   3  -3   1  219.88    8.70
  -3  -3  -1  204.48    7.80
   3   3   1  216.58   10.10
  -3   3  -1  219.28    9.30
  -3   3  -1  220.68    8.40
  -3   3  -1  222.58    8.50
  -5  -3  -1  545.25   18.30
  -5  -3  -1  605.94   20.90
   5  -3   1  620.24   20.10
   5  -3   1  554.64   19.50
   5  -3   1  641.64   20.50
   5   3   1  570.84   18.60
  -5   3  -1  588.64   20.60
   5   3   1  606.34   20.80
  -5   3  -1  575.44   18.60
   5   3   1  572.34   16.70
  -5   3  -1  582.84   19.60
   7  -3   1    5.30    2.10
   7  -3   1    5.40    2.60
  -7  -3  -1    3.70    3.20
   7   3   1    8.60    3.60
  -7   3  -1    6.60    3.10
  -7   3  -1    6.20    1.90
   7   3   1    5.40    2.40
  -7   3  -1    5.40    2.30
   7   3   1    4.00    1.10
   9  -3   1   -0.90    3.30
   9  -3   1   -0.70    3.20
  -9  -3  -1    1.90    1.40
  -9  -3  -1    0.40    2.20
   9  -3   1    3.90    2.60
  -9  -3  -1    4.00    3.70
   9   3   1    6.00    3.90
  -9   3  -1    2.70    3.30
  -9   3  -1    4.20    2.20
   9   3   1    2.00    1.30
  -9   3  -1   -0.70    2.50
   9   3   1    4.20    3.00
 -11  -3  -1   66.59    9.60
 -11  -3  -1   77.19    5.00
 -11  -3  -1   72.19    6.60
  11  -3   1   64.99    8.20
  11   3   1   82.69    9.40
 -11   3  -1   83.79    7.50
  11   3   1   83.69    4.90
  11   3   1   86.29    7.30
  13  -3   1  291.67   16.60
 -13  -3  -1  293.37   11.60
 -13  -3  -1  269.77   13.50
  13  -3   1  308.27   15.40
  13  -3   1  328.67   14.10
 -13  -3  -1  281.97   17.50
 -13   3  -1  322.37   15.10
 -13   3  -1  326.07   13.90
  13   3   1  303.07   11.40
  13   3   1  277.97   15.90
 -13   3  -1  286.37   14.90
  13   3   1  288.37   16.90
 -15  -3  -1   43.20    5.30
  15  -3   1   54.79    8.50
  15  -3   1   35.20    5.30
 -15  -3  -1   41.90    8.50
  15  -3   1   44.20    8.20
 -15  -3  -1   47.60    7.00
  15   3   1   58.09    8.40
  15   3   1   49.50    8.40
  15   3   1   54.19    5.20
 -15   3  -1   41.00    6.80
 -15   3  -1   56.69    8.30
  17  -3   1   47.60    7.10
 -17  -3  -1   60.39    6.40
 -17  -3  -1   45.60    9.30
  17  -3   1   34.30    8.30
 -17  -3  -1   60.49    8.30
  17  -3   1   53.59    9.50
  17   3   1   54.69    5.90
  17   3   1   48.60    8.30
  17   3   1   42.40    8.60
 -17   3  -1   60.89    9.20
 -17   3  -1   50.19    7.20
 -19  -3  -1   11.70    7.90
  19  -3   1   12.20    7.90
  19  -3   1   19.50    5.60
  19  -3   1   24.90    8.50
 -19  -3  -1   19.60    6.50
 -19  -3  -1   14.80    4.10
  19   3   1   27.90    8.10
 -19   3  -1    8.00    6.10
  19   3   1   16.40    3.90
 -19   3  -1   25.90    7.40
 -19   3  -1   22.70    6.70
  19   3   1   26.60    8.50
 -21  -3  -1  107.19    9.40
 -21  -3  -1  118.99   15.50
 -21  -3  -1  120.69   12.10
  21  -3   1  135.89   12.70
  21  -3   1  155.58   15.40
  21  -3   1  124.19   16.10
 -21   3  -1  136.09   13.30
  21   3   1  110.09   12.50
  21   3   1  132.59   16.20
  21   3   1  115.19    9.40
 -21   3  -1  112.89   13.50
 -21   3  -1  107.69   13.00
  23  -3   1   48.20   12.20
  23  -3   1   49.70    8.50
 -23  -3  -1   31.60    5.90
 -23  -3  -1   41.50    9.10
  23  -3   1   56.49   12.50
  23   3   1   34.50    5.80
  23   3   1   35.70   10.30
 -23   3  -1   48.90    9.50
  23   3   1   26.90    9.10
 -23   3  -1   30.80    8.50
 -23   3  -1   29.70    6.70
 -25  -3  -1   76.89   13.30
  25  -3   1   62.19    9.40
  25  -3   1   86.39   14.90
  25  -3   1   87.49   15.90
 -25  -3  -1   72.49   13.00
 -25  -3  -1  103.59   12.50
 -25   3  -1   66.99   11.40
  25   3   1   85.49   12.80
  25   3   1   83.69    9.90
 -25   3  -1   85.39   11.50
  25   3   1   95.29   15.20
 -27  -3  -1   52.49   11.70
  27  -3   1   49.70   14.00
  27  -3   1   48.20   12.70
 -27  -3  -1   49.80    9.60
  27  -3   1   39.90    8.20
  27   3   1   50.39   12.90
 -27   3  -1   45.50   12.20
  27   3   1   44.40   22.30
 -27   3  -1   50.99   13.60
  27   3   1   65.39    8.50
 -26  -4   1   33.90   12.30
  26  -4  -1   15.30   10.10
  26  -4  -1   26.90    8.60
 -26  -4   1   31.90    9.00
  26  -4  -1   20.70   16.20
 -26   4   1   39.20    9.90
  26   4  -1   23.60    6.80
  26   4  -1   40.40   12.30
  26   4  -1   26.20   13.70
 -26   4   1   34.10    9.00
 -26   4   1   37.80    9.10
  24  -4  -1    2.50    8.40
  24  -4  -1    1.10    8.40
 -24  -4   1    4.00    6.30
  24  -4  -1   -3.90    5.30
 -24  -4   1    4.30    8.10
  24   4  -1   -2.70    4.10
 -24   4   1   -1.80    4.50
  24   4  -1    6.90    8.50
  24   4  -1    3.40    7.30
 -24   4   1   -2.80    6.10
 -24   4   1   12.60    7.50
  22  -4  -1  392.96   26.10
 -22  -4   1  353.16   24.60
  22  -4  -1  355.76   19.60
 -22  -4   1  382.46   20.00
  22  -4  -1  383.76   22.40
 -22   4   1  424.26   27.00
 -22   4   1  347.67   19.50
  22   4  -1  382.96   16.30
  22   4  -1  355.56   24.50
  22   4  -1  373.16   21.50
 -22   4   1  356.56   21.30
 -20  -4   1  143.59   18.00
  20  -4  -1  181.18   15.30
  20  -4  -1  215.08   19.10
  20  -4  -1  171.28   13.30
 -20   4   1  186.18   15.60
 -20   4   1  167.88   13.50
 -20   4   1  185.88   14.90
  20   4  -1  150.88   10.00
  20   4  -1  161.38   13.90
  18  -4  -1  531.15   26.80
 -18  -4   1  517.25   39.00
 -18  -4   1  498.75   21.50
  18  -4  -1  464.35   21.00
  18  -4  -1  501.65   23.50
 -18   4   1  478.95   23.50
  18   4  -1  526.75   23.00
 -18   4   1  527.65   23.40
 -18   4   1  487.35   22.40
  18   4  -1  488.75   18.30
  18   4  -1  425.16   30.90
 -16  -4   1  233.98   17.70
  16  -4  -1  218.78   13.10
 -16  -4   1  256.67   13.60
  16  -4  -1  228.28   14.70
  16  -4  -1  273.37   17.50
 -16   4   1  210.48   14.10
  16   4  -1  242.48   10.90
 -16   4   1  231.28   13.30
  16   4  -1  234.48   14.20
 -16   4   1  234.48   14.40
  16   4  -1  252.57   17.70
  14  -4  -1  513.45   20.20
  14  -4  -1  502.85   21.70
 -14  -4   1  512.25   25.30
  14  -4  -1  545.55   24.20
 -14  -4   1  503.65   20.40
 -14   4   1  508.55   21.40
  14   4  -1  520.55   21.10
  14   4  -1  539.45   18.00
 -14   4   1  520.75   21.50
 -14   4   1  546.55   20.90
  14   4  -1  511.75   24.20
 -12  -4   1 4571.34  139.49
 -12  -4   1 4766.92  134.69
  12  -4  -1 4768.72  137.99
  12  -4  -1 4930.21  134.59
  12  -4  -1 4792.42  135.99
 -12   4   1 5006.00  135.09
 -12   4   1 4719.33  135.69
 -12   4   1 4818.22  135.69
  12   4  -1 4965.30  132.49
  12   4  -1 4640.94  135.19
  12   4  -1 4712.93  138.99
  10  -4  -1 2236.48   69.09
  10  -4  -1 2356.06   68.19
 -10  -4   1 2160.48   70.79
  10  -4  -1 2353.46   66.79
 -10  -4   1 2301.57   66.99
 -10   4   1 2254.17   67.39
  10   4  -1 2256.17   67.19
 -10   4   1 2363.26   67.99
 -10   4   1 2400.16   67.19
  10   4  -1 2335.37   64.59
  10   4  -1 2240.08   70.59
   8  -4  -1 1485.55   43.90
   8  -4  -1 1510.95   45.10
  -8  -4   1 1420.66   43.70
   8  -4  -1 1445.66   45.30
  -8  -4   1 1425.36   47.40
   8   4  -1 1473.55   42.00
   8   4  -1 1499.65   47.60
  -8   4   1 1495.15   44.30
   8   4  -1 1438.36   44.10
  -8   4   1 1533.75   44.20
  -8   4   1 1463.55   44.80
   6  -4  -1   26.70    3.80
  -6  -4   1   39.10    4.00
   6  -4  -1   31.70    4.70
   6  -4  -1   43.40    4.50
   6   4  -1   35.20    4.10
  -6   4   1   45.30    4.40
  -6   4   1   31.70    4.00
  -6   4   1   39.90    5.00
   4  -4  -1 1053.49   37.60
  -4  -4   1 1196.68   38.20
  -4  -4   1 1162.08   34.80
   4  -4  -1 1206.08   37.10
   4  -4  -1 1229.68   36.60
  -4   4   1 1185.58   34.90
   4   4  -1 1222.18   38.50
   4   4  -1 1128.59   34.90
  -4   4   1 1242.88   35.90
  -4   4   1 1232.78   35.00
   2  -4  -1 2541.95   70.99
  -2  -4   1 2450.65   70.69
   2  -4  -1 2468.35   78.49
  -2  -4   1 2676.23   75.29
  -2   4   1 2546.35   72.19
   2   4  -1 2410.16   70.79
  -2   4   1 2669.43   70.79
  -2  -4  -1  991.10   32.60
   2  -4   1  982.10   30.10
  -2  -4  -1  955.90   29.40
   2  -4   1 1016.50   30.80
   2  -4   1 1051.69   32.70
  -2   4  -1  998.30   30.20
   2   4   1  979.10   28.50
  -2   4  -1 1104.39   32.60
  -2   4  -1 1021.00   30.40
   2   4   1 1016.10   32.30
  -4  -4  -1  229.48   13.50
  -4  -4  -1  236.98    9.20
   4  -4   1  235.28   10.30
   4  -4   1  252.77   10.20
   4   4   1  257.07   12.20
  -4   4  -1  253.97   10.10
   4   4   1  232.98    9.40
  -4   4  -1  271.47   11.10
   6  -4   1 1077.49   33.30
  -6  -4  -1  990.50   34.00
   6  -4   1 1013.90   31.70
   6  -4   1  986.00   32.50
  -6  -4  -1 1029.50   31.10
  -6   4  -1 1003.90   31.30
  -6   4  -1 1103.09   33.00
   6   4   1 1006.10   31.30
  -6   4  -1 1029.90   32.00
   6   4   1 1070.49   34.20
   6   4   1 1026.70   28.90
   8  -4   1   36.50    5.50
  -8  -4  -1   36.70    6.30
   8  -4   1   42.10    6.00
  -8  -4  -1   34.40    4.50
   8  -4   1   36.30    5.90
  -8   4  -1   36.40    5.80
  -8   4  -1   32.30    4.70
   8   4   1   28.80    5.50
   8   4   1   30.80    4.30
  -8   4  -1   27.00    4.00
   8   4   1   38.60    2.70
  10  -4   1    2.30    2.40
 -10  -4  -1    9.10    3.40
 -10  -4  -1    9.80    4.80
  10  -4   1    5.90    4.30
  10  -4   1    2.10    3.40
  10   4   1    7.80    1.80
 -10   4  -1   10.00    4.20
  10   4   1    7.60    3.60
  10   4   1    7.20    4.10
 -10   4  -1    2.70    3.00
 -10   4  -1    8.70    3.40
  12  -4   1  407.86   19.40
 -12  -4  -1  399.46   16.50
  12  -4   1  409.26   18.30
  12  -4   1  402.56   16.80
 -12  -4  -1  376.96   20.20
 -12   4  -1  410.46   17.70
 -12   4  -1  403.16   17.90
 -12   4  -1  421.46   16.70
  12   4   1  409.06   17.10
  12   4   1  397.66   19.70
  12   4   1  426.06   13.70
 -14  -4  -1   -5.70    4.90
  14  -4   1    4.60    5.00
  14  -4   1   -0.20    4.10
  14  -4   1    5.10    3.60
 -14  -4  -1   -2.90    3.20
 -14   4  -1   -3.90    3.30
 -14   4  -1   10.80    3.60
  14   4   1    3.70    2.30
 -14   4  -1    4.20    4.70
  14   4   1    2.90    4.90
 -16  -4  -1  537.45   26.50
  16  -4   1  477.45   22.50
  16  -4   1  458.15   24.30
  16  -4   1  488.95   20.90
 -16  -4  -1  496.85   20.80
 -16   4  -1  501.95   22.20
  16   4   1  496.95   21.60
  16   4   1  520.25   17.30
 -16   4  -1  510.05   20.90
 -16   4  -1  448.76   21.90
  16   4   1  516.95   25.00
 -18  -4  -1   17.70    6.00
 -18  -4  -1   12.60   11.90
  18  -4   1   13.20    7.50
 -18  -4  -1   16.40    3.80
  18  -4   1   38.10    9.20
 -18   4  -1   19.30    4.80
 -18   4  -1   33.30    7.80
  18   4   1   18.20    7.70
 -18   4  -1   19.70    6.60
  18   4   1   19.50    7.00
  18   4   1   21.80    3.90
  20  -4   1  158.28   15.50
  20  -4   1  138.69   13.20
  20  -4   1  171.58   17.20
 -20  -4  -1  152.88    9.80
 -20  -4  -1  144.29   12.60
 -20  -4  -1  161.88   18.20
  20   4   1  172.88   19.10
  20   4   1  137.09   13.40
 -20   4  -1  136.39   13.10
 -20   4  -1  154.08   12.80
  20   4   1  144.79    9.30
 -20   4  -1  157.58   14.40
  22  -4   1 1130.59   41.80
  22  -4   1 1245.78   50.99
  22  -4   1 1199.08   47.30
 -22  -4  -1 1128.49   48.60
 -22  -4  -1 1173.68   42.40
  22   4   1 1279.77   49.10
  22   4   1 1177.28   37.60
 -22   4  -1 1142.29   43.60
 -22   4  -1 1145.29   44.60
  22   4   1 1212.48   44.40
 -22   4  -1 1136.39   41.70
 -24  -4  -1   79.19   13.60
  24  -4   1  102.39   16.40
 -24  -4  -1  117.89   12.70
  24  -4   1   85.89   13.90
 -24   4  -1  119.89   14.10
  24   4   1  102.09   15.40
 -24   4  -1   98.69   13.70
  24   4   1   91.99    9.20
 -24   4  -1   83.89   12.10
  24   4   1  104.29   13.80
  26  -4   1    8.70   10.40
  26  -4   1   18.90    7.90
 -26  -4  -1   31.70   12.70
  26   4   1   17.30    9.10
  26   4   1   17.20    5.30
  26   4   1   20.20   10.30
 -26   4  -1    3.40    7.70
 -26   4  -1   21.40    8.40
 -27  -5   1   -6.40    8.20
 -27  -5   1   10.10    8.90
  27  -5  -1   -9.60    9.20
  27  -5  -1  -11.40    5.00
 -27   5   1  -14.30    6.00
  27   5  -1   11.00    8.90
 -27   5   1    0.80    7.60
  27   5  -1   -2.50    5.70
  25  -5  -1  138.09   15.10
 -25  -5   1  172.38   23.10
  25  -5  -1  150.68   20.60
  25  -5  -1  145.59   17.50
 -25  -5   1  141.69   19.00
 -25   5   1  147.29   15.70
  25   5  -1  130.89   10.30
  25   5  -1  147.89   15.70
 -25   5   1  152.98   15.30
 -25   5   1  173.48   15.90
  25   5  -1  142.99   19.80
  23  -5  -1   15.00    8.80
 -23  -5   1    9.70    8.90
  23  -5  -1    8.00    5.80
  23  -5  -1   12.70    9.60
 -23  -5   1   27.10    7.60
  23   5  -1   12.60    4.70
 -23   5   1   24.10    8.30
 -23   5   1    7.70    5.50
  23   5  -1   22.60    8.60
 -23   5   1   13.80    7.00
  23   5  -1   10.90    8.70
 -21  -5   1  485.25   29.60
  21  -5  -1  491.35   23.10
 -21  -5   1  463.05   22.40
  21  -5  -1  480.45   25.10
  21  -5  -1  470.75   28.50
  21   5  -1  466.15   27.70
  21   5  -1  495.75   18.60
 -21   5   1  436.76   22.30
  21   5  -1  483.05   24.00
 -21   5   1  455.45   23.30
  19  -5  -1 1015.40   36.80
 -19  -5   1  990.50   36.60
 -19  -5   1  976.90   43.20
  19  -5  -1 1006.00   39.10
  19  -5  -1 1042.40   42.70
 -19   5   1 1089.19   40.20
  19   5  -1 1051.99   32.60
 -19   5   1 1061.39   37.60
  19   5  -1 1006.30   42.40
  19   5  -1  995.30   37.90
 -17  -5   1    3.90    6.60
  17  -5  -1   -0.80    5.80
  17  -5  -1    0.10    6.30
  17  -5  -1   -4.00    4.00
  17   5  -1    5.10    5.70
 -17   5   1    0.50    4.30
 -17   5   1    1.20    3.70
  17   5  -1    0.60    2.70
 -17   5   1    0.70    5.30
  17   5  -1    0.40    5.10
  15  -5  -1   51.79    8.50
 -15  -5   1   47.30    9.70
 -15  -5   1   61.69    7.80
  15   5  -1   68.39    5.80
  15   5  -1   56.59    8.10
  15   5  -1   46.60    8.80
 -15   5   1   63.49    8.70
 -15   5   1   79.19    8.50
  13  -5  -1  482.75   19.80
 -13  -5   1  488.35   19.70
  13  -5  -1  513.45   21.60
 -13  -5   1  491.95   24.50
  13  -5  -1  479.85   22.50
  13   5  -1  493.25   16.90
  13   5  -1  523.55   24.10
 -13   5   1  505.75   21.10
 -13   5   1  539.55   20.40
 -13   5   1  476.65   20.10
  13   5  -1  499.85   20.50
  11  -5  -1  739.53   25.60
 -11  -5   1  706.73   29.90
 -11  -5   1  715.13   25.20
  11  -5  -1  722.33   27.80
  11  -5  -1  757.42   27.20
  11   5  -1  738.23   29.60
 -11   5   1  679.63   25.50
 -11   5   1  784.72   25.90
 -11   5   1  760.32   26.90
  11   5  -1  726.83   22.80
  11   5  -1  721.93   28.20
   9  -5  -1  133.59    9.60
   9   5  -1  124.19   11.30
   9   5  -1  165.28    6.80
  -9   5   1  129.59    8.50
   7  -5  -1 1576.44   48.50
  -7  -5   1 1677.63   51.89
   7  -5  -1 1574.34   47.60
   7  -5  -1 1641.34   49.30
  -7  -5   1 1579.84   47.20
   7   5  -1 1587.64   51.69
  -7   5   1 1571.04   47.40
  -7   5   1 1633.24   48.70
   7   5  -1 1551.34   47.60
  -7   5   1 1615.84   47.50
   5  -5  -1  272.57   11.40
  -5  -5   1  270.37   10.90
   5  -5  -1  290.27   13.30
   5  -5  -1  285.57   11.90
  -5   5   1  271.07   11.20
  -5   5   1  285.67   12.50
  -5   5   1  305.97   11.60
   5   5  -1  269.57   11.20
   3  -5  -1 2566.84   77.59
  -3  -5   1 2800.72   79.99
  -3  -5   1 2513.95   74.89
   3  -5  -1 2672.83   75.69
   3   5  -1 2880.01   80.19
   3   5  -1 2498.75   75.09
  -3   5   1 2743.93   76.39
  -3   5   1 2722.63   76.79
  -1   5   1 4707.63  131.79
   3  -5   1 1115.89   34.90
   3  -5   1  977.40   31.50
  -3  -5  -1 1012.20   30.70
   3  -5   1  968.10   31.90
  -3  -5  -1 1115.49   35.30
   3   5   1  986.70   30.90
   3   5   1  980.30   29.40
  -3   5  -1 1006.80   31.70
  -3   5  -1 1089.29   33.50
  -3   5  -1 1032.10   31.30
   3   5   1 1103.29   35.50
   5  -5   1  313.87   12.80
   5  -5   1  326.77   14.80
  -5  -5  -1  303.17   11.50
   5  -5   1  291.37   12.70
  -5  -5  -1  296.07   15.00
  -5   5  -1  328.67   12.30
  -5   5  -1  339.57   13.90
  -5   5  -1  282.57   12.30
   5   5   1  274.67   11.70
   5   5   1  311.77   15.30
   7  -5   1  340.87   14.80
  -7  -5  -1  350.26   16.90
   7  -5   1  336.27   14.10
   7  -5   1  358.36   16.00
  -7  -5  -1  326.57   13.00
   7   5   1  314.57   13.20
  -7   5  -1  341.47   14.10
  -7   5  -1  332.77   14.90
  -7   5  -1  338.37   13.50
   7   5   1  367.76   17.00
   7   5   1  335.47   10.70
  -9  -5  -1  797.12   26.10
  -9  -5  -1  780.42   30.30
   9  -5   1  778.32   26.80
   9  -5   1  807.92   28.50
   9  -5   1  774.32   28.30
   9   5   1  748.63   26.30
   9   5   1  828.52   30.00
   9   5   1  788.32   22.90
  -9   5  -1  761.02   26.90
  -9   5  -1  802.52   26.50
  -9   5  -1  806.92   27.90
  11  -5   1   99.59    9.70
 -11  -5  -1  109.29   11.70
  11  -5   1   84.79    9.10
 -11  -5  -1   93.99    7.50
  11  -5   1  111.39    8.90
 -11   5  -1   94.69    9.10
  11   5   1   91.99    7.70
 -11   5  -1   82.59    8.10
  11   5   1   89.49   10.30
  11   5   1   96.59    5.00
 -11   5  -1  111.79    8.20
  13  -5   1   16.30    5.70
 -13  -5  -1   28.50    7.20
 -13  -5  -1   21.70    5.70
  13   5   1   16.40    5.10
 -13   5  -1   25.30    5.50
  13   5   1   26.70    6.60
  13   5   1   19.30    2.70
  15  -5   1  943.71   34.20
 -15  -5  -1  981.80   34.00
  15  -5   1 1018.30   38.70
 -15  -5  -1  995.60   40.30
  15  -5   1 1003.70   36.40
  15   5   1 1012.20   38.70
  15   5   1 1027.90   30.00
 -15   5  -1  970.40   35.40
 -15   5  -1  994.40   34.30
 -15   5  -1  994.90   35.90
  15   5   1  984.80   35.00
 -17  -5  -1  671.53   26.00
 -17  -5  -1  663.93   34.20
  17  -5   1  648.64   27.00
  17  -5   1  670.33   30.80
  17  -5   1  644.14   28.20
 -17   5  -1  643.24   27.40
  17   5   1  674.53   21.50
 -17   5  -1  659.93   27.30
  17   5   1  681.83   30.70
 -17   5  -1  655.43   26.00
  17   5   1  614.04   26.40
  19  -5   1  786.92   33.10
  19  -5   1  751.82   35.50
 -19  -5  -1  722.33   35.50
  19  -5   1  724.23   29.80
 -19  -5  -1  769.02   29.80
 -19   5  -1  727.43   29.60
  19   5   1  805.62   31.40
 -19   5  -1  792.22   31.90
  19   5   1  768.22   24.90
  19   5   1  833.82   35.50
 -19   5  -1  719.23   30.70
 -21  -5  -1   81.79   13.40
  21  -5   1   88.09   12.40
  21  -5   1   80.59   12.90
 -21   5  -1   79.59   11.20
 -21   5  -1  110.49   12.70
  21   5   1  107.69   15.20
 -21   5  -1   74.29   10.80
  23  -5   1  275.47   18.50
  23  -5   1  265.87   20.70
 -23  -5  -1  282.57   23.80
 -23  -5  -1  282.37   17.50
  23  -5   1  261.27   23.90
  23   5   1  308.17   23.30
 -23   5  -1  268.87   19.40
  23   5   1  269.07   18.90
  23   5   1  283.27   13.30
 -23   5  -1  244.38   17.20
 -23   5  -1  290.37   19.20
  25  -5   1    3.60    6.00
 -25  -5  -1    6.80   10.30
 -25  -5  -1   12.60    7.90
  25  -5   1   16.80   11.50
  25  -5   1    6.40    9.30
  25   5   1    3.50    8.90
 -25   5  -1   11.20    9.50
  25   5   1   11.20    4.60
  25   5   1   24.90    8.80
 -25   5  -1   21.30    7.60
 -25   5  -1   27.20    8.90
 -26  -6   1  140.49   15.00
 -26  -6   1  111.89   17.60
  26  -6  -1  117.89   22.20
  26  -6  -1  120.69   16.40
  26  -6  -1  133.79   15.90
 -26   6   1  134.29   14.80
 -26   6   1  120.29   15.50
  26   6  -1  138.89   10.30
  26   6  -1  104.49   15.60
  26   6  -1  141.79   16.50
 -24  -6   1    2.90    9.30
  24  -6  -1    1.00    9.20
 -24  -6   1   11.20    7.60
  24  -6  -1   -3.10    6.50
  24  -6  -1  -11.60   13.40
 -24   6   1   13.80    7.10
 -24   6   1    4.80    5.60
 -24   6   1    2.60    6.00
  24   6  -1   17.40    9.50
  24   6  -1    8.10    4.20
  24   6  -1   10.20    7.40
  22  -6  -1   34.30    8.30
  22  -6  -1   59.59   12.90
 -22  -6   1   50.69   12.50
 -22  -6   1   60.29    9.80
  22  -6  -1   47.70   11.30
 -22   6   1   62.99   10.60
  22   6  -1   41.20   10.90
  22   6  -1   44.80    7.00
 -22   6   1   47.10    8.50
 -22   6   1   40.30    7.90
  22   6  -1   65.69   11.10
 -20  -6   1  211.08   14.50
 -20  -6   1  145.89   18.70
  20  -6  -1  150.28   18.10
  20  -6  -1  189.78   16.90
  20  -6  -1  200.08   15.40
  20   6  -1  187.18   15.00
 -20   6   1  160.08   14.30
 -20   6   1  172.38   14.30
  20   6  -1  143.49   17.10
 -20   6   1  201.88   19.80
  20   6  -1  185.78   10.00
  18  -6  -1  842.72   37.10
  18  -6  -1  872.01   32.80
 -18  -6   1  903.11   32.60
 -18  -6   1  866.41   39.40
  18  -6  -1  827.22   34.90
  18   6  -1  913.71   34.00
 -18   6   1  844.42   32.70
 -18   6   1  824.52   34.20
  18   6  -1  904.01   28.00
 -18   6   1  835.32   36.30
  18   6  -1  908.11   38.50
 -16  -6   1   13.00    5.40
 -16  -6   1    9.00    7.60
  16  -6  -1    6.90    6.20
  16  -6  -1   18.60    5.90
  16   6  -1    5.20    2.60
  16   6  -1   14.70    7.00
  16   6  -1    2.30    5.00
 -16   6   1    8.60    4.90
  14  -6  -1  247.08   14.20
 -14  -6   1  242.08   13.20
 -14  -6   1  274.97   19.20
  14  -6  -1  225.18   15.60
  14  -6  -1  272.77   15.90
  14   6  -1  241.28   13.90
 -14   6   1  241.38   14.60
  14   6  -1  248.28   10.30
 -14   6   1  252.17   13.90
  14   6  -1  247.88   17.70
 -14   6   1  237.38   13.60
 -12  -6   1 1641.04   58.39
  12  -6  -1 1807.62   55.49
  12  -6  -1 1720.33   55.99
  12  -6  -1 1773.62   53.49
 -12  -6   1 1657.63   52.59
 -12   6   1 1783.72   54.79
  12   6  -1 1672.33   53.59
  12   6  -1 1666.13   52.99
 -12   6   1 1814.82   53.69
  12   6  -1 1798.72   58.69
 -12   6   1 1671.53   53.29
  10  -6  -1  975.20   32.90
  10  -6  -1  991.00   34.70
 -10  -6   1  985.70   37.50
 -10  -6   1 1029.10   36.50
  10  -6  -1  992.80   34.70
 -10   6   1 1033.70   33.00
  10   6  -1 1031.90   37.80
 -10   6   1  988.00   32.80
 -10   6   1 1015.30   34.10
  10   6  -1  958.70   29.70
  10   6  -1  967.90   33.00
  -8  -6   1 1062.59   38.10
  -8  -6   1 1039.50   33.00
   8  -6  -1 1038.20   33.60
   8  -6  -1 1034.40   34.70
   8  -6  -1 1037.70   35.70
   8   6  -1 1017.90   33.50
  -8   6   1 1009.00   33.10
   8   6  -1 1115.99   38.60
  -8   6   1 1049.70   34.60
  -8   6   1 1055.79   33.50
   6  -6  -1 1235.98   39.20
   6  -6  -1 1223.38   38.50
   6  -6  -1 1291.27   41.30
  -6  -6   1 1277.07   43.10
  -6  -6   1 1225.68   38.00
   6   6  -1 1184.48   38.40
  -6   6   1 1269.07   38.30
   6   6  -1 1293.27   43.60
  -6   6   1 1269.27   38.40
  -6   6   1 1282.77   39.80
   4  -6  -1 1334.97   41.20
   4  -6  -1 1415.46   44.10
  -4  -6   1 1334.87   40.30
   4  -6  -1 1376.16   40.70
  -4  -6   1 1284.77   45.00
  -4   6   1 1446.26   42.40
   4   6  -1 1259.47   40.40
  -4   6   1 1364.76   40.40
   4   6  -1 1323.27   45.40
  -4   6   1 1368.36   40.30
  -2  -6   1 2240.98   69.09
  -2  -6   1 2208.18   64.29
   2  -6  -1 2199.38   63.99
   2  -6  -1 2146.79   63.19
  -2  -6   1 2193.28   63.29
  -2   6   1 2196.68   65.69
   2   6  -1 2460.65   69.09
   2   6  -1 2120.69   63.39
  -2   6   1 2194.38   62.99
   0  -6  -1 1518.95   44.70
   0  -6  -1 1555.94   49.30
   0  -6   1 1514.75   45.30
   0   6  -1 1503.85   44.10
   0   6   1 1452.85   47.00
   0   6   1 1458.35   43.70
  -2  -6  -1 3993.90  116.29
   2  -6   1 3899.11  112.39
   2  -6   1 4193.48  117.69
  -2  -6  -1 3901.31  110.89
  -2   6  -1 4274.47  114.99
  -2   6  -1 4042.80  111.99
   2   6   1 3793.82  110.99
  -2   6  -1 3941.31  111.39
   4  -6   1 2229.28   65.29
  -4  -6  -1 2269.57   68.69
   4  -6   1 2134.99   67.69
   4  -6   1 2194.18   64.59
  -4  -6  -1 2217.98   63.59
  -4   6  -1 2228.38   66.39
  -4   6  -1 2316.87   64.89
  -4   6  -1 2340.17   64.29
   4   6   1 2235.98   67.99
   4   6   1 2138.59   63.79
   4   6   1 2203.48   61.79
   6  -6   1 2614.44   78.09
  -6  -6  -1 2536.05   73.89
   6  -6   1 2523.95   75.89
   6  -6   1 2580.34   75.19
  -6  -6  -1 2677.13   79.09
   6   6   1 2641.54   78.89
  -6   6  -1 2578.74   74.99
   6   6   1 2520.15   71.49
   6   6   1 2498.65   74.39
  -6   6  -1 2725.93   76.69
  -6   6  -1 2693.63   74.69
   8  -6   1 1511.55   47.90
   8  -6   1 1504.05   46.70
   8  -6   1 1621.74   49.50
  -8  -6  -1 1474.05   45.40
  -8  -6  -1 1481.05   50.09
   8   6   1 1450.55   45.90
  -8   6  -1 1583.54   48.00
   8   6   1 1534.75   50.29
   8   6   1 1440.46   42.40
  -8   6  -1 1546.45   46.10
  -8   6  -1 1519.05   46.70
  10  -6   1   22.90    4.80
 -10  -6  -1   30.80    5.20
 -10  -6  -1   28.50    7.20
  10   6   1   23.80    4.90
  10   6   1   31.50    6.90
  10   6   1   36.20    3.00
 -10   6  -1   31.70    5.20
  12  -6   1  864.61   31.60
 -12  -6  -1  780.22   27.90
  12  -6   1  813.62   31.60
  12  -6   1  827.42   29.40
 -12  -6  -1  825.82   33.90
  12   6   1  826.02   24.30
  12   6   1  781.02   28.80
 -12   6  -1  795.52   29.30
 -12   6  -1  877.81   30.80
 -12   6  -1  856.41   29.00
  12   6   1  764.52   32.30
  14  -6   1  660.23   28.20
 -14  -6  -1  666.83   30.50
  14  -6   1  619.54   26.90
 -14  -6  -1  663.13   24.40
  14  -6   1  646.54   25.30
 -14   6  -1  610.74   24.40
  14   6   1  632.74   26.00
  14   6   1  613.44   28.50
 -14   6  -1  612.04   25.20
 -14   6  -1  659.53   26.60
  14   6   1  655.53   19.90
 -16  -6  -1  580.44   23.00
  16  -6   1  526.65   26.60
  16  -6   1  558.64   25.70
 -16  -6  -1  528.85   28.90
  16   6   1  571.14   24.10
 -16   6  -1  550.14   23.20
  16   6   1  572.84   27.50
  16   6   1  606.44   18.90
 -16   6  -1  512.75   23.40
 -16   6  -1  529.95   24.40
 -18  -6  -1  350.66   24.40
  18  -6   1  394.36   22.30
  18  -6   1  359.86   23.40
  18  -6   1  362.46   19.90
 -18  -6  -1  424.46   19.60
  18   6   1  432.56   14.30
  18   6   1  404.26   20.30
 -18   6  -1  368.66   19.20
 -18   6  -1  386.46   23.50
  18   6   1  338.27   22.90
 -18   6  -1  346.17   19.60
  20  -6   1   21.30    9.60
 -20  -6  -1   26.90   10.10
  20  -6   1   39.60   10.30
 -20  -6  -1   46.40    8.20
  20  -6   1   29.10    7.40
  20   6   1   54.29   11.20
  20   6   1   51.69    9.50
 -20   6  -1   44.90    7.80
 -20   6  -1   34.90    7.40
  22  -6   1   71.79   12.60
  22  -6   1   61.39   13.00
  22  -6   1   42.50    8.00
 -22  -6  -1   47.80   13.20
  22   6   1   45.80   10.50
 -22   6  -1   61.09    9.90
 -22   6  -1   70.79   11.40
 -22   6  -1   65.79   10.50
  24  -6   1   36.30   10.90
 -24  -6  -1   21.40   11.00
  24  -6   1   20.30    7.70
 -24  -6  -1   27.30    8.90
  24  -6   1   16.90    9.90
  24   6   1   22.20    9.00
  24   6   1   22.00    4.80
  24   6   1   33.50    9.40
 -24   6  -1   43.20   10.20
 -24   6  -1   18.50    7.30
 -26  -6  -1   58.19   14.20
  26  -6   1   85.29   12.50
  26  -6   1   59.39   13.20
 -26  -6  -1   97.79   13.80
  26   6   1   73.29   21.70
 -26   6  -1   74.99   12.20
 -26   6  -1   81.49   12.40
  26   6   1  110.59   15.50
  26   6   1   86.79    8.90
  25  -7  -1    7.20    6.90
  25  -7  -1   -6.80   10.30
 -25  -7   1    3.40    9.00
  25  -7  -1    6.60    9.80
 -25   7   1   -0.60    6.50
 -25   7   1    6.70    5.90
  25   7  -1   16.10    8.80
 -25   7   1   32.30   10.20
  23  -7  -1   19.40    6.40
 -23  -7   1   38.10    9.20
 -23  -7   1   25.40   10.70
  23  -7  -1   37.70   11.30
  23   7  -1   50.49   11.50
  23   7  -1   46.90    9.80
 -23   7   1   35.00   17.90
 -23   7   1   26.00    6.80
 -23   7   1   36.90    9.40
  23   7  -1   27.80    4.80
 -21  -7   1   10.20    6.70
  21  -7  -1   23.00    9.70
  21  -7  -1    8.80    8.20
 -21  -7   1   -0.60    8.10
  21  -7  -1    9.60    5.40
 -21   7   1   10.30    5.80
  21   7  -1   15.80    3.90
  21   7  -1   23.70    8.90
 -21   7   1   14.20    5.40
  21   7  -1   17.20    7.70
 -21   7   1   15.30    8.00
  19  -7  -1   10.90    5.70
 -19  -7   1   10.40    7.90
  19  -7  -1   19.40    8.70
  19   7  -1   10.20    3.20
  19   7  -1   20.30    6.80
  19   7  -1   12.70    7.80
 -19   7   1   17.90    6.10
 -19   7   1   15.90    7.30
 -19   7   1   11.90    5.80
  17  -7  -1   57.69   10.30
  17  -7  -1   76.49   15.30
  17  -7  -1   57.69    9.00
  17   7  -1   52.59    5.70
 -17   7   1   47.00    7.70
 -17   7   1   52.89    8.00
  17   7  -1   65.59   10.00
 -17   7   1   64.09   10.20
  17   7  -1   67.89   11.10
 -15  -7   1  347.37   16.90
  15  -7  -1  312.17   19.80
 -15  -7   1  410.06   29.70
  15  -7  -1  364.26   20.00
 -15   7   1  341.77   17.40
 -15   7   1  365.86   18.90
  15   7  -1  363.86   22.70
 -15   7   1  329.47   17.00
  15   7  -1  331.07   12.80
  15   7  -1  318.47   17.20
  13  -7  -1   33.60    7.00
  13  -7  -1   26.30    7.70
  13  -7  -1   32.70    6.60
 -13  -7   1   30.00    8.60
 -13  -7   1   30.20    6.00
  13   7  -1   31.30    4.80
  13   7  -1   22.90    5.80
  13   7  -1   29.90    8.20
 -13   7   1   29.80    5.20
 -13   7   1   35.90    7.80
 -13   7   1   31.80    5.70
  11  -7  -1 1173.18   39.70
 -11  -7   1 1054.89   41.90
  11  -7  -1 1091.59   38.80
  11  -7  -1 1059.29   36.80
 -11  -7   1 1103.29   36.10
 -11   7   1 1151.58   38.40
  11   7  -1 1083.19   37.10
  11   7  -1 1096.09   41.90
 -11   7   1 1103.39   36.50
 -11   7   1 1197.38   37.30
  11   7  -1 1097.19   33.20
  -9  -7   1  874.21   36.30
   9  -7  -1 1038.10   35.40
   9  -7  -1  997.90   32.50
   9  -7  -1  920.41   33.20
  -9   7   1  926.91   31.50
  -9   7   1  986.20   32.10
  -9   7   1 1032.30   33.70
   9   7  -1  888.31   31.90
   9   7  -1  971.50   37.30
   7  -7  -1  119.69    8.90
  -7  -7   1  150.08   12.50
   7  -7  -1  136.99    9.10
  -7  -7   1  127.79    8.20
  -7   7   1  147.29    8.80
  -7   7   1  121.79    8.20
   7   7  -1  152.18   13.80
   7   7  -1  118.09    8.50
   5  -7  -1  636.54   22.70
   5  -7  -1  621.44   25.70
  -5  -7   1  658.73   27.60
   5  -7  -1  631.44   23.10
  -5  -7   1  616.14   21.90
   5   7  -1  667.43   21.10
   5   7  -1  606.84   22.30
  -5   7   1  684.03   24.30
  -5   7   1  675.33   22.40
   5   7  -1  723.63   28.60
  -5   7   1  659.03   22.30
   3  -7  -1  170.88    9.70
  -3  -7   1  179.48    9.10
   3  -7  -1  181.68    9.60
  -3  -7   1  193.68   13.70
  -3   7   1  179.48    8.80
   3   7  -1  189.98    8.60
  -3   7   1  194.58   11.50
  -3   7   1  213.38    9.30
   3   7  -1  221.68   14.70
   3   7  -1  181.98    9.30
  -1  -7   1 3878.11  106.29
   1  -7  -1 3627.74  110.39
   1  -7  -1 3921.41  105.89
  -1  -7   1 3739.03  111.59
   1   7  -1 3550.04  108.99
  -1   7   1 3742.03  107.99
   1   7  -1 3657.93  104.89
  -1   7   1 3787.32  104.59
   1  -7   1  768.42   25.60
   1  -7   1  747.03   30.50
  -1  -7  -1  723.83   24.80
  -1  -7  -1  716.83   29.50
   1   7   1  730.03   22.80
   1   7   1  705.13   23.80
  -1   7  -1  781.42   28.30
  -1   7  -1  805.62   24.30
   1   7   1  689.83   27.50
  -1   7  -1  712.43   24.10
   3  -7   1   80.39   11.10
  -3  -7  -1   52.09    5.30
   5  -7   1  171.88   10.50
   5  -7   1  213.58   11.00
   5  -7   1  210.38   14.20
  -5  -7  -1  232.38   14.40
  -5  -7  -1  190.58    9.50
   5   7   1  162.78    9.30
  -5   7  -1  222.78   10.30
  -5   7  -1  163.88   10.00
  -7  -7  -1  151.68    8.50
   7  -7   1  164.98   12.70
   7  -7   1  155.38   10.20
   7  -7   1  159.48   10.20
  -7  -7  -1  162.28   12.80
   7   7   1  147.09    6.30
  -7   7  -1  163.88    9.40
  -7   7  -1  165.68   10.90
   7   7   1  150.58    9.00
  -7   7  -1  152.68    9.60
   9  -7   1  148.09   12.50
  -9  -7  -1  135.39   12.90
   9  -7   1  129.39   10.20
  -9  -7  -1  139.89    8.80
   9  -7   1  131.39   10.00
   9   7   1  148.59   13.50
   9   7   1  119.89    8.90
  -9   7  -1  132.09   10.50
   9   7   1  127.89    5.80
  -9   7  -1  144.19    9.70
  -9   7  -1  141.39    9.40
  11  -7   1    7.10    6.20
 -11  -7  -1    0.50    5.60
 -11  -7  -1   -2.40    3.70
  11  -7   1   -1.60    3.40
  11  -7   1    5.10    3.80
  11   7   1    1.20    1.50
 -11   7  -1    0.70    3.30
 -11   7  -1    1.50    3.50
  11   7   1   -0.70    5.40
  11   7   1   -0.10    3.60
 -11   7  -1    1.40    5.00
 -13  -7  -1   25.70    5.90
  13  -7   1   25.20    5.60
 -13  -7  -1   19.40    6.80
  13  -7   1   31.40    7.00
  13  -7   1   45.70    9.10
  13   7   1   23.90    7.40
 -13   7  -1   25.70    5.50
  13   7   1   29.20    6.40
 -13   7  -1   24.70    5.00
 -13   7  -1   32.30    7.80
  13   7   1   27.00    3.40
 -15  -7  -1   25.80    9.70
  15  -7   1   29.20    7.70
 -15  -7  -1   37.90    7.00
  15   7   1   41.20    9.40
  15   7   1   29.50    4.00
  15   7   1   33.10    7.60
  17  -7   1   15.20    6.00
  17  -7   1   25.10    9.10
  17  -7   1    2.60    6.00
 -17   7  -1    3.10    4.20
 -17   7  -1    6.40    4.90
 -17   7  -1    7.00    6.70
  17   7   1   13.30    6.00
  19  -7   1  296.97   18.80
 -19  -7  -1  325.07   24.30
  19  -7   1  342.07   22.00
  19  -7   1  308.27   22.70
 -19  -7  -1  320.47   18.10
  19   7   1  287.57   17.80
  19   7   1  285.77   11.50
 -19   7  -1  294.47   17.90
 -19   7  -1  317.07   23.90
 -19   7  -1  280.07   18.00
 -21  -7  -1  379.86   27.30
  21  -7   1  354.46   25.10
 -21  -7  -1  384.16   20.10
  21  -7   1  366.56   23.90
  21  -7   1  365.26   21.50
 -21   7  -1  367.76   21.10
  21   7   1  384.46   14.20
 -21   7  -1  398.76   22.30
  21   7   1  393.66   21.40
  21   7   1  369.56   24.90
 -21   7  -1  332.47   20.30
  23  -7   1  766.22   36.10
  23  -7   1  725.93   39.60
 -23  -7  -1  718.13   39.30
 -23  -7  -1  752.92   31.70
  23  -7   1  699.43   32.50
 -23   7  -1  784.22   34.40
 -23   7  -1  753.12   33.00
  23   7   1  794.42   34.10
  23   7   1  806.32   25.10
  23   7   1  773.22   38.20
  25  -7   1   34.20   12.30
  25  -7   1   40.00    9.60
 -25  -7  -1   47.20   14.00
 -25  -7  -1   51.69   11.20
  25   7   1   55.39   12.50
  25   7   1   73.09   12.70
  25   7   1   65.19    7.20
  24  -8  -1  138.99   16.00
 -24  -8   1  127.99   14.80
 -24  -8   1   83.79   16.30
  24  -8  -1  103.19   15.50
  24  -8  -1   91.69   17.10
 -24   8   1  116.79   15.30
  24   8  -1  107.39   17.30
 -24   8   1  122.49   13.20
  24   8  -1  138.29   15.90
  24   8  -1  111.19    8.20
 -24   8   1  140.39   24.40
  22  -8  -1  289.37   21.70
 -22  -8   1  283.77   17.80
  22  -8  -1  247.88   18.60
 -22  -8   1  221.78   23.00
  22   8  -1  267.17   11.60
 -22   8   1  212.98   25.20
 -22   8   1  235.98   16.70
  22   8  -1  269.17   22.50
 -22   8   1  254.07   18.40
  22   8  -1  296.37   19.80
  20  -8  -1    5.30    8.90
 -20  -8   1    8.40    9.00
  20  -8  -1    3.40    8.40
 -20  -8   1   14.40    7.20
 -20   8   1   12.30    7.10
 -20   8   1    1.40    5.30
  20   8  -1    3.50    3.00
  20   8  -1    1.40    7.50
  20   8  -1   16.20    7.10
 -20   8   1   -4.30    3.90
  18  -8  -1  187.08   17.80
  18  -8  -1  171.18   18.10
 -18  -8   1  223.38   14.70
  18  -8  -1  191.88   15.60
 -18   8   1  192.18   14.90
 -18   8   1  174.18   15.20
  18   8  -1  195.68    9.20
 -18   8   1  170.88   13.80
  18   8  -1  200.88   15.10
  18   8  -1  215.68   19.50
 -16  -8   1    6.00    8.10
  16  -8  -1    8.20    6.30
 -16  -8   1    0.30    5.70
  16  -8  -1    0.60    7.40
  16  -8  -1    5.90    5.10
  16   8  -1    1.30    6.60
  16   8  -1   -0.70    5.10
 -16   8   1   -1.20    3.60
  16   8  -1   -4.60    2.20
 -16   8   1   -0.10    4.70
 -16   8   1   12.70    9.90
  14  -8  -1   11.10    5.90
 -14  -8   1   10.40    5.40
  14  -8  -1    6.20    7.80
  14  -8  -1   13.80    5.60
 -14  -8   1   20.30   10.50
 -14   8   1    8.20    3.90
  14   8  -1   11.80    6.90
 -14   8   1    8.60    4.80
  14   8  -1   21.70    6.60
 -14   8   1   13.50    8.60
  12  -8  -1  143.29   11.80
  12  -8  -1  159.48   12.80
 -12  -8   1  134.09   10.30
  12  -8  -1  142.39   14.50
 -12  -8   1  147.79   15.40
  12   8  -1  134.09   14.50
 -12   8   1  128.49   10.30
  12   8  -1  121.79   10.40
 -12   8   1  163.98   11.40
 -12   8   1  142.19   12.20
  10  -8  -1   10.50    4.30
  10  -8  -1   12.50    6.60
  10  -8  -1   12.70    4.90
 -10  -8   1   12.80    4.40
  10   8  -1   18.10    6.80
  10   8  -1    5.20    5.00
 -10   8   1    6.80    3.70
 -10   8   1   16.10    5.60
 -10   8   1    8.60    3.50
   8  -8  -1   37.10    6.10
   8  -8  -1   35.00    8.20
   8  -8  -1   32.50    5.70
  -8   8   1   33.90    5.10
  -8   8   1   23.40    4.10
  -8   8   1   36.30    6.90
   8   8  -1   37.90    6.10
  -6  -8   1  121.09    8.20
  -6  -8   1  149.99   13.30
   6  -8  -1  120.69   12.10
   6  -8  -1  136.49    9.30
   6  -8  -1  121.59    9.30
   6   8  -1  148.69   13.90
  -6   8   1  134.89    8.60
  -6   8   1  141.49   10.50
   6   8  -1  117.59    8.50
   6   8  -1  138.79    7.20
  -6   8   1  136.99    8.70
  -4  -8   1  457.85   17.40
  -4  -8   1  523.15   24.00
   4  -8  -1  449.46   17.90
   4  -8  -1  464.15   18.60
  -4   8   1  462.15   19.70
   4   8  -1  512.45   23.60
  -4   8   1  465.65   17.30
   4   8  -1  440.36   17.60
  -4   8   1  459.45   17.20
   4   8  -1  453.55   16.20
  -2  -8   1  319.37   14.60
   2  -8  -1  340.97   14.80
   2  -8  -1  349.17   13.90
  -2  -8   1  334.77   19.70
   2  -8  -1  325.37   19.30
  -2   8   1  324.37   16.30
  -2   8   1  334.37   13.10
   2   8  -1  305.57   17.90
   2   8  -1  343.57   13.00
  -2   8   1  333.17   13.40
   2   8  -1  303.37   13.50
   0  -8   1 1010.30   38.80
   0  -8   1  975.00   32.80
   0  -8  -1  963.70   37.60
   0  -8  -1  994.40   32.40
   0   8   1  939.11   30.90
   0   8  -1  948.81   31.30
   0   8   1  992.30   30.20
   0   8  -1 1035.40   31.00
   0   8  -1 1030.70   36.20
   0   8   1  938.91   34.80
  -2  -8  -1  126.19    8.80
   2  -8   1  115.39   14.00
   2  -8   1  126.69    9.10
  -2   8  -1  152.88    8.40
   2   8   1  128.39    6.70
  -2   8  -1  130.19    8.10
   2   8   1  129.69   12.00
  -2   8  -1  135.39   11.70
   2   8   1  116.49    7.60
  -4  -8  -1  683.13   29.10
   4  -8   1  692.03   30.50
   4  -8   1  703.33   25.30
  -4  -8  -1  713.73   23.40
  -4   8  -1  701.83   24.30
   4   8   1  680.83   23.70
  -4   8  -1  694.63   23.70
  -4   8  -1  707.73   26.70
   4   8   1  633.84   24.70
  -4   8  -1  685.03   23.70
  -6  -8  -1  157.68   13.50
   6  -8   1  170.18   10.70
  -6  -8  -1  157.38    9.20
   6  -8   1  165.58   10.70
   6  -8   1  175.08   14.10
  -6   8  -1  163.38    9.90
  -6   8  -1  160.38   11.30
   6   8   1  166.68    9.70
   6   8   1  171.98   14.20
   6   8   1  167.28    7.10
  -6   8  -1  168.08    9.70
  -8  -8  -1  377.96   21.20
   8  -8   1  393.76   18.20
   8  -8   1  401.76   21.10
  -8  -8  -1  377.76   15.80
   8  -8   1  399.56   17.80
   8   8   1  376.16   21.10
   8   8   1  379.56   12.80
   8   8   1  383.76   16.70
  -8   8  -1  420.26   17.00
  -8   8  -1  426.46   19.00
  -8   8  -1  396.76   17.20
  10  -8   1  259.27   14.60
  10  -8   1  248.68   14.80
 -10  -8  -1  257.37   18.30
  10  -8   1  231.88   17.20
 -10  -8  -1  257.27   12.70
 -10   8  -1  269.87   13.90
  10   8   1  241.08   13.20
  10   8   1  245.28   18.10
 -10   8  -1  257.67   13.50
  10   8   1  248.18    9.00
 -10   8  -1  270.87   15.50
  10   8   1  263.47    9.10
  12  -8   1    2.00    4.70
 -12  -8  -1   -5.80    5.90
  12  -8   1    6.40    6.50
 -12   8  -1   -3.80    5.60
  12   8   1    7.20    4.70
  12   8   1    5.70    1.80
 -12   8  -1    5.30    4.00
 -12   8  -1   -5.70    5.80
  12   8   1    4.40    6.20
  14  -8   1  121.69   14.20
  14  -8   1   97.89   11.80
 -14  -8  -1   99.39   10.30
  14  -8   1   83.79   12.40
  14   8   1  100.69   10.20
 -14   8  -1   98.09   10.50
  14   8   1  113.39    5.20
  14   8   1  126.69   15.20
 -14   8  -1  114.09   13.70
 -14   8  -1   93.69   14.60
  16  -8   1  278.57   17.60
 -16  -8  -1  351.96   23.50
 -16  -8  -1  313.27   16.30
  16  -8   1  278.97   19.60
  16   8   1  317.87   25.00
 -16   8  -1  285.97   18.40
  16   8   1  288.47   10.10
  16   8   1  287.47   16.80
 -16   8  -1  269.27   16.50
 -16   8  -1  272.57   16.50
  18  -8   1  316.67   22.40
 -18  -8  -1  347.07   25.30
  18  -8   1  348.07   23.10
 -18  -8  -1  382.06   18.70
  18  -8   1  332.87   19.90
  18   8   1  316.77   19.20
  18   8   1  337.47   11.60
 -18   8  -1  301.67   18.50
  18   8   1  382.56   27.20
 -18   8  -1  332.67   19.20
 -18   8  -1  320.27   20.20
 -20  -8  -1    8.10    8.00
  20  -8   1    6.50    8.00
  20  -8   1   18.60    9.20
  20  -8   1   19.20    7.90
 -20  -8  -1   26.60    7.60
 -20   8  -1   11.10    6.20
  20   8   1    7.80    6.10
  20   8   1    9.30    8.10
 -20   8  -1   17.20    8.50
 -20   8  -1   11.30    5.80
 -22  -8  -1   33.40   11.70
  22  -8   1   29.50    7.00
  22  -8   1   34.50   11.60
  22  -8   1   34.90   10.80
 -22   8  -1   39.60    8.10
 -22   8  -1   21.50    6.20
  22   8   1   22.80    9.30
 -22   8  -1   55.19   12.30
 -24  -8  -1   -6.40    9.60
  24  -8   1    2.10    6.40
 -24  -8  -1   15.10    9.10
  24  -8   1   -2.70    9.20
  24   8   1   -0.90    7.30
 -24   8  -1   -1.90    5.50
  24   8   1   -6.00    8.50
 -24   8  -1   18.30    8.90
 -24   8  -1    1.20    5.80
  23  -9  -1   -6.00    9.70
 -23  -9   1    0.40    9.30
  23  -9  -1   -1.10    7.20
 -23  -9   1    4.30    8.70
  23  -9  -1   13.60   10.10
  23   9  -1    4.80    9.30
  23   9  -1    5.70    3.10
 -23   9   1    7.40    6.10
 -23   9   1   -6.20    5.90
 -23   9   1   16.60    8.40
  23   9  -1   16.30    8.40
  21  -9  -1  267.07   22.20
  21  -9  -1  253.47   28.20
 -21  -9   1  288.07   17.70
  21  -9  -1  224.38   18.20
 -21  -9   1  243.78   25.00
 -21   9   1  250.07   17.10
  21   9  -1  219.08   22.30
  21   9  -1  258.67   10.70
 -21   9   1  254.67   18.40
 -21   9   1  235.68   17.70
  21   9  -1  237.78   18.00
  19  -9  -1  880.51   40.20
 -19  -9   1  905.01   34.40
  19  -9  -1  862.41   35.70
 -19  -9   1  876.41   43.10
  19  -9  -1  946.11   39.60
  19   9  -1  873.91   41.00
 -19   9   1  928.91   37.10
 -19   9   1  848.12   34.90
  19   9  -1  864.11   35.50
  19   9  -1  873.71   27.20
 -19   9   1  847.42   33.90
 -17  -9   1   66.69   13.20
  17  -9  -1   83.59   13.60
 -17  -9   1   87.79   11.20
  17  -9  -1   66.99   11.40
 -17   9   1   85.59   12.00
  17   9  -1   79.59   11.10
 -17   9   1   88.69   11.20
  17   9  -1   72.29   13.50
  17   9  -1   93.79    6.20
 -17   9   1   93.29   11.90
  15  -9  -1  115.99   13.00
 -15  -9   1  122.09   16.60
  15  -9  -1  117.19   15.20
  15  -9  -1   95.69   12.90
 -15  -9   1  130.79   11.80
  15   9  -1  118.69   11.50
 -15   9   1  106.59   10.90
  15   9  -1  122.09    6.90
 -15   9   1  131.19   13.40
  15   9  -1   96.89   13.80
 -15   9   1  111.99   11.50
 -13  -9   1   11.10    5.80
  13  -9  -1   14.50   13.70
  13  -9  -1   12.80    6.30
 -13  -9   1   11.90    8.10
  13  -9  -1    8.10    6.30
  13   9  -1   26.30    6.80
  13   9  -1   21.00    8.50
  13   9  -1   16.30    3.20
 -13   9   1   14.80    5.40
 -13   9   1   11.90    6.90
 -11  -9   1  163.08   11.10
  11  -9  -1  171.48   13.10
 -11  -9   1  174.88   17.10
  11  -9  -1  148.39   15.20
  11   9  -1  161.18    8.30
 -11   9   1  170.38   15.70
 -11   9   1  153.18   11.40
  11   9  -1  177.88   12.50
  11   9  -1  195.78   18.10
   9  -9  -1   17.40    8.40
   9  -9  -1    8.30    4.30
  -9  -9   1   21.90    5.50
  -9  -9   1   15.60    7.20
   9  -9  -1   23.00    5.70
   9   9  -1   26.40    7.70
  -9   9   1   17.40    4.60
  -9   9   1   14.30    6.30
  -9   9   1   18.30    4.70
   9   9  -1   16.30    6.40
   7  -9  -1  196.68   12.20
  -7  -9   1  172.78   12.00
   7  -9  -1  183.98   15.70
  -7  -9   1  147.69   14.90
   7  -9  -1  176.38   11.90
   7   9  -1  177.08    8.70
   7   9  -1  193.88   16.70
  -7   9   1  182.68   13.00
  -7   9   1  186.58   11.00
   7   9  -1  172.38   10.80
  -7   9   1  195.98   10.80
  -5  -9   1   83.29    7.30
   5  -9  -1   67.09    7.90
   5  -9  -1   74.49    7.90
  -5  -9   1   70.19   10.50
   5   9  -1   66.59    6.90
  -5   9   1   64.79    6.50
   5   9  -1   78.89    6.20
  -5   9   1   80.99    7.40
  -5   9   1   75.09    9.00
   5   9  -1   85.99   11.80
   3  -9  -1   12.50    3.50
   3  -9  -1   18.10    7.30
  -3  -9   1    4.10    3.90
  -3   9   1    2.80    5.30
   3   9  -1   27.00    8.70
  -3   9   1    8.10    3.20
   3   9  -1   14.50    3.90
   3   9  -1   16.40    3.30
  -3   9   1    9.60    3.70
   1  -9  -1  634.94   23.20
   1  -9  -1  628.54   29.20
  -1  -9   1  583.34   23.20
  -1   9   1  564.54   20.40
  -1   9   1  601.04   25.20
   1   9  -1  585.54   21.60
  -1   9   1  597.64   21.40
  -1  -9  -1  895.91   30.00
   1  -9   1  858.21   30.30
  -1  -9  -1  833.62   35.60
   1   9   1  849.22   28.40
   1   9   1  834.12   33.00
  -1   9  -1  843.82   28.60
   1   9   1  870.21   27.00
   3  -9   1  374.36   17.20
  -3  -9  -1  365.56   15.30
  -3  -9  -1  360.56   16.50
  -3  -9  -1  389.76   21.70
   3  -9   1  361.96   23.00
   3   9   1  391.66   13.70
  -3   9  -1  388.26   15.80
  -3   9  -1  383.96   19.20
   3   9   1  357.76   15.30
  -3   9  -1  386.36   15.50
  -5  -9  -1   29.20    5.30
   5  -9   1   27.80    5.20
  -5  -9  -1   32.00    7.80
   5  -9   1   24.60    8.20
  -5   9  -1   42.40    5.90
  -5   9  -1   41.70    6.30
   5   9   1   40.70    4.30
  -5   9  -1   40.60    7.50
   5   9   1   39.50    5.90
   7  -9   1   23.80    8.70
   7  -9   1   14.70    4.40
   7  -9   1   14.70    4.70
  -7  -9  -1   18.70    7.10
   7   9   1   27.80    7.70
   7   9   1   18.30    5.10
  -7   9  -1   19.20    4.70
  -7   9  -1   24.60    4.80
  -7   9  -1   15.40    6.20
   9  -9   1   92.79   13.20
   9  -9   1   77.99    9.70
  -9  -9  -1   84.79    8.20
   9  -9   1   87.39   10.10
  -9  -9  -1   82.19   11.80
  -9   9  -1   70.89    9.90
  -9   9  -1   92.89    8.80
   9   9   1   83.39    4.90
   9   9   1   82.09   11.50
  -9   9  -1   77.49    8.60
   9   9   1   76.99    8.20
  11  -9   1  310.67   20.80
 -11  -9  -1  321.87   17.30
  11  -9   1  300.77   18.40
 -11  -9  -1  340.97   21.70
  11  -9   1  369.06   20.10
 -11   9  -1  340.27   18.70
  11   9   1  309.27   10.80
  11   9   1  306.87   10.70
  11   9   1  330.57   16.60
  11   9   1  329.87   21.60
 -11   9  -1  334.97   16.50
 -11   9  -1  338.77   16.80
 -13  -9  -1  588.64   31.10
  13  -9   1  626.04   28.40
 -13  -9  -1  603.64   24.10
  13  -9   1  635.54   26.60
  13  -9   1  613.44   32.00
 -13   9  -1  626.84   25.40
 -13   9  -1  625.24   25.40
 -13   9  -1  629.14   27.50
  13   9   1  617.04   30.60
  13   9   1  605.24   34.70
  15  -9   1   84.39   12.30
  15  -9   1  101.99   13.10
 -15  -9  -1   92.49   14.40
 -15  -9  -1   81.49   10.00
  15  -9   1   76.59   13.30
  15   9   1   77.09   13.20
 -15   9  -1  127.59   19.00
 -15   9  -1  104.59   11.30
  15   9   1   85.79   10.70
 -15   9  -1   81.79   10.50
  17  -9   1  124.79   14.10
  17  -9   1  116.79   15.00
 -17  -9  -1   99.59   15.10
  17  -9   1  103.69   14.90
 -17  -9  -1  119.09   11.60
 -17   9  -1  132.49   12.70
 -17   9  -1  126.99   12.80
 -17   9  -1  115.59   14.10
  17   9   1  120.19   12.40
  17   9   1  107.49   15.70
 -19  -9  -1  121.49   17.00
  19  -9   1  164.68   17.70
 -19  -9  -1  156.18   13.60
  19  -9   1  152.88   18.40
  19  -9   1  145.69   15.10
 -19   9  -1  166.58   15.00
 -19   9  -1  145.19   13.60
  19   9   1  157.98   13.90
 -19   9  -1  167.28   14.80
  19   9   1  129.59   18.40
  21  -9   1   19.20   10.50
 -21  -9  -1    4.60    9.00
  21  -9   1    9.20    8.10
 -21  -9  -1    9.60    7.10
  21  -9   1   14.20    7.10
  21   9   1   -7.30    8.50
 -21   9  -1   23.10    7.90
  21   9   1   10.70    7.90
 -21   9  -1    9.90    6.00
 -21   9  -1    6.10    6.30
  23  -9   1   84.69   15.90
 -23  -9  -1  103.69   13.80
  23  -9   1   88.09   12.60
 -23  -9  -1   99.69   19.00
  23   9   1  127.59   15.10
  23   9   1   81.39   15.40
  22 -10  -1  -10.40   11.40
 -22 -10   1  -19.80    8.60
  22 -10  -1   17.50    7.50
 -22 -10   1    1.50    8.10
  22 -10  -1   23.40   12.20
  22  10  -1   -8.60   10.00
  22  10  -1   13.30    8.80
 -22  10   1   22.20   14.00
 -22  10   1   -1.50    5.40
 -22  10   1   -6.30    6.20
 -20 -10   1   57.19   10.40
  20 -10  -1   46.40    9.10
  20 -10  -1   55.09   12.70
 -20 -10   1   45.30   13.60
 -20  10   1   39.10    9.10
  20  10  -1   47.40   12.90
  20  10  -1   52.59   10.50
 -20  10   1   44.90    8.10
 -20  10   1   51.39    9.80
 -18 -10   1    5.80    8.70
  18 -10  -1    0.90    6.00
 -18 -10   1   14.60    7.30
  18 -10  -1    4.20    7.50
  18 -10  -1    3.10    8.70
 -18  10   1    9.20    5.70
 -18  10   1    8.00    7.10
 -18  10   1    6.90    5.00
  18  10  -1   15.70    6.40
  18  10  -1   -0.20    8.10
  16 -10  -1  123.89   16.50
  16 -10  -1   96.89   13.40
  16 -10  -1   90.29   13.20
 -16 -10   1  106.69   11.30
 -16 -10   1   90.99   14.60
 -16  10   1   98.99   12.30
 -16  10   1   85.79   10.80
  16  10  -1   85.49   13.70
  16  10  -1  113.29   11.70
 -16  10   1  104.19   13.00
 -14 -10   1    3.10    8.10
 -14 -10   1    9.30    6.30
  14 -10  -1    1.10    5.80
  14 -10  -1   -2.30    8.30
  14 -10  -1    2.90    5.20
  14  10  -1    2.50    2.90
  14  10  -1   17.70    8.90
  14  10  -1   10.80    6.40
 -14  10   1    4.40    4.80
 -14  10   1    0.70    4.60
 -14  10   1    5.60    6.30
  12 -10  -1  751.52   35.80
  12 -10  -1  823.42   33.70
 -12 -10   1  856.21   38.60
  12 -10  -1  824.32   32.20
 -12 -10   1  828.92   30.30
  12  10  -1  880.91   43.10
 -12  10   1  868.11   33.60
 -12  10   1  859.51   31.60
  12  10  -1  806.52   26.10
  12  10  -1  801.82   31.40
 -12  10   1  868.61   31.10
  12  10  -1  824.92   25.90
 -10 -10   1  335.27   23.30
 -10 -10   1  337.47   16.40
  10 -10  -1  329.77   24.00
  10 -10  -1  314.47   18.40
  10 -10  -1  371.36   23.00
  10  10  -1  399.56   24.60
  10  10  -1  339.97   17.60
  10  10  -1  383.96   13.60
 -10  10   1  341.77   17.20
 -10  10   1  327.87   16.60
 -10  10   1  336.07   18.80
   8 -10  -1  267.07   17.70
  -8 -10   1  268.27   19.80
  -8 -10   1  242.08   13.60
   8 -10  -1  277.67   15.40
   8  10  -1  267.07   20.40
   8  10  -1  234.78   14.00
   8  10  -1  239.68   11.00
  -8  10   1  257.47   14.00
  -8  10   1  256.07   15.80
   6 -10  -1  197.08   12.70
  -6 -10   1  208.98   11.80
   6 -10  -1  191.58   12.70
  -6 -10   1  198.98   17.60
  -6  10   1  225.38   12.20
   6  10  -1  182.88    9.80
  -6  10   1  192.28   11.40
  -6  10   1  212.48   16.40
   6  10  -1  184.28   13.40
  -4 -10   1    6.00    6.60
  -4  10   1   12.40    4.40
   4  10  -1    0.20    7.30
   4  10  -1    3.30    3.20
   2 -10  -1  798.82   36.10
   2 -10  -1  782.12   28.90
  -2 -10   1  771.12   28.90
   2  10  -1  823.22   34.10
  -2  10   1  751.42   26.80
   2  10  -1  801.12   26.10
   2  10  -1  775.42   27.40
  -2  10   1  775.52   26.40
  -2  10   1  740.33   30.60
   0 -10  -1 1520.75   48.30
   0 -10   1 1651.43   57.19
   0 -10  -1 1485.25   55.19
   0 -10   1 1469.65   48.40
   0  10  -1 1409.66   46.40
   0  10   1 1445.46   46.30
   0  10   1 1441.46   50.99
   0  10   1 1467.25   44.90
   0  10  -1 1590.74   52.89
   0  10  -1 1529.15   45.80
   2 -10   1 1131.39   44.50
  -2 -10  -1  988.00   41.40
   2 -10   1 1101.39   36.50
  -2 -10  -1  963.40   35.00
  -2  10  -1 1029.20   33.50
   2  10   1 1007.40   33.90
  -2  10  -1 1030.30   34.10
   2  10   1  963.60   39.10
  -2  10  -1 1077.49   39.30
   2  10   1 1041.70   32.00
   4 -10   1   16.40    8.50
  -4 -10  -1   30.30    5.50
  -4  10  -1   31.70    5.10
  -6 -10  -1   99.69   14.30
  -6 -10  -1   86.39    8.00
   6 -10   1   98.29   14.40
   6 -10   1   94.09   10.00
  -6  10  -1   88.89   11.20
   6  10   1   85.59    5.90
  -6  10  -1   90.69    9.10
  -6  10  -1   93.49    8.70
   6  10   1   91.79    8.90
   8 -10   1  800.82   36.50
   8 -10   1  883.71   31.80
  -8 -10  -1  840.02   36.70
  -8 -10  -1  892.91   30.00
   8 -10   1  847.82   32.80
   8  10   1  846.52   30.90
  -8  10  -1  881.11   31.60
   8  10   1  898.31   36.40
   8  10   1  824.22   29.10
  -8  10  -1  842.22   30.90
 -10 -10  -1  248.48   14.30
  10 -10   1  267.57   16.00
  10 -10   1  326.57   31.70
 -10  10  -1  270.47   17.60
  10  10   1  252.47    9.30
  10  10   1  237.08    9.60
  10  10   1  254.87   19.80
 -10  10  -1  281.97   15.60
 -10  10  -1  269.37   15.00
  10  10   1  233.68   14.00
 -12 -10  -1    8.20    7.10
  12 -10   1   16.80    6.70
  12 -10   1   16.10    6.20
 -12 -10  -1   12.50    5.40
  12 -10   1   16.80    9.90
  12  10   1   11.10    7.80
 -12  10  -1   12.90    5.40
 -12  10  -1   12.40    4.20
 -12  10  -1    5.30   10.10
  12  10   1   15.20    9.50
 -14 -10  -1  299.57   15.90
  14 -10   1  256.47   22.30
  14 -10   1  282.37   18.30
 -14 -10  -1  261.77   22.10
  14 -10   1  290.97   19.50
 -14  10  -1  280.17   16.80
 -14  10  -1  299.87   18.90
 -14  10  -1  288.57   16.90
  14  10   1  282.17   16.80
 -16 -10  -1   -2.00    7.80
 -16 -10  -1   15.60    6.10
  16 -10   1   26.30   10.70
  16 -10   1   13.00    6.00
  16  10   1    1.90    7.80
 -16  10  -1   28.00    9.10
 -16  10  -1   11.90    5.60
  16  10   1   24.40    7.40
 -16  10  -1    9.90    6.30
 -18 -10  -1   55.69    9.20
  18 -10   1   68.99   14.30
 -18 -10  -1   51.89   13.30
  18 -10   1   39.40    8.80
  18 -10   1   48.30   11.00
  18  10   1   39.50   11.10
  18  10   1   49.10    9.60
 -18  10  -1   39.80    9.10
 -18  10  -1   36.90    7.80
 -18  10  -1   43.60    8.20
 -20 -10  -1   63.09   15.40
 -20 -10  -1   50.99   10.90
 -20  10  -1   41.20    9.80
  20  10   1   55.79   10.40
 -20  10  -1   58.59    9.10
  20  10   1   43.20   12.50
  22 -10   1  172.58   17.80
 -22 -10  -1  185.48   16.30
 -22 -10  -1  135.29   19.80
  22 -10   1  155.18   22.20
 -22  10  -1  171.38   15.30
  22  10   1  201.68   17.50
  22  10   1  176.78   21.80
 -22  10  -1  211.88   18.70
 -19 -11   1  671.33   28.90
  19 -11  -1  611.84   35.00
 -19  11   1  657.43   29.00
  19  11  -1  638.94   36.50
  19  11  -1  665.53   30.80
 -19  11   1  733.33   40.00
 -17 -11   1  262.97   16.70
  17 -11  -1  272.47   20.90
 -17 -11   1  263.97   24.60
  17 -11  -1  255.87   18.60
  17 -11  -1  258.27   22.10
  17  11  -1  276.67   11.30
 -17  11   1  271.77   19.10
  17  11  -1  288.57   17.80
  17  11  -1  260.17   24.10
 -17  11   1  227.78   16.30
 -17  11   1  235.18   17.10
  17  11  -1  241.98    9.80
  15 -11  -1   56.69    9.70
 -15 -11   1   49.60   11.60
  15 -11  -1   45.00    9.00
  15 -11  -1   49.40   12.50
  15  11  -1   74.29   10.60
 -15  11   1   43.30    8.00
 -15  11   1   47.90    8.00
 -15  11   1   72.19   11.80
  15  11  -1   48.20   11.40
  13 -11  -1  417.76   22.60
  13 -11  -1  421.06   26.90
  13 -11  -1  386.56   21.20
 -13 -11   1  392.26   26.40
 -13 -11   1  392.16   18.90
  13  11  -1  360.36   19.80
 -13  11   1  387.16   20.20
  13  11  -1  391.16   14.10
  13  11  -1  409.16   29.80
 -13  11   1  421.76   22.40
  13  11  -1  363.76   14.00
  11 -11  -1   65.99   13.50
  11 -11  -1   81.79   11.30
 -11 -11   1   78.99    9.70
 -11 -11   1   66.89   12.50
  11 -11  -1   83.29   11.60
  11  11  -1  117.89   16.50
  11  11  -1   84.69   10.70
  11  11  -1   89.59    6.60
 -11  11   1   64.99   10.20
 -11  11   1   68.99    9.90
 -11  11   1   82.49   10.10
   9 -11  -1  208.28   19.20
   9 -11  -1  166.88   13.50
   9 -11  -1  149.88   14.20
  -9 -11   1  182.38   12.10
  -9 -11   1  191.58   18.90
  -9  11   1  193.48   13.00
   9  11  -1  169.28   18.70
   9  11  -1  164.38   12.60
  -9  11   1  180.18   14.90
   9  11  -1  178.58    9.30
   7 -11  -1  260.87   16.00
   7 -11  -1  260.47   22.40
  -7 -11   1  254.57   20.60
   7 -11  -1  262.37   15.60
  -7 -11   1  254.27   14.10
  -7  11   1  270.77   14.00
   7  11  -1  256.17   15.00
   7  11  -1  290.97   12.10
  -7  11   1  265.07   16.10
  -7  11   1  265.17   22.40
   5 -11  -1   31.30    8.10
  -5 -11   1   26.50    6.50
  -5 -11   1   43.80    7.00
   5 -11  -1   49.50   12.40
   5  11  -1   37.40    8.00
  -5  11   1   52.19    7.90
  -5  11   1   44.60    6.70
   5  11  -1   22.00    9.80
  -5  11   1   34.60    8.70
   5  11  -1   38.00    5.10
   3 -11  -1   34.60   10.60
  -3 -11   1   18.50    6.40
  -3  11   1   21.70    5.10
  -3  11   1   16.70    8.40
   3  11  -1   41.10   11.70
   1 -11  -1 1351.56   53.09
   1 -11  -1 1449.85   46.00
  -1 -11   1 1380.56   53.69
  -1  11   1 1354.26   47.90
  -1  11   1 1327.47   42.20
  -1  11   1 1313.17   43.20
   1  11  -1 1334.57   42.10
   1  11  -1 1364.36   49.90
  -1 -11  -1  691.43   33.70
   1 -11   1  692.83   32.30
  -1 -11  -1  731.43   27.80
   1 -11   1  714.43   35.50
  -1  11  -1  698.63   31.30
   1  11   1  647.24   30.10
   1  11   1  628.74   23.30
   1  11   1  672.73   25.20
  -1  11  -1  673.03   24.50
  -3 -11  -1 1005.30   43.40
   3 -11   1 1096.79   65.09
   3 -11   1 1135.29   38.50
  -3 -11  -1 1087.09   37.70
  -3  11  -1 1071.89   35.10
   3  11   1 1024.00   35.60
  -3  11  -1 1080.89   40.30
   3  11   1 1036.20   32.80
   3  11   1  988.30   40.90
  -3  11  -1 1076.29   36.00
  -5 -11  -1  141.09   10.30
   5 -11   1  127.99   18.60
  -5 -11  -1  127.89   14.50
   5 -11   1  132.39   12.10
  -5 -11  -1  164.48   16.70
   5  11   1  143.79    8.10
  -5  11  -1  134.39   10.40
   5  11   1  141.49   10.90
  -5  11  -1  151.88   10.80
  -5  11  -1  132.09   13.50
  -7 -11  -1  683.73   25.90
  -7 -11  -1  681.83   34.60
   7 -11   1  690.93   36.00
  -7  11  -1  721.83   26.80
   7  11   1  679.63   26.80
  -7  11  -1  687.93   26.70
   7  11   1  716.23   22.40
  -7  11  -1  786.22   33.60
  -9 -11  -1   19.30    7.30
   9 -11   1   34.20   11.80
  -9 -11  -1   14.40    7.60
   9 -11   1   11.50    5.70
  -9  11  -1   16.80    8.00
   9  11   1   21.30    6.20
  -9  11  -1   11.80    5.40
  -9  11  -1    8.70    5.60
  11 -11   1  302.07   23.80
  11 -11   1  300.87   19.20
 -11 -11  -1  304.67   23.10
 -11 -11  -1  337.17   16.40
  11 -11   1  316.87   18.60
 -11  11  -1  292.27   19.50
 -11  11  -1  335.47   17.70
  11  11   1  289.67   10.70
  11  11   1  312.57   19.80
  11  11   1  323.97   10.50
  11  11   1  318.97   22.60
 -11  11  -1  331.57   20.30
  13 -11   1  190.78   20.40
  13 -11   1  192.68   15.70
  13 -11   1  207.98   16.90
 -13 -11  -1  149.39   18.60
 -13 -11  -1  190.58   13.10
 -13  11  -1  179.98   14.50
 -13  11  -1  206.38   16.60
  13  11   1  244.78   32.10
 -13  11  -1  184.28   14.40
  13  11   1  209.38   14.70
 -15 -11  -1   78.99   14.30
  15 -11   1   73.79   14.70
  15 -11   1  102.09   14.40
  15 -11   1   91.39   12.80
 -15 -11  -1   83.19   10.50
  15  11   1   80.89   14.90
 -15  11  -1   80.59   11.80
 -15  11  -1   86.69   11.70
 -15  11  -1   99.59   14.30
 -17 -11  -1  273.47   24.20
  17 -11   1  270.27   23.30
 -17 -11  -1  284.37   17.30
  17 -11   1  252.87   18.80
 -17  11  -1  262.87   17.40
 -17  11  -1  281.77   19.40
  17  11   1  224.18   22.30
  17  11   1  261.67   17.70
 -19 -11  -1  134.09   14.30
  19 -11   1  115.09   17.20
  19 -11   1  165.58   16.30
 -19  11  -1  135.79   14.10
 -19  11  -1  129.49   15.20
  19  11   1  153.78   14.50
  18 -12  -1  228.88   19.50
  18 -12  -1  265.77   22.40
 -18 -12   1  249.88   25.30
 -18 -12   1  250.57   17.30
  18 -12  -1  283.47   33.10
 -18  12   1  249.48   19.10
  18  12  -1  226.88   24.80
  18  12  -1  274.17   19.60
 -18  12   1  297.17   18.20
  16 -12  -1  103.59   14.30
  16 -12  -1   84.09   16.30
 -16 -12   1  120.29   12.70
 -16 -12   1  116.69   18.70
 -16  12   1  107.19   17.80
  16  12  -1  131.79   13.30
 -16  12   1  142.79   13.70
  16  12  -1  103.09   16.30
 -14 -12   1   -2.90    7.70
  14 -12  -1   -1.90    4.60
 -14 -12   1   -0.60    5.50
  14 -12  -1   13.00   10.60
  14 -12  -1   -1.20    5.40
  14  12  -1    2.50    9.40
  14  12  -1   10.50    6.30
 -14  12   1    1.30    5.20
 -14  12   1    5.30    7.30
 -14  12   1    0.50    5.30
  12 -12  -1  127.29   18.40
 -12 -12   1  155.78   12.40
 -12 -12   1  134.29   18.30
  12 -12  -1  159.48   14.70
  12 -12  -1  142.49   14.10
  12  12  -1  145.29   13.00
  12  12  -1  145.39    7.90
 -12  12   1  146.49   14.40
 -12  12   1  134.19   12.90
  12  12  -1  140.39   18.70
 -12  12   1  156.68   13.60
  10 -12  -1  445.66   23.20
 -10 -12   1  435.66   28.50
 -10 -12   1  460.95   20.70
  10 -12  -1  456.55   22.20
  10  12  -1  488.75   28.10
 -10  12   1  446.96   21.30
 -10  12   1  459.05   20.30
 -10  12   1  487.75   23.90
  10  12  -1  441.66   16.30
  10  12  -1  447.36   21.70
   8 -12  -1  365.96   19.90
  -8 -12   1  342.97   17.50
   8 -12  -1  362.76   26.60
  -8 -12   1  369.46   19.70
  -8 -12   1  326.57   24.70
  -8  12   1  380.06   19.60
  -8  12   1  392.36   21.00
   8  12  -1  366.26   18.60
   8  12  -1  362.56   14.40
  -6 -12   1  649.04   33.10
  -6 -12   1  623.84   26.30
   6 -12  -1  599.44   34.00
   6 -12  -1  614.24   26.60
   6  12  -1  591.74   24.80
  -6  12   1  601.54   24.20
   6  12  -1  571.74   30.40
   6  12  -1  590.24   21.40
  -6  12   1  633.54   24.30
  -6  12   1  657.53   27.70
   4 -12  -1  273.67   23.90
  -4 -12   1  318.67   17.60
   4 -12  -1  336.37   25.90
  -4 -12   1  338.27   23.60
   4  12  -1  285.27   13.30
  -4  12   1  278.27   14.90
   4  12  -1  282.17   15.60
  -4  12   1  299.07   18.60
   4  12  -1  307.47   21.50
  -4  12   1  307.97   15.40
   2 -12  -1   15.60    7.00
   2 -12  -1   26.80   10.20
  -2 -12   1   17.60    6.40
  -2  12   1   14.10    5.10
   2  12  -1   35.40    9.90
  -2  12   1   15.80    4.50
   2  12  -1   19.70    4.20
  -2  12   1   23.70    8.50
   2  12  -1   15.70    5.60
   0 -12  -1   60.19   12.30
   0 -12   1   83.89   14.80
   0 -12  -1   57.39    8.30
   0  12  -1   78.69    8.80
   0  12  -1   72.89    7.90
   0  12   1   65.29    7.80
   0  12   1   90.19   12.90
   0  12   1   57.09    7.50
   0  12  -1   59.39   11.60
  -2 -12  -1  722.63   35.30
   2 -12   1  703.33   37.10
   2 -12   1  709.83   29.10
  -2 -12  -1  750.62   30.00
  -2  12  -1  706.23   25.80
   2  12   1  725.43   32.20
   2  12   1  674.63   26.30
   2  12   1  691.43   24.20
  -2  12  -1  677.93   30.90
  -2  12  -1  680.53   26.50
   4 -12   1  477.25   30.60
  -4 -12  -1  543.35   30.10
   4 -12   1  531.65   24.20
   4  12   1  560.54   19.00
   4  12   1  522.85   27.30
   4  12   1  508.55   21.80
  -4  12  -1  554.74   26.00
  -4  12  -1  502.65   21.80
  -4  12  -1  479.25   26.70
   6 -12   1   17.70   10.20
  -6 -12  -1   15.00    5.80
  -6 -12  -1   22.30    9.00
   6 -12   1   18.70    6.10
   6  12   1   27.70    6.40
  -6  12  -1   27.60    6.60
   6  12   1   22.00    3.70
  -6  12  -1   14.40    5.40
  -6  12  -1   21.60    7.60
   6  12   1   28.00    9.70
   8 -12   1   10.40    5.40
   8 -12   1   19.60    9.50
  -8 -12  -1    8.30    7.80
   8  12   1   16.10    5.90
   8  12   1   20.00    3.40
  -8  12  -1   23.10    6.20
  -8  12  -1   13.60    4.90
  -8  12  -1   16.20    7.60
  10 -12   1  135.09   18.70
 -10 -12  -1   73.99   12.70
 -10 -12  -1  103.69   10.10
  10 -12   1  103.69   12.70
  10  12   1  114.49   13.50
 -10  12  -1  135.19   14.60
 -10  12  -1   88.09    9.80
 -10  12  -1  106.19   11.40
  10  12   1  108.99    6.40
  12 -12   1   34.30    8.00
  12 -12   1   36.70   13.40
 -12 -12  -1   26.80   10.20
 -12  12  -1   32.30    7.50
 -12  12  -1   30.60    7.00
  12  12   1   33.30   10.20
  12  12   1   44.90    8.70
 -14 -12  -1   88.79   14.40
  14 -12   1   71.29   15.50
  14 -12   1  102.09   13.10
 -14 -12  -1  104.79   11.10
  14 -12   1  107.39   14.80
  14  12   1  102.59   11.80
 -14  12  -1   84.19   11.80
 -14  12  -1   93.29   12.60
 -14  12  -1   81.89   12.50
  16 -12   1  192.58   22.00
  16 -12   1  220.68   18.10
  16 -12   1  208.28   19.90
 -16 -12  -1  227.28   15.30
 -16 -12  -1  185.68   22.00
 -16  12  -1  199.18   16.90
 -16  12  -1  254.07   18.90
  16  12   1  224.08   22.20
 -16  12  -1  212.88   16.00
  16  12   1  217.28   15.80
 -18 -12  -1  135.99   20.00
  18 -12   1  145.69   20.80
  18 -12   1  146.39   20.00
 -18 -12  -1  143.49   13.70
  18 -12   1  116.89   15.80
  18  12   1  172.18   15.20
 -18  12  -1  135.09   14.20
  18  12   1  128.39   18.60
  15 -13  -1   88.99   17.60
 -15 -13   1   88.79   12.30
  15 -13  -1   68.69   10.70
  15  13  -1  104.49   12.40
 -15  13   1   83.29   12.80
  15  13  -1   89.59   15.90
 -15  13   1   91.29   11.90
  13 -13  -1   53.69   15.50
 -13 -13   1   42.00   12.40
 -13 -13   1   62.59   10.00
  13 -13  -1   43.80    8.90
  13 -13  -1   37.90   13.90
  13  13  -1   54.89    5.60
 -13  13   1   41.70    8.10
  13  13  -1   56.59    9.90
  13  13  -1   62.59   13.80
  13  13  -1   65.39    5.50
 -11 -13   1   22.50    9.90
  11 -13  -1   33.00    7.90
  11 -13  -1   12.40   10.90
 -11 -13   1   38.50    7.80
  11  13  -1   20.50    6.50
 -11  13   1   41.60    7.70
  11  13  -1   31.10    4.10
 -11  13   1   36.60    9.20
 -11  13   1   27.80    6.80
   9 -13  -1  173.78   14.60
  -9 -13   1  171.38   19.80
  -9 -13   1  171.28   13.10
  -9 -13   1  159.28   14.00
   9 -13  -1  128.79   18.10
   9  13  -1  173.28    9.20
   9  13  -1  154.58   13.10
  -9  13   1  155.18   12.90
  -9  13   1  186.58   15.50
  -9  13   1  169.28   11.90
   7 -13  -1  165.48   21.20
  -7 -13   1  216.78   15.10
   7 -13  -1  190.38   15.10
  -7 -13   1  180.58   20.00
   7  13  -1  219.68   19.30
  -7  13   1  204.48   16.00
  -7  13   1  179.58   13.00
   7  13  -1  186.48   10.10
  -7  13   1  201.08   13.40
   7  13  -1  206.38   14.20
  -5 -13   1   79.89   11.30
   5 -13  -1   76.69   15.30
   5 -13  -1   87.09   10.60
  -5 -13   1   78.19   13.90
  -5  13   1   70.39   11.10
  -5  13   1   87.09    9.00
   5  13  -1   81.19    7.80
   5  13  -1   85.39   14.30
  -5  13   1   77.19    9.50
   5  13  -1   80.09    9.80
  -3 -13   1   62.29    8.70
   3 -13  -1   62.99   13.60
   3 -13  -1   84.79   10.40
  -3  13   1   93.19   11.20
   3  13  -1   76.99    8.30
  -3  13   1   88.69    9.60
  -3  13   1   92.99   12.60
   3  13  -1   82.79    9.50
  -1 -13   1    1.60    4.50
   1 -13  -1   -1.00    8.00
   1 -13  -1   -1.50    4.40
  -1 -13   1    5.20    8.00
   1  13  -1   -1.10    3.70
   1  13  -1    2.80    5.00
  -1  13   1   -2.50    3.60
  -1  13   1   12.30    8.30
   1  13  -1    3.10    7.30
  -1  13   1    9.50    5.30
  -1 -13  -1   -4.50    7.40
   1 -13   1    7.20    7.50
  -1 -13  -1    8.50    5.00
   1 -13   1    7.70    5.10
   1  13   1    2.20    3.50
   1  13   1    0.20    6.90
  -1  13  -1    4.30    4.80
  -1  13  -1    4.30    7.30
   1  13   1   11.00    5.20
  -1  13  -1    5.60    4.30
  -3 -13  -1  482.55   30.20
   3 -13   1  547.25   24.80
   3 -13   1  488.35   32.30
  -3 -13  -1  535.55   24.10
  -3  13  -1  506.25   21.50
  -3  13  -1  531.45   26.40
   3  13   1  506.65   19.40
   3  13   1  526.35   22.40
  -3  13  -1  525.05   22.20
   3  13   1  518.65   27.80
  -5 -13  -1   50.89   11.50
   5 -13   1   85.99   10.80
  -5 -13  -1   76.89   11.20
   5 -13   1   68.79   14.30
   5  13   1   73.49    9.70
   5  13   1   78.89   13.30
  -5  13  -1   70.59    9.50
  -5  13  -1   66.99    8.80
   5  13   1   84.99    7.10
  -5  13  -1   88.49   12.80
  -7 -13  -1  298.97   23.60
  -7 -13  -1  268.57   17.00
   7 -13   1  277.47   18.10
   7 -13   1  260.77   25.80
  -7  13  -1  305.37   16.40
   7  13   1  291.27   11.90
  -7  13  -1  291.27   16.20
   7  13   1  271.27   16.20
   7  13   1  281.97   21.10
  -7  13  -1  297.37   19.00
   9 -13   1  314.27   19.90
  -9 -13  -1  296.87   23.40
   9 -13   1  266.17   25.50
  -9 -13  -1  308.87   16.40
  -9  13  -1  315.37   17.90
   9  13   1  295.27   11.50
  -9  13  -1  339.37   20.60
  -9  13  -1  324.47   16.90
  11 -13   1   51.89   10.60
 -11 -13  -1   24.40   10.00
 -11 -13  -1   40.00    8.20
 -11  13  -1   41.30    7.90
 -11  13  -1   38.20   10.20
 -11  13  -1   23.80    6.90
  11  13   1   34.40    7.30
 -13 -13  -1  257.27   23.50
  13 -13   1  299.77   26.40
 -13 -13  -1  308.07   17.90
  13 -13   1  299.47   22.50
  13 -13   1  282.47   27.60
  13  13   1  311.37   18.80
 -13  13  -1  305.07   18.20
 -13  13  -1  295.07   20.90
 -13  13  -1  324.27   22.40
  15 -13   1  290.97   22.40
  15 -13   1  234.48   24.20
 -15 -13  -1  268.27   17.10
  15  13   1  275.57   17.40
  15  13   1  232.68   22.80
 -15  13  -1  259.27   21.60
 -15  13  -1  231.18   17.40
  12 -14  -1  -14.90    8.90
 -12 -14   1   -2.80    6.30
 -12  14   1   -6.00    4.80
  12  14  -1   -0.80    2.20
  12  14  -1    1.10    6.10
 -12  14   1   -3.00   10.20
  10 -14  -1   -1.60    9.70
 -10 -14   1   -9.70    5.30
 -10 -14   1   -4.80    9.90
 -10 -14   1    4.50    8.30
  10  14  -1    6.20    6.10
 -10  14   1   -2.30    5.40
  10  14  -1   -4.80    2.80
 -10  14   1  -11.80    6.80
 -10  14   1   -6.80    4.60
   8 -14  -1   15.70    6.70
  -8 -14   1   25.30    7.90
   8 -14  -1   27.20   11.80
  -8 -14   1   21.70    9.20
   8  14  -1   21.80    4.30
   8  14  -1   18.50    9.90
  -8  14   1   36.10   14.70
   8  14  -1   15.10    6.90
  -8  14   1   14.40    5.70
  -8  14   1   15.10    6.20
  -6 -14   1   25.30    7.60
   6 -14  -1   31.60    7.80
  -6 -14   1   20.00    9.90
   6 -14  -1   34.30   11.50
   6  14  -1   33.00    5.20
  -6  14   1   30.10    6.70
   6  14  -1   39.80   11.30
   6  14  -1   25.90    7.10
  -6  14   1   36.50    7.00
  -6  14   1   26.20    8.40
   4 -14  -1    3.00    5.20
   4 -14  -1    3.00    7.80
  -4 -14   1    5.20    8.20
  -4 -14   1    4.00    5.60
   4  14  -1   -0.80    3.70
   4  14  -1   -7.10    7.20
  -4  14   1   12.20    7.80
  -4  14   1   -0.40    4.40
   4  14  -1    4.10    4.70
   2 -14  -1   24.40    7.10
  -2 -14   1   33.30   10.80
  -2 -14   1   19.40    6.60
   2 -14  -1   28.60   10.60
   2  14  -1   22.40    6.20
  -2  14   1   13.90    4.80
  -2  14   1   30.70    9.60
   2  14  -1   22.40    5.30
  -2  14   1   26.40    6.20
   2  14  -1   20.20    9.30
   0 -14   1  128.89   13.40
   0 -14  -1  122.99   17.70
   0 -14  -1  128.39   13.30
   0 -14   1  119.89   17.40
   0  14   1  123.19   10.00
   0  14   1  105.69   14.90
   0  14  -1  116.89   14.20
   0  14  -1  129.69   11.00
   0  14   1  117.49   10.40
   0  14  -1  124.09   10.90
   2 -14   1   -5.80    4.70
  -2 -14  -1   10.90    9.00
  -2 -14  -1   -1.30    5.50
   2 -14   1    1.60    8.00
   2  14   1    7.20    5.10
  -2  14  -1    3.70    6.90
   2  14   1   -5.10    3.30
  -2  14  -1    1.70    7.70
   2  14   1   -3.50    7.50
  -2  14  -1    2.00    4.90
   4 -14   1  106.09   12.40
  -4 -14  -1   93.69   14.60
  -4 -14  -1  101.49   12.00
   4 -14   1   68.69   13.60
   4  14   1   87.69    7.80
  -4  14  -1  111.59   10.60
   4  14   1  110.99   15.50
  -4  14  -1   95.39   13.40
   4  14   1  106.69   10.10
  -4  14  -1   89.19   10.50
  -6 -14  -1   60.09    9.60
   6 -14   1   48.00    9.00
   6 -14   1   40.50   12.80
  -6 -14  -1   54.79   11.70
   6  14   1   56.79    6.50
  -6  14  -1   52.99    7.80
  -6  14  -1   58.69    8.50
   6  14   1   64.99   12.60
  -6  14  -1   59.79   11.20
   6  14   1   56.49    9.30
  -8 -14  -1   71.69   13.70
  -8 -14  -1   57.89    9.90
   8 -14   1   97.99   13.90
   8 -14   1   55.09   14.30
  -8  14  -1   84.19   10.30
   8  14   1   69.09    6.10
  -8  14  -1   80.69   12.20
   8  14   1   84.39   13.20
  10 -14   1    5.00    5.60
 -10 -14  -1    4.90    7.80
  10 -14   1   -6.30   11.00
 -10 -14  -1    1.80    8.30
 -10 -14  -1   10.60    6.60
  10  14   1    9.00    6.40
 -10  14  -1    2.40    5.20
 -10  14  -1   -0.80    5.40
 -10  14  -1   -2.60    8.70
  12 -14   1    8.10   11.60
  12 -14   1   26.20    9.50
 -12 -14  -1   43.70    8.50
 -12 -14  -1   24.70   14.60
 -12  14  -1   43.90    8.90
 -12  14  -1   12.40    6.60
  12  14   1   22.40    6.40
  -9 -15   1   66.29   11.20
  -9 -15   1   66.49   14.40
   9 -15  -1   50.99   15.30
   9  15  -1   71.29   10.40
   9  15  -1   63.59    7.10
   9  15  -1   56.79   13.60
  -9  15   1   80.59   10.70
  -9  15   1   63.69   11.80
   7 -15  -1   12.00    7.10
   7 -15  -1    5.90   10.70
  -7 -15   1   -0.10    8.90
  -7  15   1   11.10    5.90
  -7  15   1   13.40   11.10
   7  15  -1   22.10    7.50
  -7  15   1    3.30    5.30
   7  15  -1    2.50    3.90
   5 -15  -1   91.09   16.60
  -5 -15   1   83.09   15.10
  -5 -15   1   82.19   11.70
   5  15  -1   67.09   14.50
   5  15  -1   90.59   10.40
  -5  15   1   67.99   10.20
   5  15  -1   61.09    8.00
  -5  15   1   83.09    9.90
  -5  15   1  104.49   23.60
   3 -15  -1    4.70    9.70
   3 -15  -1   -1.10    5.50
  -3 -15   1    0.80    8.80
  -3  15   1   -0.60    7.60
  -3  15   1   14.10    6.60
   3  15  -1   12.20    6.20
   3  15  -1   -7.30    7.20
   3  15  -1   12.30    5.50
  -3  15   1    5.00    5.00
   1 -15  -1    8.50    5.40
   1 -15  -1  -10.90    7.70
  -1 -15   1    3.50    9.00
  -1  15   1   -3.70    4.10
   1  15  -1    0.90    7.70
  -1  15   1   -7.40    7.50
   1  15  -1    8.60    4.40
  -1 -15  -1   23.80   10.10
  -1 -15  -1   43.50    7.90
   1 -15   1   35.20   11.90
  -1  15  -1   25.30   10.30
   1  15   1   46.30   10.90
  -1  15  -1   28.90    7.80
  -1  15  -1   30.40    6.50
   1  15   1   27.00    5.90
  -3 -15  -1  428.56   29.90
   3 -15   1  473.75   28.20
  -3 -15  -1  507.25   26.60
   3 -15   1  453.65   32.90
   3  15   1  459.35   18.80
  -3  15  -1  444.66   21.00
   3  15   1  444.16   30.40
  -3  15  -1  500.45   22.30
  -3  15  -1  425.36   25.50
   5 -15   1   46.20   14.40
  -5 -15  -1   26.20   10.40
  -5  15  -1   44.90   11.10
  -5  15  -1   43.10    8.20
   5  15   1   28.00    5.00
  -5  15  -1   42.00    8.00
   5  15   1   34.10   12.70
  -7 -15  -1   16.00    6.80
   7 -15   1    6.00   12.20
  -7 -15  -1   25.30   10.50
   7  15   1   23.20   10.70
  -7  15  -1   24.10    7.70
   7  15   1   12.00    5.00
  -7  15  -1    8.90    5.90
   7  15   1   15.30    3.90
  -9 -15  -1   -0.80    9.60
   9 -15   1   -9.20   10.40
   9 -15   1   -3.70    6.10
  -9 -15  -1   -6.00    7.40
   9  15   1   -4.90    3.80
  -9  15  -1   -2.10    5.40
   9  15   1    2.40    9.70
  -9  15  -1    6.40    8.50
   0 -16   1   30.00   11.90
   0 -16  -1   41.60   13.00
  28   0  -2   13.90    9.70
  28   0  -2   15.60   11.20
 -28   0   2   34.40   14.20
 -28   0   2   27.90    7.50
 -26   0   2  122.39   12.60
  26   0  -2  152.18   20.00
 -26   0   2  160.88   14.60
  26   0  -2  133.09   12.90
 -26   0   2  128.59   16.50
  26   0  -2  151.18   16.30
  24   0  -2  203.08   19.00
  24   0  -2  167.18   12.90
 -24   0   2  165.88   17.70
 -24   0   2  183.48   14.70
  24   0  -2  195.58   20.40
 -24   0   2  171.98   13.20
 -22   0   2   23.40    5.80
 -22   0   2   26.60    8.60
  22   0  -2   25.60    8.80
 -22   0   2   32.40    7.70
  22   0  -2   18.40    5.40
  22   0  -2   38.30    9.80
 -20   0   2   12.80    4.50
  20   0  -2    8.30    4.60
  20   0  -2    6.70    6.80
  20   0  -2    2.10    6.10
 -20   0   2   12.20    6.30
 -18   0   2   10.40    3.80
  18   0  -2   11.00    4.40
 -18   0   2    9.00    4.90
  18   0  -2    2.40    5.80
  18   0  -2    4.30    5.30
 -18   0   2    5.50    5.50
  16   0  -2 2282.97   71.89
  16   0  -2 2367.06   76.29
 -16   0   2 2375.16   74.69
 -16   0   2 2410.86   69.99
 -16   0   2 2356.06   71.19
  16   0  -2 2419.06   69.39
  14   0  -2  733.93   30.10
 -14   0   2  734.23   26.20
  14   0  -2  744.13   27.00
 -14   0   2  745.53   25.30
 -14   0   2  725.83   28.90
  14   0  -2  752.62   24.90
 -12   0   2 7423.76  209.78
  12   0  -2 7571.74  210.98
 -12   0   2 7498.15  207.08
  10   0  -2 2745.83   75.69
 -10   0   2 2604.04   76.39
 -10   0   2 2687.33   75.79
  10   0  -2 2689.53   79.69
 -10   0   2 2650.73   78.79
  10   0  -2 2669.93   76.89
  -8   0   2  373.56   14.90
   8   0  -2  364.76   12.80
  -8   0   2  362.06   13.30
  -8   0   2  363.86   15.20
   8   0  -2  353.46   15.30
   8   0  -2  359.46   13.50
  -4   0   2 2680.83   75.89
   4   0  -2 2767.92   76.19
  -2   0   2    4.00    0.80
  -2   0  -2  741.43   20.90
  -2   0  -2  731.93   21.20
   2   0   2  751.62   21.70
  -8   0  -2   -0.10    3.00
   8   0   2    6.20    3.20
  -8   0  -2    2.80    1.60
  -8   0  -2   -1.10    2.20
   8   0   2    0.70    1.50
   8   0   2   -4.60    2.20
 -10   0  -2  150.28    8.90
  10   0   2  161.58   11.20
  10   0   2  160.28    9.50
 -10   0  -2  166.88    7.80
 -10   0  -2  183.18   11.30
  10   0   2  166.98    7.80
 -12   0  -2  244.68   14.20
 -12   0  -2  256.77   10.90
  12   0   2  247.08   10.70
  12   0   2  257.37   15.10
 -12   0  -2  247.38   12.30
  14   0   2  582.64   20.70
 -14   0  -2  605.84   21.00
  14   0   2  615.04   23.60
  14   0   2  576.14   25.90
 -14   0  -2  586.84   25.30
 -14   0  -2  598.54   22.70
  16   0   2   59.89    9.90
 -16   0  -2   37.10    7.90
 -16   0  -2   55.79    8.20
 -16   0  -2   45.70    6.20
  16   0   2   48.10    6.60
  16   0   2   56.29    8.40
  18   0   2  553.34   21.20
  18   0   2  544.05   24.40
 -18   0  -2  533.75   23.20
  18   0   2  550.14   27.60
 -18   0  -2  575.64   21.40
 -18   0  -2  561.34   26.80
 -20   0  -2 2080.19   68.19
 -20   0  -2 1995.00   60.59
  20   0   2 1972.90   64.59
 -20   0  -2 1919.51   63.09
  20   0   2 1937.01   60.19
  20   0   2 1974.80   69.59
  22   0   2  270.87   15.50
 -22   0  -2  281.57   22.90
  22   0   2  260.57   18.70
 -22   0  -2  270.27   20.10
  22   0   2  302.77   22.80
 -22   0  -2  305.17   17.70
  24   0   2  316.67   24.70
  24   0   2  312.67   21.10
 -24   0  -2  340.47   19.60
 -24   0  -2  311.77   21.10
 -24   0  -2  277.87   21.20
  24   0   2  305.37   17.30
 -26   0  -2    4.70    7.10
  26   0   2   -7.30    4.60
 -26   0  -2   -4.40    7.20
  26   0   2   -2.70   12.10
  26   0   2  -11.00    8.10
 -26   0  -2   -6.00    4.20
  28   0   2   97.79   15.60
 -28   0  -2   95.19   12.40
  28   0   2  113.59   13.00
 -28   0  -2  107.39   14.00
 -28   0  -2   86.39   14.00
  28   0   2  100.49   18.10
 -27  -1   2    9.40    6.90
  27  -1  -2    8.10    6.30
  27  -1  -2   12.50    9.30
 -27  -1   2    8.60    5.50
 -27  -1   2   -5.40    7.10
  27  -1  -2    5.30   10.70
 -27   1   2    8.40    7.50
  27   1  -2  -13.70    8.80
  27   1  -2    0.70    5.10
  27   1  -2    3.80    8.80
 -27   1   2    8.80    7.00
 -27   1   2   -1.40    5.20
  25  -1  -2    3.80    8.50
 -25  -1   2   -0.30    6.60
  25  -1  -2   -7.90    4.50
 -25  -1   2    3.90    6.40
  25  -1  -2   12.20    9.10
 -25  -1   2    1.30    4.40
 -25   1   2    2.20    5.70
  25   1  -2   -3.30    7.90
  25   1  -2   -5.60    4.10
  25   1  -2   -5.50   11.10
 -25   1   2   -2.10    4.60
 -25   1   2   -3.70    6.00
 -23  -1   2   58.99   10.90
  23  -1  -2   58.19   11.10
 -23  -1   2   44.10    7.30
  23  -1  -2   47.50    7.80
  23  -1  -2   34.00   10.70
 -23  -1   2   46.20    9.00
  23   1  -2   43.30   10.30
 -23   1   2   43.10    9.80
 -23   1   2   61.49    9.80
  23   1  -2   38.50    6.20
 -23   1   2   52.19    8.30
 -21  -1   2   80.19    8.90
 -21  -1   2   85.19   10.10
  21  -1  -2   69.29    9.60
  21  -1  -2   82.49   11.50
  21   1  -2   79.89    9.10
 -21   1   2   77.49   11.10
 -21   1   2   83.49   10.20
  21   1  -2   74.29   10.60
 -19  -1   2  590.44   22.60
 -19  -1   2  578.74   24.10
 -19  -1   2  564.94   28.00
  19  -1  -2  569.34   22.40
  19  -1  -2  582.14   25.60
  19  -1  -2  627.54   30.50
  19   1  -2  536.45   31.80
 -19   1   2  585.44   27.20
  19   1  -2  598.24   25.50
  19   1  -2  584.44   22.00
 -19   1   2  577.44   24.40
 -19   1   2  578.24   23.10
 -17  -1   2    4.70    3.40
 -17  -1   2    3.00    4.50
  17  -1  -2    4.50    3.50
 -17  -1   2    8.70    5.40
  17  -1  -2    9.90    5.60
  17  -1  -2   14.10    6.30
  17   1  -2    4.00    3.10
 -17   1   2    6.60    4.20
  17   1  -2   -1.70    4.60
 -17   1   2   -4.30    4.30
 -17   1   2    1.50    3.30
  17   1  -2   13.90    6.30
  15  -1  -2   91.39   11.80
 -15  -1   2   97.29    8.70
  15  -1  -2  121.79    8.50
 -15  -1   2  102.39    8.00
  15   1  -2  107.39    7.70
 -15   1   2   98.59    8.70
 -15   1   2   93.69    8.10
 -15   1   2   86.19    9.90
  15   1  -2  116.79    9.80
 -13  -1   2   48.80    5.60
  13  -1  -2   56.89    6.20
  13  -1  -2   49.60    7.00
  13  -1  -2   39.90    6.90
 -13  -1   2   66.09    6.70
 -13   1   2   57.49    6.40
 -13   1   2   53.79    7.60
 -13   1   2   66.29    6.90
  13   1  -2   64.79    5.90
 -11  -1   2    2.70    2.10
 -11  -1   2    2.30    2.80
  11  -1  -2    6.00    2.60
  11  -1  -2    6.90    4.30
  11  -1  -2    6.60    3.60
  11   1  -2    5.30    3.50
 -11   1   2    7.40    3.40
  11   1  -2    4.80    2.10
 -11   1   2    4.70    2.40
 -11   1   2    3.10    3.20
   7  -1  -2  926.41   28.30
  -7  -1   2  914.81   27.50
  -7  -1   2  887.51   28.00
  -7  -1   2  900.61   30.20
   7  -1  -2 1031.50   32.40
   7  -1  -2  929.51   27.80
   7   1  -2  913.21   27.30
   7   1  -2  890.21   28.10
  -7   1   2  884.71   28.00
   7   1  -2  932.31   31.30
  -7   1   2  965.60   29.20
   5  -1  -2  161.18    7.20
  -5  -1   2  162.88    6.70
   5  -1  -2  175.48    7.90
  -5  -1   2  167.38    6.90
   5  -1  -2  183.78    7.10
  -5  -1   2  172.08    8.90
   5   1  -2  172.08    6.60
  -5   1   2  174.98    7.20
  -5   1   2  182.28    7.60
   5   1  -2  177.08    9.20
   5   1  -2  159.68    7.00
  -5   1   2  174.78    7.10
  -1  -1   2  581.44   17.20
  -1  -1   2  600.04   17.00
   1   1  -2  629.94   18.30
  -1   1   2  580.94   16.60
  -1  -1  -2  923.51   28.40
   1  -1   2 1058.29   29.30
  -1  -1  -2 1056.59   28.60
  -1   1  -2 1077.19   29.60
   1   1   2 1063.79   28.50
   3  -1   2  386.46   12.90
  -3  -1  -2  394.26   13.30
  -3  -1  -2  418.76   11.20
   3  -1   2  394.66   13.20
   3  -1   2  393.26   12.50
  -3  -1  -2  385.16   12.10
   3   1   2  396.16   11.30
  -3   1  -2  391.06   13.00
   3   1   2  386.46   13.00
  -3   1  -2  372.26   12.80
  -3   1  -2  381.86   12.30
  -5  -1  -2 2169.18   59.79
  -5  -1  -2 2160.88   61.49
   5  -1   2 2057.99   60.19
   5  -1   2 2159.28   61.19
  -5   1  -2 2119.09   60.19
   5   1   2 2104.89   61.09
   5   1   2 2131.89   59.89
  -5   1  -2 2123.39   60.89
   7  -1   2 4649.83  131.29
  -7   1  -2 4832.92  132.49
  -9  -1  -2  477.65   17.10
   9  -1   2  456.95   16.30
   9  -1   2  456.95   17.60
   9  -1   2  502.55   19.70
  -9  -1  -2  497.85   15.60
  -9  -1  -2  462.55   19.50
   9   1   2  486.15   17.50
  -9   1  -2  477.45   18.90
  -9   1  -2  469.15   17.60
   9   1   2  464.95   19.50
  -9   1  -2  472.25   16.20
   9   1   2  488.45   15.40
  11  -1   2  115.79   10.20
 -11  -1  -2  121.49    8.10
 -11  -1  -2  146.69    7.00
 -11  -1  -2  132.09   10.70
  11  -1   2  121.79    7.50
 -11   1  -2  124.19    8.70
 -11   1  -2  125.69    7.50
 -11   1  -2  121.89    9.80
  11   1   2  134.79    8.80
  11   1   2  121.09   10.70
  11   1   2  133.59    6.70
  13  -1   2   75.39   10.40
 -13  -1  -2   92.79   10.10
 -13  -1  -2   87.09    6.30
 -13  -1  -2   95.09    8.10
  13  -1   2   77.09    8.40
  13  -1   2   83.59    7.10
  13   1   2   97.49   10.80
 -13   1  -2   91.89    7.10
  13   1   2   91.79   13.60
 -13   1  -2   80.49    8.00
  13   1   2  100.19    6.40
 -13   1  -2   91.59    9.80
 -15  -1  -2  152.88   10.50
 -15  -1  -2  161.88   13.40
  15  -1   2  148.79   13.80
  15  -1   2  151.68    9.60
 -15  -1  -2  149.19    8.70
  15  -1   2  140.39   11.20
  15   1   2  163.88   13.90
 -15   1  -2  147.29    9.50
 -15   1  -2  143.89   10.60
  15   1   2  158.18   11.20
  15   1   2  148.79    8.60
 -15   1  -2  136.19   12.40
  17  -1   2    8.30    6.30
  17  -1   2   17.60    6.70
 -17  -1  -2   14.70    3.70
 -17  -1  -2   16.10    5.20
  17  -1   2   21.30    4.90
 -17  -1  -2   18.20    6.90
  17   1   2   15.00    4.00
  17   1   2   20.40    6.80
  17   1   2   29.40    7.90
 -17   1  -2   14.80    6.30
 -17   1  -2   22.10    6.40
 -17   1  -2   14.60    3.90
 -19  -1  -2    0.00    7.20
  19  -1   2   -2.90    6.00
  19  -1   2    5.00    4.10
  19  -1   2    3.20    6.90
 -19  -1  -2   -0.40    4.70
 -19  -1  -2   -0.10    2.90
 -19   1  -2    1.70    3.40
  19   1   2    0.50    5.20
 -19   1  -2   -1.00    6.70
  19   1   2    1.20    3.60
  19   1   2    5.80    8.30
 -19   1  -2    1.20    5.20
  21  -1   2  228.58   17.00
  21  -1   2  202.38   18.90
 -21  -1  -2  222.68   14.90
 -21  -1  -2  217.78   18.50
  21  -1   2  239.88   14.40
 -21  -1  -2  218.88   12.80
  21   1   2  211.58   19.20
 -21   1  -2  220.68   15.60
 -21   1  -2  201.28   17.30
  21   1   2  204.88   16.40
  21   1   2  230.88   13.10
 -23  -1  -2   35.70    7.50
 -23  -1  -2   57.09    9.40
 -23  -1  -2   35.70    9.30
  23  -1   2   25.30    9.60
  23  -1   2   43.60    9.30
  23   1   2   41.50   10.80
 -23   1  -2   56.09   11.10
  23   1   2   38.60    6.80
 -23   1  -2   33.50    9.20
  23   1   2   50.69   10.60
 -23   1  -2   54.89    9.40
 -25  -1  -2   17.50    8.70
  25  -1   2   42.60   11.00
 -25  -1  -2   21.80    9.90
  25  -1   2    9.80    5.50
 -25  -1  -2   19.60    7.30
  25  -1   2   16.70   10.10
  25   1   2   22.90    9.90
 -25   1  -2   14.30    6.10
  25   1   2   11.10    8.80
 -25   1  -2   20.70    8.90
 -25   1  -2   33.80    9.70
  25   1   2   14.70    5.60
 -27  -1  -2   44.20    7.70
  27  -1   2   44.60   11.10
  27  -1   2   55.29   19.00
 -27  -1  -2   35.70   10.90
  27  -1   2   43.50    8.00
  27   1   2   59.69   13.40
  27   1   2   51.69    8.00
 -27   1  -2   37.30   10.90
 -27   1  -2   67.99   10.10
  27   1   2   42.30   12.90
 -28  -2   2   94.19   12.90
  28  -2  -2   57.39   15.10
  28  -2  -2   72.99   14.10
 -28  -2   2   74.29   10.90
 -28  -2   2   75.99   13.20
  28   2  -2   71.59   13.50
  28   2  -2   43.50   13.80
 -28   2   2   78.89   12.70
 -26  -2   2  104.79   11.50
  26  -2  -2  117.49   15.80
  26  -2  -2   82.09   12.10
  26   2  -2  115.09   16.90
 -26   2   2  145.99   15.10
  26   2  -2  106.19   11.20
 -26   2   2  122.49   15.30
 -26   2   2   92.99   12.50
  26   2  -2  112.99   14.90
 -24  -2   2   12.90    5.30
  24  -2  -2   22.90    9.20
 -24  -2   2   16.80    8.90
  24  -2  -2   13.70    9.80
  24  -2  -2   17.60    6.90
 -24   2   2   34.20    8.80
 -24   2   2   19.10    6.70
 -24   2   2   15.40    7.80
  24   2  -2   16.80    6.40
  24   2  -2    5.00    7.70
  24   2  -2   33.90    9.70
 -22  -2   2   61.49    8.70
  22  -2  -2   62.09   12.40
 -22  -2   2   76.49   10.70
  22  -2  -2   37.90    8.90
 -22  -2   2   38.50    9.80
 -22   2   2   55.09    9.70
  22   2  -2   53.59    8.20
 -22   2   2   82.09   14.40
  22   2  -2   64.79   11.40
 -22   2   2   56.99    8.50
  22   2  -2   52.49   11.20
  20  -2  -2  136.59   11.30
 -20  -2   2  137.29   11.60
  20  -2  -2  130.19   13.10
 -20  -2   2  134.89   15.90
 -20  -2   2  135.69   10.10
 -20   2   2  141.69   16.90
  20   2  -2  132.39   13.00
  20   2  -2  148.19   10.20
 -20   2   2  136.29   12.50
  20   2  -2  120.89   16.00
 -18  -2   2  144.09   11.20
 -18  -2   2  127.29   13.90
  18  -2  -2  154.18   12.80
  18  -2  -2  131.79   14.30
 -18  -2   2  137.29    9.70
  18  -2  -2  148.49   10.70
  18   2  -2  155.78   12.30
 -18   2   2  130.09   10.80
 -18   2   2  133.29   12.80
  18   2  -2  158.78   15.30
  18   2  -2  141.79    9.40
 -18   2   2  137.39   11.30
 -16  -2   2   82.09   10.60
  16  -2  -2   80.59   11.40
 -16  -2   2   64.39    7.90
 -16  -2   2   65.59    7.00
  16   2  -2   76.09    6.80
 -16   2   2   80.79    8.10
  16   2  -2   68.59    8.70
 -16   2   2   67.69    9.20
  16   2  -2   80.59   11.10
 -14  -2   2  144.99   12.70
 -14  -2   2  122.89    8.00
  14  -2  -2  146.79    9.20
  14  -2  -2  129.19   11.80
 -14  -2   2  117.49    9.00
  14   2  -2  127.59    9.80
  14   2  -2  131.29   12.30
 -14   2   2  142.09    9.20
 -14   2   2  118.19   10.10
 -14   2   2  135.89    9.90
  14   2  -2  129.19    7.80
  12  -2  -2  288.67   15.80
  12  -2  -2  307.47   13.10
  12  -2  -2  332.77   14.50
 -12  -2   2  296.57   13.30
 -12  -2   2  301.27   16.60
 -12  -2   2  292.97   12.20
  12   2  -2  277.17   13.50
 -12   2   2  284.77   14.30
 -12   2   2  311.47   13.40
  12   2  -2  338.67   17.10
 -12   2   2  314.57   13.90
  12   2  -2  301.97   12.00
  10  -2  -2  508.55   20.30
 -10  -2   2  477.15   17.90
 -10  -2   2  518.85   21.50
 -10  -2   2  489.05   17.00
  10  -2  -2  509.05   17.70
  10  -2  -2  501.55   18.70
 -10   2   2  518.15   18.00
  10   2  -2  499.25   18.00
 -10   2   2  482.75   18.20
 -10   2   2  477.15   18.90
  10   2  -2  532.35   21.50
  -8  -2   2    4.70    1.60
   8  -2  -2    1.80    2.00
   8  -2  -2    2.00    2.60
  -8  -2   2    8.80    2.60
   8  -2  -2    3.10    2.50
  -8  -2   2    4.20    3.70
  -8   2   2    3.80    2.50
   8   2  -2    4.50    1.40
   8   2  -2    5.70    2.40
  -8   2   2    1.70    2.20
   8   2  -2    1.10    3.30
  -6  -2   2  427.86   14.80
   6  -2  -2  452.15   15.30
   6  -2  -2  433.36   14.80
  -6  -2   2  473.35   17.50
   6  -2  -2  456.45   15.90
  -6   2   2  454.15   15.20
   6   2  -2  446.66   15.10
   6   2  -2  452.15   14.30
  -6   2   2  436.16   15.10
   4  -2  -2  651.83   20.50
   4  -2  -2  709.93   20.70
   4  -2  -2  703.93   20.50
  -4  -2   2  659.03   20.40
  -4  -2   2  669.63   22.50
  -4   2   2  706.73   20.70
  -4   2   2  685.63   20.60
  -4   2   2  675.03   20.20
   4   2  -2  667.43   22.60
   4   2  -2  645.34   20.50
   2  -2  -2  649.24   18.80
  -2  -2   2  607.24   18.60
  -2  -2   2  670.33   21.00
   2  -2  -2  653.93   18.60
   2  -2  -2  619.24   18.20
  -2   2   2  615.24   18.00
   2   2  -2  604.44   18.70
  -2   2   2  644.64   18.60
  -2  -2  -2  383.26   12.70
  -2  -2  -2  343.87   11.20
   2  -2   2  370.16   13.30
   2  -2   2  368.76   12.40
   2  -2   2  369.26   12.20
  -2   2  -2  375.36   12.30
  -2   2  -2  379.76   13.00
   2   2   2  384.96   12.60
  -2   2  -2  362.86   12.20
   4  -2   2  633.54   20.40
   4  -2   2  673.33   21.20
  -4  -2  -2  674.43   20.00
  -4  -2  -2  663.83   18.30
   4  -2   2  650.33   21.10
  -4  -2  -2  670.63   21.50
  -4   2  -2  667.93   20.90
   4   2   2  680.13   21.20
  -4   2  -2  643.14   20.90
  -4   2  -2  661.03   20.30
  -6  -2  -2   93.89    7.60
  -6  -2  -2  104.69    5.70
  -6  -2  -2  113.19    4.20
   6  -2   2  108.69    6.90
   6  -2   2  100.49    6.50
   6   2   2  112.99    4.10
   6   2   2   91.79    7.10
   6   2   2  103.69    6.00
  -6   2  -2  101.59    5.60
  -6   2  -2  109.99    7.50
  -6   2  -2  104.09    6.50
  -8  -2  -2   66.09    7.70
   8  -2   2   70.09    5.60
   8  -2   2   69.69    6.30
  -8  -2  -2   81.49    4.00
   8  -2   2   75.69    7.10
  -8  -2  -2   71.09    5.40
  -8   2  -2   74.49    6.30
  -8   2  -2   79.29    6.50
  -8   2  -2   69.49    5.20
   8   2   2   81.39    4.00
   8   2   2   71.99    7.30
   8   2   2   75.19    5.70
  10  -2   2   93.39    6.90
 -10  -2  -2   81.19    9.40
 -10  -2  -2  100.09    7.00
  10  -2   2   92.99    7.80
 -10  -2  -2  104.49    5.30
  10  -2   2   87.39    8.90
 -10   2  -2  104.09    6.70
 -10   2  -2   97.89    8.30
 -10   2  -2  105.89    8.00
  10   2   2   87.89    9.20
  10   2   2   85.49    7.10
  10   2   2  101.39    5.20
  12  -2   2  800.42   26.50
 -12  -2  -2  774.42   30.80
 -12  -2  -2  786.62   27.10
  12  -2   2  790.02   30.50
 -12  -2  -2  833.62   24.90
  12  -2   2  780.62   28.10
 -12   2  -2  775.62   27.80
 -12   2  -2  769.12   28.80
  12   2   2  793.62   30.20
  12   2   2  833.02   24.60
  12   2   2  805.32   27.80
 -12   2  -2  801.42   26.40
 -14  -2  -2  806.82   33.20
 -14  -2  -2  839.42   26.60
  14  -2   2  835.02   30.30
  14  -2   2  849.72   28.40
  14  -2   2  859.71   33.20
 -14  -2  -2  825.72   29.10
  14   2   2  834.32   30.00
  14   2   2  860.71   33.00
 -14   2  -2  816.82   29.80
  14   2   2  851.31   26.30
 -14   2  -2  829.42   31.40
 -14   2  -2  820.32   28.20
  16  -2   2  785.02   27.60
 -16  -2  -2  782.22   25.80
  16  -2   2  797.12   33.30
  16  -2   2  783.32   30.10
 -16  -2  -2  776.22   28.50
 -16  -2  -2  766.52   32.80
  16   2   2  814.82   29.70
 -16   2  -2  732.73   29.00
 -16   2  -2  750.52   30.80
  16   2   2  780.02   25.40
  16   2   2  793.52   32.60
 -16   2  -2  789.02   27.60
  18  -2   2   21.00    6.90
  18  -2   2   20.70    5.10
 -18  -2  -2   10.40    5.40
 -18  -2  -2    9.60    3.40
 -18  -2  -2    3.40    6.10
  18   2   2   10.30    3.60
 -18   2  -2   15.90    4.30
  18   2   2    9.80    6.60
  18   2   2   13.30    6.10
 -18   2  -2    6.50    5.20
 -18   2  -2   20.60    6.40
  20  -2   2  410.96   22.00
  20  -2   2  377.46   25.40
 -20  -2  -2  396.06   19.90
  20  -2   2  388.26   19.00
 -20  -2  -2  407.76   24.60
 -20  -2  -2  395.26   17.00
 -20   2  -2  404.96   26.90
  20   2   2  384.66   20.80
  20   2   2  414.06   17.10
 -20   2  -2  377.06   20.50
 -20   2  -2  419.16   22.80
  20   2   2  439.46   24.80
  22  -2   2  145.79   15.90
 -22  -2  -2  159.28   13.50
 -22  -2  -2  138.19   17.40
  22  -2   2  165.08   13.30
 -22  -2  -2  164.18   11.00
  22  -2   2  160.08   19.10
 -22   2  -2  164.58   14.20
  22   2   2  150.38   17.60
 -22   2  -2  173.28   14.60
 -22   2  -2  142.39   15.10
  22   2   2  175.08   11.70
  22   2   2  141.69   14.70
  24  -2   2  135.29   16.00
 -24  -2  -2  139.49   13.10
 -24  -2  -2  153.98   14.10
  24  -2   2  117.59   12.80
  24  -2   2  139.69   19.60
 -24  -2  -2  116.99   16.90
  24   2   2  144.19   18.40
 -24   2  -2  127.09   12.50
 -24   2  -2  133.19   15.90
  24   2   2  114.69   14.70
  24   2   2  126.09   11.20
 -24   2  -2  118.59   13.40
  26  -2   2  242.28   25.10
  26  -2   2  216.48   19.90
 -26  -2  -2  233.88   21.10
 -26  -2  -2  225.78   20.80
  26  -2   2  211.28   16.20
  26   2   2  222.28   14.50
 -26   2  -2  240.88   19.40
 -26   2  -2  205.28   16.00
  26   2   2  225.28   22.40
  26   2   2  216.88   18.80
 -26   2  -2  270.87   18.70
  27  -3  -2  118.39   16.60
 -27  -3   2  140.59   14.50
  27  -3  -2   99.89   13.80
  27   3  -2  103.69   11.00
 -27   3   2  104.69   15.10
 -27   3   2  110.09   17.00
 -27   3   2  134.69   14.60
  27   3  -2  107.39   16.90
  27   3  -2  107.89   15.10
  25  -3  -2   21.50    7.30
  25  -3  -2   26.80   11.10
 -25  -3   2   47.80    9.40
  25  -3  -2   24.40    9.50
 -25  -3   2   30.50   10.00
  25   3  -2   33.70   10.50
 -25   3   2   24.40    8.00
  25   3  -2   24.20    9.80
 -25   3   2   24.50    7.30
 -23  -3   2  177.08   12.20
  23  -3  -2  162.88   14.10
 -23  -3   2  176.68   18.80
  23  -3  -2  169.28   16.00
 -23  -3   2  206.78   14.70
  23  -3  -2  195.18   19.90
  23   3  -2  202.18   16.20
 -23   3   2  174.18   16.30
 -23   3   2  201.98   19.70
 -23   3   2  170.68   14.20
  23   3  -2  172.48   19.10
  23   3  -2  190.38   12.20
 -21  -3   2   98.49    9.60
 -21  -3   2  121.69   11.80
 -21  -3   2  108.99   15.20
  21  -3  -2  105.49   11.50
  21  -3  -2  129.59   13.70
  21  -3  -2  125.69   16.10
 -21   3   2  103.89   12.10
  21   3  -2  112.19    9.40
 -21   3   2  113.49   13.20
  21   3  -2  105.79   12.70
  21   3  -2  132.09   16.60
  19  -3  -2  352.26   19.70
 -19  -3   2  368.76   18.20
 -19  -3   2  357.16   16.10
 -19  -3   2  349.57   32.00
  19  -3  -2  403.16   23.20
  19  -3  -2  357.86   17.40
  19   3  -2  352.46   22.30
 -19   3   2  328.27   21.60
 -19   3   2  395.26   20.40
  19   3  -2  370.76   19.40
 -19   3   2  357.26   18.60
  19   3  -2  371.86   15.70
  17  -3  -2  437.76   18.30
  17  -3  -2  429.36   20.60
 -17  -3   2  426.86   23.50
 -17  -3   2  407.06   18.70
 -17  -3   2  405.86   17.00
  17  -3  -2  455.45   23.60
 -17   3   2  416.86   20.30
 -17   3   2  411.06   19.40
  17   3  -2  410.16   19.60
  17   3  -2  425.16   16.50
  17   3  -2  425.26   23.10
 -17   3   2  396.36   18.30
 -15  -3   2    0.00    3.90
 -15  -3   2    0.80    2.50
 -15  -3   2    2.60    5.20
  15  -3  -2    8.90    5.00
  15  -3  -2    6.40    5.10
 -15   3   2   12.00    4.80
  15   3  -2    8.10    5.10
 -15   3   2    6.70    3.70
  15   3  -2    2.00    4.20
 -15   3   2   -0.40    3.80
  15   3  -2    3.80    2.50
  13  -3  -2  275.87   12.60
 -13  -3   2  258.77   12.80
  13  -3  -2  274.87   15.60
 -13  -3   2  236.38   16.40
  13  -3  -2  277.57   14.10
 -13   3   2  257.47   13.80
 -13   3   2  278.77   13.70
  13   3  -2  267.97   13.40
 -13   3   2  281.97   13.00
  13   3  -2  263.17   16.10
  13   3  -2  272.47   11.20
  11  -3  -2  486.25   18.50
  11  -3  -2  481.75   17.20
 -11  -3   2  422.16   20.80
  11  -3  -2  462.35   19.80
 -11  -3   2  449.36   17.30
 -11   3   2  448.46   17.90
  11   3  -2  462.55   15.80
  11   3  -2  437.76   17.60
  11   3  -2  453.65   20.70
 -11   3   2  474.95   17.60
 -11   3   2  440.46   17.90
   9  -3  -2  155.68    8.30
   9  -3  -2  164.68    9.20
   9  -3  -2  155.78    9.70
  -9  -3   2  157.58    8.70
  -9   3   2  180.48    8.90
  -9   3   2  155.58    9.00
  -9   3   2  158.48    8.70
   9   3  -2  169.68    7.30
   9   3  -2  152.18    8.50
   7  -3  -2  181.28    8.20
   7  -3  -2  184.98    8.80
  -7  -3   2  169.88    8.10
  -7  -3   2  212.28   11.50
   7  -3  -2  176.98    9.00
   7   3  -2  172.68    8.30
   7   3  -2  171.38    7.20
  -7   3   2  174.08    8.60
  -7   3   2  185.28    8.40
  -7   3   2  167.48    9.20
   5  -3  -2 1711.33   48.90
   5  -3  -2 1599.94   47.30
  -5  -3   2 1578.64   46.90
   5  -3  -2 1680.23   47.10
   5   3  -2 1700.23   50.49
  -5   3   2 1582.64   46.70
   5   3  -2 1601.04   47.20
  -5   3   2 1683.63   47.50
   3  -3  -2 1436.46   40.80
  -3  -3   2 1438.76   43.10
   3  -3  -2 1417.16   40.00
   3  -3  -2 1437.76   40.00
  -3  -3   2 1368.86   40.10
  -3   3   2 1481.55   40.50
   3   3  -2 1336.07   40.20
   3   3  -2 1356.06   43.10
  -3   3   2 1391.66   39.70
  -1  -3   2 2297.97   67.09
  -1  -3   2 2278.67   64.39
   1  -3  -2 2523.45   63.59
  -1  -3   2 2266.77   63.89
   1   3  -2 2226.48   63.89
  -1   3   2 2249.38   64.39
   1   3  -2 2248.38   66.99
   1  -3   2  360.76   12.20
   1  -3   2  355.46   14.90
  -1  -3  -2  343.57   10.40
  -1  -3  -2  350.06   13.10
  -1  -3  -2  353.26   11.00
   1  -3   2  327.87   13.80
  -1   3  -2  351.56   11.90
  -1   3  -2  356.76   13.50
   1   3   2  357.26   10.40
  -1   3  -2  349.47   12.10
   3  -3   2 3006.50   85.69
  -3   3  -2 3052.59   85.19
  -5  -3  -2  305.27   11.00
   5  -3   2  301.17   11.70
   5  -3   2  312.77   12.40
   5  -3   2  325.47   12.80
  -5  -3  -2  323.77   13.20
  -5   3  -2  291.37   11.30
  -5   3  -2  318.17   12.40
  -5   3  -2  313.17   12.00
   5   3   2  310.47   12.80
   7  -3   2   11.40    2.70
  -7  -3  -2   12.90    2.90
   7  -3   2   12.80    3.50
  -7  -3  -2   13.60    4.10
   7  -3   2   12.20    3.20
  -7   3  -2   14.60    6.60
   7   3   2   12.00    3.70
  -7   3  -2   13.00    2.30
  -7   3  -2   19.80    3.50
   7   3   2   17.80    3.30
   9  -3   2   66.89    7.30
  -9  -3  -2   75.29    9.00
   9  -3   2   69.19    6.20
  -9  -3  -2   63.29    5.60
   9  -3   2   74.59    7.40
  -9  -3  -2   68.99    4.00
  -9   3  -2   61.99    6.80
  -9   3  -2   78.19    6.00
   9   3   2   80.59    4.00
  -9   3  -2   73.99    6.80
   9   3   2   69.19    6.10
   9   3   2   67.09    8.00
 -11  -3  -2   59.19    4.20
 -11  -3  -2   53.09    7.70
  11  -3   2   52.19    6.30
 -11  -3  -2   59.29    6.10
  11  -3   2   45.30    6.80
  11  -3   2   55.09    7.30
  11   3   2   70.09    4.20
  11   3   2   69.39    8.50
  11   3   2   50.49    6.30
 -11   3  -2   68.29    6.30
 -11   3  -2   49.60    6.50
 -11   3  -2   61.79    7.30
 -13  -3  -2   -2.40    3.20
  13  -3   2    5.00    4.80
 -13  -3  -2    1.60    1.90
  13  -3   2    0.40    3.10
  13  -3   2    3.50    4.30
 -13  -3  -2   -0.70    4.20
 -13   3  -2    2.00    4.00
  13   3   2   -5.60    3.50
  13   3   2    0.10    2.20
  13   3   2    2.40    4.50
 -13   3  -2    4.20    2.80
  15  -3   2  273.97   14.00
 -15  -3  -2  239.88   17.60
  15  -3   2  265.77   17.30
 -15  -3  -2  272.07   11.40
  15  -3   2  284.67   15.90
 -15  -3  -2  264.47   13.80
 -15   3  -2  270.47   15.10
 -15   3  -2  278.57   15.80
  15   3   2  270.67   14.80
 -15   3  -2  275.07   13.70
  15   3   2  281.47   17.70
  15   3   2  291.97   11.20
  17  -3   2  168.88   12.10
  17  -3   2  166.18   15.10
 -17  -3  -2  169.88   11.80
  17  -3   2  161.08   13.40
 -17  -3  -2  168.98    9.30
 -17  -3  -2  169.28   15.60
 -17   3  -2  165.58   13.30
  17   3   2  177.78   12.70
  17   3   2  182.18   15.20
  17   3   2  168.38    8.90
 -17   3  -2  165.58   11.60
 -17   3  -2  152.48   12.60
 -19  -3  -2  811.62   36.30
  19  -3   2  798.72   32.80
  19  -3   2  750.22   29.90
 -19  -3  -2  805.12   27.50
 -19  -3  -2  805.92   30.80
  19   3   2  843.32   32.40
 -19   3  -2  784.22   33.20
 -19   3  -2  804.02   32.00
  19   3   2  839.82   27.20
  19   3   2  875.71   40.30
 -19   3  -2  827.22   31.70
 -21  -3  -2  751.22   27.10
 -21  -3  -2  791.72   30.90
  21  -3   2  747.03   32.80
  21  -3   2  750.72   29.90
  21  -3   2  821.12   37.90
 -21  -3  -2  677.23   35.20
 -21   3  -2  790.72   32.00
  21   3   2  819.52   27.00
  21   3   2  793.52   36.10
 -21   3  -2  749.73   33.30
  21   3   2  733.13   31.60
 -21   3  -2  768.72   30.30
  23  -3   2  145.39   16.90
 -23  -3  -2  139.29   10.50
  23  -3   2  128.39   13.40
 -23  -3  -2   99.69   14.90
  23  -3   2  104.69   15.50
 -23  -3  -2  150.58   13.70
  23   3   2  116.69   10.40
 -23   3  -2  142.19   13.20
 -23   3  -2  136.19   13.70
  23   3   2  129.59   14.50
 -23   3  -2  132.89   15.40
  23   3   2  147.09   17.60
  25  -3   2  179.18   18.10
 -25  -3  -2  137.19   18.70
 -25  -3  -2  156.38   12.20
 -25  -3  -2  175.08   14.80
  25  -3   2  161.88   14.70
  25  -3   2  145.59   20.90
 -25   3  -2  167.28   16.90
 -25   3  -2  158.08   14.40
  25   3   2  144.99   11.70
 -25   3  -2  161.28   15.50
  25   3   2  150.68   15.90
  25   3   2  162.58   20.00
  27  -3   2    0.30    5.90
 -27  -3  -2   -6.50    7.60
  27  -3   2  -20.60    8.90
  27  -3   2   -0.50    9.40
 -27  -3  -2   -5.80    7.30
  27   3   2  -10.40    7.40
 -27   3  -2   -8.50    6.90
 -27   3  -2   10.30    7.40
 -27   3  -2   -9.90    8.40
  27   3   2    0.20    8.60
  27   3   2   -8.50    4.40
  26  -4  -2   16.20    7.30
  26  -4  -2   24.70   10.30
 -26  -4   2   23.70    9.70
  26  -4  -2   26.30   12.50
 -26   4   2   25.50    8.00
 -26   4   2   21.50    8.20
  26   4  -2    9.80    7.70
  24  -4  -2   63.59   13.40
  24  -4  -2   84.99   13.20
  24  -4  -2   58.19    9.00
 -24  -4   2   70.99   10.70
 -24   4   2   60.79   10.30
  24   4  -2   60.59   10.80
  24   4  -2   53.59    8.30
  24   4  -2   81.99   14.30
 -24   4   2   80.69   11.60
 -24   4   2   60.39    9.20
 -22  -4   2   42.90    9.20
  22  -4  -2   41.40   10.90
 -22  -4   2   31.70   10.20
  22  -4  -2   32.90    9.10
  22  -4  -2   43.20    8.20
  22   4  -2   34.70    5.70
  22   4  -2   34.00   10.10
 -22   4   2   45.40    7.90
 -22   4   2   49.70   12.90
  22   4  -2   36.70    9.30
  20  -4  -2  673.33   29.00
 -20  -4   2  615.04   32.20
  20  -4  -2  629.44   25.80
 -20  -4   2  611.04   26.30
  20  -4  -2  723.23   33.50
 -20   4   2  622.94   34.70
  20   4  -2  601.34   33.30
 -20   4   2  609.54   26.80
  20   4  -2  653.23   23.10
 -20   4   2  652.33   28.10
  20   4  -2  630.64   27.80
 -18  -4   2   25.90    9.40
  18  -4  -2   18.50    7.50
 -18  -4   2   23.80    6.40
  18  -4  -2   18.90    7.50
 -18   4   2   22.00    6.70
  18   4  -2   18.80    6.40
 -18   4   2   22.10    6.20
  18   4  -2   17.50    4.00
 -18   4   2   21.90    6.80
 -16  -4   2   64.29    8.60
 -16  -4   2   59.79   10.40
  16  -4  -2   74.49    9.90
  16  -4  -2   60.59    9.50
  16   4  -2   40.90    8.40
 -16   4   2   77.89    9.00
  16   4  -2   41.20    7.30
 -16   4   2   50.19    7.50
  16   4  -2   59.89    6.30
 -14  -4   2  361.46   16.30
  14  -4  -2  374.76   16.20
  14  -4  -2  387.06   18.00
  14  -4  -2  394.36   19.90
 -14  -4   2  371.16   21.10
 -14   4   2  374.36   17.40
  14   4  -2  383.26   14.40
 -14   4   2  381.86   16.70
  14   4  -2  409.46   21.00
  14   4  -2  395.16   17.30
 -14   4   2  355.76   17.10
  12  -4  -2  958.40   34.70
 -12  -4   2  986.50   32.10
  12  -4  -2  954.20   31.60
  12  -4  -2  957.60   33.00
 -12   4   2  951.70   32.50
 -12   4   2  946.61   32.80
 -12   4   2  979.80   32.20
  12   4  -2 1013.60   30.00
  12   4  -2  990.50   32.70
  10  -4  -2 1213.98   37.20
  10  -4  -2 1246.78   38.60
 -10  -4   2 1175.48   37.30
  10  -4  -2 1180.38   39.40
 -10   4   2 1220.18   38.30
 -10   4   2 1254.77   37.90
 -10   4   2 1144.19   37.50
  10   4  -2 1181.38   35.80
  -8  -4   2   50.49    5.00
   8   4  -2   47.50    4.00
  -8   4   2   36.10    4.90
   6  -4  -2   13.20    3.00
   6  -4  -2   12.50    2.30
  -6   4   2   14.70    2.90
  -6   4   2   19.10    3.60
   6   4  -2   10.30    3.90
   6   4  -2   19.30    3.30
   4  -4  -2   22.40    3.30
   4  -4  -2   23.00    4.00
  -4  -4   2   27.60    3.20
  -4   4   2   30.50    3.90
  -4   4   2   25.10    3.20
  -4   4   2   29.80    3.50
   4   4  -2   24.40    3.20
   2  -4  -2  414.36   13.50
  -2  -4   2  411.56   13.90
   2  -4  -2  432.36   13.90
   2  -4  -2  408.46   15.70
  -2  -4   2  410.36   18.80
   2   4  -2  396.16   13.80
  -2   4   2  422.06   14.80
  -2   4   2  421.26   13.50
   0  -4  -2 2052.39   59.29
   0  -4   2 2113.19   57.99
   0   4   2 1907.21   58.29
   0   4  -2 2027.50   57.09
   2  -4   2  244.58   11.70
  -2  -4  -2  237.78   11.10
   2  -4   2  208.58    9.20
  -2  -4  -2  215.08    8.00
  -2   4  -2  215.18    9.20
   2   4   2  212.78    7.00
  -2   4  -2  214.18   10.30
  -2   4  -2  233.48   10.80
  -4  -4  -2   22.00    2.80
   4  -4   2   23.80    4.90
  -4  -4  -2   17.80    3.90
   4  -4   2   30.10    3.90
  -4   4  -2   24.90    4.80
   4   4   2   21.70    4.20
   4   4   2   27.40    1.60
  -4   4  -2   17.70    2.90
  -6  -4  -2  308.87   14.00
  -6  -4  -2  292.07   11.00
   6  -4   2  282.47   11.90
   6  -4   2  285.37   13.20
   6  -4   2  275.97   12.40
  -6   4  -2  266.97   11.80
  -6   4  -2  284.07   12.60
   6   4   2  289.47   13.50
  -6   4  -2  276.87   11.30
   6   4   2  272.07   11.10
   8  -4   2   26.50    4.00
  -8  -4  -2   26.70    4.00
   8  -4   2   20.80    5.20
   8  -4   2   23.90    4.50
  -8  -4  -2   34.10    6.20
  -8   4  -2   23.50    4.10
   8   4   2   29.30    2.20
  -8   4  -2   34.90    4.80
   8   4   2   23.30    4.00
   8   4   2   28.60    5.40
  -8   4  -2   32.50    5.40
 -10  -4  -2  112.39   10.90
  10  -4   2  112.69    9.50
  10  -4   2  119.99    9.60
 -10  -4  -2  122.09    7.80
  10  -4   2  130.89    8.70
  10   4   2  120.69    8.20
 -10   4  -2  118.99    8.00
 -10   4  -2  136.19    9.60
 -10   4  -2  126.79    8.60
  10   4   2  132.89   10.50
  10   4   2  131.69    5.30
  12  -4   2  168.68   12.20
  12  -4   2  198.68   11.10
 -12  -4  -2  177.88   10.20
 -12  -4  -2  176.28   13.90
  12  -4   2  189.28   12.30
 -12   4  -2  194.38   11.90
  12   4   2  177.08   13.00
 -12   4  -2  200.08   10.60
 -12   4  -2  189.98   11.60
  12   4   2  163.98   10.60
  12   4   2  176.28    7.30
  14  -4   2    9.30    5.60
  14  -4   2   10.60    4.30
  14  -4   2   15.40    6.60
 -14  -4  -2   13.90    6.50
 -14  -4  -2   10.30    2.50
 -14  -4  -2    8.60    4.20
  14   4   2   10.60    5.60
 -14   4  -2    1.50    3.60
 -14   4  -2   15.30    4.40
  14   4   2   11.10    5.00
 -14   4  -2    4.50    5.00
  16  -4   2  535.25   21.60
  16  -4   2  507.65   25.50
 -16  -4  -2  503.65   21.00
 -16  -4  -2  497.95   26.10
  16  -4   2  526.25   23.50
 -16  -4  -2  480.85   17.60
  16   4   2  497.25   21.80
  16   4   2  510.95   17.10
 -16   4  -2  493.35   22.40
 -16   4  -2  473.15   22.30
  16   4   2  501.65   24.70
 -16   4  -2  487.75   20.60
  18  -4   2   41.40    9.20
 -18  -4  -2   33.10    7.10
  18  -4   2   40.10    9.80
 -18  -4  -2   44.60    6.00
 -18  -4  -2   28.20   11.40
  18  -4   2   36.80    7.00
 -18   4  -2   23.40    5.50
  18   4   2   38.60    8.00
 -18   4  -2   31.10    8.30
  18   4   2   47.90    9.80
 -18   4  -2   19.00    8.20
  20  -4   2   14.80    5.90
 -20  -4  -2   31.20    4.90
  20  -4   2   25.30    8.40
 -20  -4  -2   10.40    8.10
  20  -4   2   36.90    9.60
 -20  -4  -2   23.60    7.30
 -20   4  -2   19.70    6.90
 -20   4  -2   20.30    5.70
  20   4   2   22.80    7.60
  20   4   2    7.50    7.10
 -20   4  -2   30.60    8.10
 -22  -4  -2   64.69   13.40
  22  -4   2   87.29   12.20
 -22  -4  -2   56.69    7.60
 -22  -4  -2   61.49   10.10
  22  -4   2   53.49   12.40
  22  -4   2   71.39   12.50
 -22   4  -2   92.39   12.40
  22   4   2   74.29   12.40
  22   4   2   63.09   10.60
  22   4   2   69.29    8.10
 -22   4  -2   83.39   11.40
 -22   4  -2   63.39    9.90
  24  -4   2   -2.70    8.30
 -24  -4  -2   28.40    8.50
  24  -4   2   14.70    7.10
  24  -4   2   20.50   10.00
 -24  -4  -2    8.40    8.80
 -24   4  -2   11.60    6.50
 -24   4  -2    9.20    7.60
  24   4   2   14.70    4.70
  24   4   2   12.20    8.80
 -24   4  -2   11.10    7.40
  24   4   2   13.30    7.90
 -26  -4  -2   16.60   10.60
  26  -4   2   20.50   11.20
  26  -4   2    8.30   19.20
  26  -4   2   16.20    7.00
  26   4   2   24.40    5.80
  26   4   2   21.70    9.10
 -26   4  -2   38.20    9.40
  26   4   2   27.10   11.30
 -27  -5   2   85.69   15.30
  27  -5  -2   50.49    8.80
  27  -5  -2   52.29   12.00
 -27  -5   2  103.49   13.30
 -27   5   2   84.79   12.00
  27   5  -2   76.59   12.60
  27   5  -2   76.69   24.60
  27   5  -2   82.99    9.60
 -27   5   2   65.09   10.90
  25  -5  -2  115.89   18.10
  25  -5  -2  135.09   15.10
 -25  -5   2  101.89   15.50
 -25  -5   2  153.18   14.80
  25  -5  -2  137.79   17.10
 -25   5   2  123.29   14.50
  25   5  -2  123.59   10.30
  25   5  -2  138.69   15.80
  25   5  -2  141.29   19.70
 -25   5   2  122.79   13.90
  23  -5  -2  159.58   16.80
  23  -5  -2  186.48   19.90
 -23  -5   2  170.38   19.10
  23  -5  -2  135.39   14.50
 -23  -5   2  189.98   14.80
 -23   5   2  207.18   15.90
 -23   5   2  137.59   14.60
  23   5  -2  176.18   19.70
  23   5  -2  182.28   16.10
 -23   5   2  182.28   15.40
  23   5  -2  181.98   11.40
 -21  -5   2    7.10    6.00
  21  -5  -2   15.20    8.90
 -21  -5   2   -0.80    7.70
  21  -5  -2   13.40    8.30
  21  -5  -2    3.40    4.90
  21   5  -2    9.00    6.50
  21   5  -2    0.70    3.40
 -21   5   2    5.40    5.30
 -21   5   2   17.80    7.70
  21   5  -2    6.40    7.70
 -21   5   2   -0.30    5.50
 -19  -5   2  164.28   18.80
  19  -5  -2  177.28   13.80
 -19  -5   2  196.38   13.70
  19  -5  -2  209.58   17.60
  19  -5  -2  177.98   15.70
 -19   5   2  189.28   14.80
  19   5  -2  187.98   20.30
 -19   5   2  172.88   15.90
 -19   5   2  181.08   13.50
  19   5  -2  184.28   10.40
  19   5  -2  228.08   15.40
 -17  -5   2   56.29   10.50
  17  -5  -2   41.20    8.80
  17  -5  -2   25.30    9.60
  17  -5  -2   40.70    6.90
  17   5  -2   40.60    8.60
  17   5  -2   40.10    5.80
 -17   5   2   38.00    7.00
  17   5  -2   43.40    8.20
 -17   5   2   41.40    7.00
 -17   5   2   24.70    7.40
 -15  -5   2  487.25   25.60
  15  -5  -2  486.75   20.30
  15  -5  -2  479.15   22.00
 -15  -5   2  488.15   20.30
  15  -5  -2  501.95   23.80
  15   5  -2  505.35   17.70
  15   5  -2  494.95   21.10
 -15   5   2  521.25   20.90
  15   5  -2  487.45   24.90
 -15   5   2  498.25   21.50
 -15   5   2  487.65   20.80
  13  -5  -2  175.68   10.90
 -13  -5   2  172.68   10.70
 -13  -5   2  209.18   15.70
  13  -5  -2  170.18   12.00
  13  -5  -2  149.99   12.50
  13   5  -2  171.48   11.00
 -13   5   2  176.08   10.80
 -13   5   2  183.78   11.10
  13   5  -2  165.98    8.30
  13   5  -2  189.68   14.70
 -13   5   2  170.08   11.30
  11  -5  -2  661.63   25.80
 -11  -5   2  638.54   23.30
 -11  -5   2  670.33   28.30
  11  -5  -2  680.03   23.70
  11  -5  -2  655.33   25.00
 -11   5   2  654.53   23.70
 -11   5   2  659.03   24.60
  11   5  -2  672.73   24.30
  11   5  -2  658.83   21.50
 -11   5   2  642.94   23.70
  11   5  -2  746.33   28.70
  -9  -5   2 3277.87  102.19
   9  -5  -2 3525.35   97.89
   9  -5  -2 3468.65   99.59
   9  -5  -2 3527.65   99.29
  -9  -5   2 3456.35   99.89
   9   5  -2 3377.76   98.29
   9   5  -2 3485.75  102.79
  -9   5   2 3611.44   98.39
  -9   5   2 3462.25   98.89
   9   5  -2 3373.26   95.89
  -9   5   2 3401.46   97.69
   7  -5  -2   50.29    5.70
   7  -5  -2   57.49    6.80
  -7  -5   2   54.09    5.10
  -7   5   2   43.30    6.20
   7   5  -2   39.90    5.00
  -7   5   2   33.90    4.30
  -7   5   2   42.10    5.30
   5  -5  -2    4.90    3.40
  -5  -5   2    7.00    2.70
   5  -5  -2    4.80    2.40
   5  -5  -2    5.00    2.30
  -5  -5   2    7.80    3.90
   5   5  -2    2.30    2.30
  -5   5   2    5.40    2.10
  -5   5   2    5.60    3.20
  -3  -5   2  295.97   11.20
   3  -5  -2  276.37   13.00
   3  -5  -2  295.17   11.40
   3  -5  -2  294.47   11.10
   3   5  -2  291.57   11.30
  -3   5   2  285.87   10.90
  -3   5   2  303.87   12.40
  -1  -5   2 3660.63  100.29
  -1  -5   2 3245.98   95.29
  -1   5   2 3155.98   95.89
   1   5  -2 3175.98   94.49
   1   5  -2 3776.82   99.99
  -1  -5  -2 2310.67   75.19
   1  -5   2 2490.55   69.99
  -1  -5  -2 2453.25   68.39
  -1   5  -2 2502.35   69.19
  -1   5  -2 2462.35   69.69
   3  -5   2 1603.64   50.39
   3  -5   2 1523.55   47.20
  -3  -5  -2 1584.34   49.90
   3  -5   2 1603.74   47.90
  -3  -5  -2 1622.24   46.10
  -3   5  -2 1653.33   49.30
   3   5   2 1654.33   49.30
  -3   5  -2 1642.94   47.60
   3   5   2 1585.44   44.50
  -3   5  -2 1620.24   47.10
   5  -5   2   61.19    6.20
  -5  -5  -2   69.39    4.90
  -5  -5  -2   65.69    7.60
   5  -5   2   66.39    8.00
   5  -5   2   55.69    5.60
   5   5   2   61.19    8.30
  -5   5  -2   56.79    6.80
   5   5   2   57.09    4.80
  -5   5  -2   52.89    5.60
   5   5   2   57.29    2.80
  -5   5  -2   74.39    5.70
  -7  -5  -2  614.94   20.80
  -7  -5  -2  622.44   24.50
   7  -5   2  660.13   24.30
   7  -5   2  622.34   22.10
   7  -5   2  622.64   23.00
  -7   5  -2  636.94   23.10
   7   5   2  636.94   17.70
   7   5   2  597.84   21.20
  -7   5  -2  647.44   21.50
  -7   5  -2  627.44   22.20
   7   5   2  625.24   24.30
   9  -5   2  567.54   21.00
   9  -5   2  566.24   22.50
  -9  -5  -2  540.05   23.70
   9  -5   2  558.64   22.30
  -9  -5  -2  528.95   19.60
  -9   5  -2  590.34   20.40
   9   5   2  552.64   23.00
   9   5   2  544.85   20.20
  -9   5  -2  564.44   21.90
  -9   5  -2  572.94   21.20
   9   5   2  579.34   16.30
 -11  -5  -2  143.89    9.30
  11  -5   2  184.08   10.90
 -11  -5  -2  149.99   13.00
  11  -5   2  172.78   11.90
  11  -5   2  172.38   11.80
 -11   5  -2  187.58   10.20
  11   5   2  159.58    9.90
 -11   5  -2  159.08   10.40
  11   5   2  171.08   12.70
  11   5   2  166.88    6.30
 -11   5  -2  172.88   11.40
  13  -5   2  920.61   33.10
  13  -5   2  876.41   31.10
 -13  -5  -2  895.01   30.40
 -13  -5  -2  848.02   35.60
  13  -5   2  918.91   34.40
 -13   5  -2  896.51   32.50
 -13   5  -2  893.01   32.10
  13   5   2  863.81   31.00
 -13   5  -2  923.61   30.80
  13   5   2  859.61   34.00
  13   5   2  899.21   26.20
  15  -5   2  301.27   18.70
 -15  -5  -2  300.87   15.20
 -15  -5  -2  276.17   19.90
  15  -5   2  314.57   18.00
  15  -5   2  325.37   16.40
  15   5   2  283.37   18.10
  15   5   2  323.77   13.30
 -15   5  -2  320.47   17.20
 -15   5  -2  332.77   15.80
 -15   5  -2  283.87   16.60
  15   5   2  300.87   18.90
 -17  -5  -2  643.64   40.40
  17  -5   2  587.24   26.80
  17  -5   2  565.74   28.50
 -17  -5  -2  609.04   24.10
  17  -5   2  537.15   27.20
 -17   5  -2  609.94   24.50
 -17   5  -2  575.64   28.30
  17   5   2  609.34   19.50
 -17   5  -2  578.94   25.90
  17   5   2  599.54   25.20
  17   5   2  581.44   27.90
 -19  -5  -2  306.27   17.30
 -19  -5  -2  308.67   22.90
  19  -5   2  334.27   18.40
  19  -5   2  308.37   20.20
  19  -5   2  337.37   22.20
 -19   5  -2  318.07   19.00
  19   5   2  315.67   21.00
 -19   5  -2  325.27   19.50
  19   5   2  335.97   18.70
  19   5   2  332.37   13.20
 -19   5  -2  329.37   17.80
  21  -5   2  239.68   16.80
 -21  -5  -2  261.97   16.40
  21  -5   2  250.07   19.40
  21  -5   2  234.08   21.40
 -21  -5  -2  218.48   21.10
  21   5   2  246.68   17.30
  21   5   2  258.07   11.90
 -21   5  -2  228.38   16.10
 -21   5  -2  248.38   17.50
 -21   5  -2  266.67   18.20
  21   5   2  247.18   20.80
 -23  -5  -2  163.98   19.40
  23  -5   2  195.18   18.90
  23  -5   2  249.78   22.80
 -23  -5  -2  206.38   15.00
  23  -5   2  181.08   16.00
  23   5   2  203.28   19.70
 -23   5  -2  201.38   15.60
  23   5   2  190.78   11.10
  23   5   2  215.38   17.50
 -23   5  -2  206.28   17.30
 -23   5  -2  199.18   17.00
 -25  -5  -2  314.77   19.70
  25  -5   2  269.07   19.60
  25  -5   2  290.37   22.90
  25  -5   2  317.97   44.20
 -25   5  -2  318.07   21.00
  25   5   2  279.47   14.10
 -25   5  -2  271.97   19.90
  25   5   2  284.07   24.00
  25   5   2  295.17   21.20
  26  -6  -2   11.10   11.90
 -26  -6   2   -2.70    8.40
  26  -6  -2    8.90   10.30
  26   6  -2    9.90   10.20
  26   6  -2   11.00    9.30
  26   6  -2    2.20    4.40
 -26   6   2   15.80    8.80
 -26   6   2   11.40    6.70
 -26   6   2    2.40    6.80
 -24  -6   2    2.80    8.90
  24  -6  -2  -16.70    7.40
  24  -6  -2   -5.70    6.40
 -24  -6   2    0.40    5.80
  24   6  -2   18.20    9.90
  24   6  -2    2.40    4.00
 -24   6   2   19.90    8.40
 -24   6   2    1.80    6.70
  24   6  -2    5.70    7.80
 -24   6   2    6.80    5.80
 -22  -6   2    6.20    9.00
  22  -6  -2   14.30    8.40
  22  -6  -2    7.70    5.80
 -22  -6   2   17.60    7.40
  22  -6  -2   14.70    9.00
  22   6  -2   12.80    4.10
 -22   6   2   12.80    7.20
  22   6  -2    6.50    6.90
 -22   6   2    4.90    5.60
 -22   6   2    0.30    5.30
  22   6  -2   13.60    8.90
 -20  -6   2  234.08   15.50
  20  -6  -2  231.38   16.00
  20  -6  -2  219.88   17.80
 -20  -6   2  229.18   21.40
  20  -6  -2  246.38   20.80
 -20   6   2  215.08   15.70
 -20   6   2  224.98   15.70
  20   6  -2  224.28   16.00
 -20   6   2  191.68   15.50
  20   6  -2  242.98   20.30
  20   6  -2  218.78   11.30
  18  -6  -2   31.80    9.00
  18  -6  -2   49.10   10.20
  18  -6  -2   42.10    7.60
 -18   6   2   43.90    7.40
 -18   6   2   42.60    6.80
  18   6  -2   60.19   10.80
  18   6  -2   53.89    8.60
 -18   6   2   52.19    9.20
  18   6  -2   48.00    6.50
  16  -6  -2  813.12   31.10
 -16  -6   2  838.02   37.70
 -16  -6   2  856.21   30.60
  16  -6  -2  842.02   32.70
 -16   6   2  831.92   31.90
  16   6  -2  844.52   31.50
 -16   6   2  828.82   30.90
 -16   6   2  800.22   30.60
  16   6  -2  869.91   36.40
  16   6  -2  834.12   26.90
  14  -6  -2  101.79   10.90
 -14  -6   2   93.59    8.70
 -14  -6   2   74.49   10.80
  14   6  -2   88.99    9.20
 -14   6   2  111.89    9.30
  14   6  -2   83.69   11.90
  14   6  -2   97.69    6.50
  12  -6  -2  901.31   33.90
  12  -6  -2  969.40   33.80
 -12  -6   2  910.21   31.30
  12  -6  -2  925.21   31.70
 -12  -6   2  941.71   37.10
  12   6  -2  903.41   28.70
 -12   6   2  961.00   32.10
 -12   6   2  975.40   33.10
 -12   6   2  894.81   31.30
  12   6  -2  974.90   37.30
  12   6  -2  892.11   32.00
 -10  -6   2  484.55   22.80
 -10  -6   2  405.76   17.10
  10  -6  -2  463.85   18.00
  10  -6  -2  408.06   18.60
  10  -6  -2  461.35   19.70
 -10   6   2  407.76   17.00
  10   6  -2  505.65   22.90
 -10   6   2  453.15   17.90
  10   6  -2  418.76   17.50
 -10   6   2  437.56   18.50
  10   6  -2  435.66   18.00
  -8  -6   2   98.39   10.90
   8  -6  -2   66.39    7.00
   8   6  -2   65.69    6.60
  -8   6   2   84.79    7.10
  -8   6   2   98.59    8.30
   6  -6  -2  846.12   28.80
   6  -6  -2  996.30   31.40
  -6  -6   2  871.61   32.90
   6  -6  -2  958.20   28.70
  -6  -6   2  832.92   28.00
  -6   6   2  885.71   28.30
   6   6  -2  898.11   33.70
  -6   6   2  926.41   29.60
   6   6  -2  793.32   28.20
  -6   6   2  824.42   27.70
   4  -6  -2 1059.49   32.80
   4  -6  -2 1065.99   32.30
   4  -6  -2  999.70   35.00
  -4  -6   2  986.60   32.10
  -4  -6   2 1048.00   37.30
   4   6  -2  998.30   32.40
   4   6  -2 1147.59   38.50
  -4   6   2 1058.39   32.10
  -4   6   2 1075.19   33.70
  -2  -6   2  463.35   17.80
   2  -6  -2  531.35   16.90
   2  -6  -2  469.85   17.10
  -2  -6   2  470.25   16.80
  -2   6   2  478.45   16.30
   2   6  -2  442.36   16.70
   2   6  -2  497.05   16.70
  -2   6   2  520.45   19.10
   0  -6   2 1264.17   39.40
   0  -6  -2 1269.87   37.40
   0  -6  -2 1273.67   42.40
   0  -6  -2 1265.57   38.40
   0  -6   2 1333.27   44.60
   0   6  -2 1327.77   42.70
   0   6   2 1259.87   37.00
   0   6  -2 1338.27   38.40
   0   6  -2 1263.77   38.30
   0   6   2 1207.68   40.50
  -2  -6  -2 1702.03   50.29
   2  -6   2 1946.21   58.19
   2  -6   2 1704.43   52.09
  -2  -6  -2 1758.02   55.39
  -2   6  -2 1673.03   50.99
  -2   6  -2 1692.23   51.59
   2   6   2 1649.83   49.00
  -2   6  -2 1913.61   51.59
   4  -6   2  320.57   12.90
  -4  -6  -2  283.47   15.00
   4  -6   2  262.57   12.50
  -4   6  -2  263.47   12.20
   4   6   2  267.07   14.40
   4   6   2  268.07    9.10
   4   6   2  284.97   11.40
   6  -6   2 2030.60   60.39
  -6  -6  -2 1895.21   55.39
   6  -6   2 1827.32   57.49
   6  -6   2 1956.50   57.09
  -6  -6  -2 1809.42   59.59
   6   6   2 1807.52   55.79
  -6   6  -2 2055.39   56.59
  -6   6  -2 1950.70   56.99
   6   6   2 1797.92   52.39
  -6   6  -2 2058.39   58.69
   6   6   2 1831.02   59.29
   8  -6   2  394.66   18.10
   8  -6   2  366.46   15.50
   8  -6   2  321.97   15.50
  -8  -6  -2  319.07   13.40
  -8  -6  -2  323.17   17.40
   8   6   2  302.37   13.70
   8   6   2  346.77   17.50
  -8   6  -2  364.16   16.20
  -8   6  -2  312.57   14.60
  10  -6   2  136.89   10.20
  10  -6   2  126.69    9.90
 -10  -6  -2  131.99   12.60
 -10  -6  -2  117.09    8.20
  10  -6   2  127.79   11.40
 -10   6  -2  140.19    9.30
  10   6   2  137.79   12.10
  10   6   2  123.49    9.10
 -10   6  -2  125.69    9.30
  10   6   2  135.89    4.90
 -10   6  -2  130.09   10.40
  12  -6   2   14.80    6.10
  12  -6   2    4.10    4.00
 -12  -6  -2    4.30    5.50
  12  -6   2    7.40    3.70
 -12  -6  -2    0.30    3.60
  12   6   2   -1.00    4.10
 -12   6  -2   15.60    5.40
  12   6   2    5.00    1.50
 -12   6  -2    1.60    3.70
  12   6   2    4.20    5.00
  14  -6   2  330.37   18.70
 -14  -6  -2  316.87   20.60
  14  -6   2  325.97   16.70
 -14  -6  -2  319.47   20.50
  14  -6   2  293.87   18.60
  14   6   2  292.77   18.90
 -14   6  -2  309.67   16.40
  14   6   2  294.97   15.70
 -14   6  -2  348.57   18.00
  14   6   2  300.97   10.60
 -14   6  -2  347.77   16.20
  16  -6   2   63.39   10.90
 -16  -6  -2   98.09   10.30
  16  -6   2   99.79   12.70
 -16   6  -2   89.39   11.40
 -16   6  -2   88.89    9.90
  16   6   2   93.19   10.80
 -16   6  -2   80.29   10.40
  16   6   2   72.89   10.90
  18  -6   2  491.95   25.40
 -18  -6  -2  498.75   28.30
 -18  -6  -2  536.05   22.40
  18  -6   2  470.15   26.70
  18  -6   2  480.15   23.10
 -18   6  -2  459.55   23.70
  18   6   2  519.35   23.40
 -18   6  -2  450.85   21.90
  18   6   2  534.85   16.90
 -18   6  -2  445.06   22.70
 -20  -6  -2   60.19   12.50
  20  -6   2   58.69    8.80
  20  -6   2   62.19   11.40
  20   6   2   81.99   15.30
 -20   6  -2   57.99    9.50
 -20   6  -2   81.99   11.60
  22  -6   2  118.59   16.50
 -22  -6  -2  175.78   14.30
 -22  -6  -2  144.99   19.40
  22  -6   2  142.59   19.20
  22  -6   2  123.69   14.40
  22   6   2  134.39   16.50
 -22   6  -2  132.39   14.30
 -22   6  -2  133.89   15.10
 -22   6  -2  149.88   14.30
  22   6   2  145.59   14.20
  24  -6   2   32.20   11.10
  24  -6   2   46.80   13.00
 -24  -6  -2   37.90    8.80
  24  -6   2   31.90    9.30
 -24  -6  -2   17.50    9.60
  24   6   2   28.90    9.30
 -24   6  -2   19.80    7.40
  24   6   2   31.60   10.50
 -24   6  -2   27.70    8.50
 -24   6  -2    9.90    8.60
 -25  -7   2  242.18   18.10
 -25  -7   2  198.08   23.10
  25  -7  -2  202.98   23.60
  25  -7  -2  239.28   20.60
  25  -7  -2  200.18   17.70
 -25   7   2  220.08   16.70
 -25   7   2  206.58   18.10
 -25   7   2  245.08   26.80
  25   7  -2  265.47   19.60
  25   7  -2  222.48   12.20
  25   7  -2  264.07   25.20
  23  -7  -2   76.89   14.00
 -23  -7   2   60.09   13.00
 -23  -7   2   96.09   12.10
  23   7  -2   73.99    7.90
 -23   7   2   75.69   13.10
 -23   7   2   89.89   12.00
  23   7  -2   69.09   13.00
 -23   7   2  108.99   13.20
  23   7  -2   83.39   12.70
  21  -7  -2  385.86   21.10
  21  -7  -2  372.46   23.40
  21  -7  -2  356.66   26.10
 -21  -7   2  412.56   20.80
 -21  -7   2  360.16   26.70
  21   7  -2  375.16   25.80
 -21   7   2  388.86   22.10
  21   7  -2  388.86   15.80
 -21   7   2  416.26   21.70
 -21   7   2  387.16   20.60
  21   7  -2  381.06   21.70
  19  -7  -2  884.71   35.60
 -19  -7   2  899.91   41.00
  19  -7  -2  784.52   37.00
  19  -7  -2  809.12   32.60
 -19  -7   2  830.82   32.10
 -19   7   2  800.02   32.20
  19   7  -2  865.41   33.90
  19   7  -2  927.01   39.50
 -19   7   2  795.62   32.50
  19   7  -2  826.82   27.40
 -19   7   2  816.02   33.60
  17  -7  -2   99.29   11.70
  17  -7  -2   97.19   16.70
  17  -7  -2   85.89   12.30
 -17   7   2   78.09   10.10
 -17   7   2   87.49   11.40
 -17   7   2   83.89   10.50
  17   7  -2   98.89    7.10
  17   7  -2   96.99   11.10
 -15  -7   2  124.79   10.60
  15  -7  -2  120.69   14.40
  15  -7  -2  151.98   13.70
  15  -7  -2  140.99   20.30
 -15   7   2  121.29   10.70
  15   7  -2  142.99    7.80
 -15   7   2  138.89   11.50
 -15   7   2  134.99   13.30
  15   7  -2  133.29   11.40
  13  -7  -2    5.80    5.20
  13  -7  -2   11.80    6.40
 -13  -7   2   10.30    4.90
  13  -7  -2    0.30    4.50
  13   7  -2    6.70    2.50
 -13   7   2    5.20    3.30
 -13   7   2   10.60    4.00
 -13   7   2    7.90    5.60
  13   7  -2    7.10    4.60
  11  -7  -2  335.97   17.00
  11  -7  -2  317.67   17.60
 -11  -7   2  325.07   15.00
 -11  -7   2  361.36   20.60
  11  -7  -2  316.97   15.60
  11   7  -2  344.17   16.20
 -11   7   2  335.77   16.50
  11   7  -2  383.86   21.30
 -11   7   2  328.37   14.80
 -11   7   2  330.77   15.60
  11   7  -2  304.87   12.60
  -9  -7   2  965.00   38.40
   9  -7  -2 1008.80   34.80
   9  -7  -2 1024.80   33.70
  -9  -7   2 1010.30   33.10
   9  -7  -2 1043.00   36.20
   9   7  -2 1083.09   39.80
   9   7  -2 1017.70   34.70
  -9   7   2  991.20   32.90
  -9   7   2 1067.19   34.90
  -9   7   2  976.60   33.30
   7  -7  -2  472.55   19.40
   7  -7  -2  534.55   22.10
  -7  -7   2  482.45   23.20
   7  -7  -2  515.95   19.10
  -7  -7   2  496.75   23.90
  -7   7   2  541.25   19.10
  -7   7   2  466.05   18.10
   7   7  -2  489.45   24.30
   7   7  -2  482.15   18.90
  -7   7   2  530.55   20.20
   5  -7  -2  197.58   10.50
   5  -7  -2  235.58   10.90
   5  -7  -2  230.78   13.80
  -5  -7   2  194.78   10.10
  -5  -7   2  231.98   15.10
  -5   7   2  202.78    9.70
   5   7  -2  189.98   10.20
  -5   7   2  218.98   11.70
   5   7  -2  251.07   16.10
  -3  -7   2  218.18   11.00
   3  -7  -2  213.88   10.00
  -3  -7   2  186.38   14.30
  -3  -7   2  191.08    9.60
   3  -7  -2  195.38   10.20
   3   7  -2  186.98    9.70
  -3   7   2  190.08    9.00
   3   7  -2  198.78    9.30
  -3   7   2  225.28    9.60
   3   7  -2  208.68   15.00
  -3   7   2  225.08   11.90
   1  -7  -2   18.90    5.90
  -1  -7   2   15.80    3.90
   1  -7  -2   15.70    3.60
   1  -7  -2   18.70    3.30
  -1   7   2   24.80    3.80
  -1   7   2   17.80    5.20
  -1   7   2   22.70    3.30
  -1  -7  -2   10.30    5.20
   1  -7   2    7.40    3.30
   1   7   2    3.40    4.70
   1   7   2    9.70    2.90
   1   7   2    7.20    2.50
  -1   7  -2    8.50    3.00
   3  -7   2 3333.27   95.59
  -3  -7  -2 3382.46   99.29
  -3  -7  -2 3329.87   93.39
   3  -7   2 3226.98  100.89
  -3   7  -2 3388.36   97.49
  -3   7  -2 3329.07   94.89
  -3   7  -2 3347.87   94.19
   3   7   2 3286.27   93.69
  -3   7  -2 3303.17   94.09
   5  -7   2 1548.95   53.09
  -5  -7  -2 1565.64   53.09
  -5  -7  -2 1632.04   48.00
   5  -7   2 1632.94   49.60
   5  -7   2 1668.03   50.49
   5   7   2 1602.94   45.30
  -5   7  -2 1656.83   49.70
  -5   7  -2 1658.43   48.90
   5   7   2 1660.03   52.49
  -5   7  -2 1624.94   51.29
   5   7   2 1596.44   48.50
   7  -7   2  432.26   18.70
  -7  -7  -2  435.06   21.10
   7  -7   2  428.26   21.10
  -7  -7  -2  436.46   16.50
   7  -7   2  448.06   18.30
   7   7   2  437.36   20.80
  -7   7  -2  472.75   19.60
  -7   7  -2  445.76   17.90
   7   7   2  422.36   17.00
   7   7   2  424.46   13.20
  -7   7  -2  475.05   17.60
  -9  -7  -2 1618.94   54.39
   9  -7   2 1645.44   53.69
   9  -7   2 1613.34   51.89
   9  -7   2 1534.55   50.29
  -9  -7  -2 1588.94   48.70
  -9   7  -2 1709.23   52.09
   9   7   2 1616.14   53.79
   9   7   2 1527.85   49.30
  -9   7  -2 1622.84   50.29
  -9   7  -2 1631.24   49.60
 -11  -7  -2  263.97   18.00
  11  -7   2  287.27   16.00
  11  -7   2  274.07   17.10
  11  -7   2  269.97   15.00
 -11  -7  -2  277.37   13.40
  11   7   2  260.27   13.80
 -11   7  -2  297.27   15.00
  11   7   2  267.27   17.60
 -11   7  -2  308.17   16.20
 -11   7  -2  293.97   14.30
  13  -7   2   60.49   10.60
 -13  -7  -2   44.30    7.00
  13  -7   2   47.20    9.40
 -13  -7  -2   40.60    9.30
  13   7   2   52.99    8.00
 -13   7  -2   49.30    8.90
  13   7   2   49.20    3.20
 -13   7  -2   62.89    9.60
 -13   7  -2   36.10    6.40
  15  -7   2   -0.10    7.10
 -15  -7  -2   21.90    9.00
  15  -7   2    0.20    5.00
  15  -7   2    3.70    5.50
 -15  -7  -2   17.20    5.80
 -15   7  -2   -1.30    4.10
 -15   7  -2    3.30    4.30
 -15   7  -2   -1.30    5.70
  15   7   2    7.90    1.90
  15   7   2    7.70    9.70
  15   7   2   14.40    6.80
  17  -7   2  504.95   27.20
 -17  -7  -2  541.25   22.70
  17  -7   2  504.15   24.10
  17  -7   2  536.65   26.80
 -17  -7  -2  518.15   29.50
  17   7   2  546.15   24.00
  17   7   2  568.24   16.80
  17   7   2  523.35   27.60
 -17   7  -2  504.05   24.00
 -17   7  -2  501.85   23.10
 -19  -7  -2  381.16   25.70
  19  -7   2  344.07   20.40
  19  -7   2  371.66   23.10
  19  -7   2  347.97   23.80
  19   7   2  338.47   19.60
 -19   7  -2  354.26   19.70
  19   7   2  331.17   22.60
 -19   7  -2  325.07   19.10
  21  -7   2   52.59   11.80
 -21  -7  -2   37.20   10.30
  21  -7   2   34.90   10.50
  21  -7   2   22.90    6.40
  21   7   2   22.20    9.10
 -21   7  -2   40.30    8.40
 -21   7  -2   30.40    7.90
  23  -7   2  151.78   18.10
  23  -7   2  103.79   14.80
 -23  -7  -2  144.69   14.10
 -23   7  -2  184.28   15.90
 -23   7  -2  136.49   16.00
  23   7   2  132.49    8.20
 -23   7  -2  165.28   16.20
  23   7   2  158.88   18.70
  23   7   2  159.38   15.60
  25  -7   2   31.40    9.30
  25  -7   2   39.20   12.90
 -25  -7  -2   27.70   12.20
 -25  -7  -2   49.99   10.90
 -25   7  -2   28.10    8.20
 -25   7  -2   21.60    9.80
  25   7   2   23.10   11.40
 -25   7  -2   53.59   10.40
  25   7   2   41.30   10.80
  24  -8  -2   11.40   10.90
  24  -8  -2   12.40    9.90
 -24  -8   2    3.00    9.60
  24  -8  -2   21.50    7.80
 -24  -8   2   40.20   17.10
  24   8  -2   16.20    4.40
 -24   8   2   10.30    6.80
  24   8  -2   18.20    8.30
 -24   8   2    9.30    6.40
 -24   8   2   40.60   14.60
 -22  -8   2   18.60    7.80
 -22  -8   2    3.90    9.20
  22  -8  -2   27.10   10.80
  22  -8  -2    3.90    6.40
  22   8  -2    3.20    6.90
 -22   8   2   11.80    7.40
  22   8  -2    8.40    8.90
  22   8  -2    4.70    3.50
 -22   8   2    8.70    5.90
 -20  -8   2  204.88   15.00
  20  -8  -2  217.98   18.50
  20  -8  -2  174.88   15.50
 -20  -8   2  183.08   20.80
  20  -8  -2  219.28   20.10
 -20   8   2  184.18   14.90
  20   8  -2  169.08    9.70
 -20   8   2  169.08   14.10
  20   8  -2  183.68   15.70
 -20   8   2  195.08   16.00
  20   8  -2  172.38   19.30
 -18  -8   2  196.38   14.60
  18  -8  -2  165.48   17.40
 -18  -8   2  202.58   20.30
  18  -8  -2  159.68   14.60
  18  -8  -2  174.78   17.40
  18   8  -2  202.88   15.30
 -18   8   2  170.18   14.80
  18   8  -2  201.68   19.60
 -18   8   2  164.98   13.40
  18   8  -2  180.68    9.50
 -18   8   2  161.78   14.10
 -16  -8   2  305.27   16.90
  16  -8  -2  309.37   17.50
  16  -8  -2  280.67   19.20
  16  -8  -2  294.87   19.20
 -16  -8   2  302.67   22.80
 -16   8   2  272.37   15.70
  16   8  -2  284.37   21.50
  16   8  -2  293.07   12.10
 -16   8   2  276.37   16.30
  16   8  -2  291.77   17.10
  14  -8  -2  126.69   13.60
 -14  -8   2  129.49   16.80
  14  -8  -2  134.39   12.30
  14  -8  -2  117.09   12.30
 -14  -8   2  125.29   10.40
 -14   8   2  114.39   10.60
  14   8  -2  134.79   16.20
 -14   8   2  120.29   10.70
  14   8  -2  127.39    7.40
  14   8  -2  109.79   10.60
 -14   8   2  100.69   12.10
 -12  -8   2  335.17   15.50
  12  -8  -2  303.77   17.30
  12  -8  -2  287.37   15.80
  12  -8  -2  290.97   18.20
 -12  -8   2  297.47   20.50
  12   8  -2  295.57   12.20
  12   8  -2  294.97   15.80
 -12   8   2  281.17   14.60
 -12   8   2  323.27   15.90
 -12   8   2  308.77   16.70
  12   8  -2  329.77   21.20
  10  -8  -2  135.79   10.90
 -10  -8   2  145.49   14.50
  10  -8  -2  149.49   13.00
 -10  -8   2  151.68    9.80
  10  -8  -2  148.39   11.00
 -10   8   2  142.49   11.20
  10   8  -2  143.79   10.40
 -10   8   2  142.59    9.80
  10   8  -2  152.68   15.40
 -10   8   2  133.09   10.10
   8  -8  -2    3.30    5.90
   8  -8  -2   -3.80    3.00
  -8  -8   2   -0.30    3.60
   8  -8  -2   -2.40    3.60
  -8   8   2    0.80    3.30
  -8   8   2   -4.30    4.30
   8   8  -2   -0.20    3.80
  -8   8   2   -0.60    2.40
   6  -8  -2   12.00    6.30
   6  -8  -2   15.40    3.80
  -6  -8   2    8.80    3.90
   6  -8  -2    2.80    3.10
  -6  -8   2   14.30    5.60
  -6   8   2    9.50    4.40
  -6   8   2    9.80    3.10
   6   8  -2   16.00    6.70
   6   8  -2    6.00    3.90
  -4  -8   2   48.40    7.10
   4  -8  -2   35.50    5.30
   4  -8  -2   55.09    6.60
  -4   8   2   53.89    5.80
   4   8  -2   37.10    5.50
  -4   8   2   42.20    5.20
  -4   8   2   49.60    7.10
   2  -8  -2   14.70    5.60
   2  -8  -2   19.30    3.60
  -2  -8   2    5.40    5.00
  -2   8   2    5.70    3.00
  -2   8   2   11.20    4.70
  -2   8   2   11.20    2.70
   2   8  -2   12.00    5.90
   2   8  -2   12.90    3.10
   0  -8  -2  264.77   12.60
   0  -8   2  255.57   12.90
   0  -8  -2  265.87   17.00
   0   8  -2  256.57   11.90
   0   8   2  276.17   15.00
   0   8  -2  325.97   17.10
   0   8   2  261.17   11.40
   0   8   2  259.57   10.70
   2  -8   2  319.47   14.30
  -2  -8  -2  305.57   17.80
   2  -8   2  281.37   19.00
   2   8   2  290.67   16.10
  -2   8  -2  299.17   12.90
  -2   8  -2  261.47   15.50
   2   8   2  301.57   10.90
  -2   8  -2  292.37   12.70
   2   8   2  263.07   11.90
  -4  -8  -2   13.30    5.00
   4  -8   2   19.40    7.00
  -4   8  -2   12.80    4.40
   4   8   2    8.00    3.50
   4   8   2   11.40    2.20
   6  -8   2   16.20    4.20
   6  -8   2    7.60    6.30
  -6  -8  -2   16.70    6.00
   6  -8   2   11.80    3.90
  -6  -8  -2   13.30    3.80
  -6   8  -2   15.70    4.00
   6   8   2   18.00    2.70
   6   8   2   10.70    3.90
  -6   8  -2   11.10    3.90
   6   8   2   11.10    5.90
  -6   8  -2    4.60    4.60
   8  -8   2   98.29    9.30
  -8  -8  -2   79.39   11.00
   8  -8   2   64.89   10.40
  -8  -8  -2   91.89    7.50
   8  -8   2   70.29    8.20
  -8   8  -2   95.79    8.40
   8   8   2   80.89    3.90
  -8   8  -2   88.79   10.10
   8   8   2   73.89    7.40
  -8   8  -2   81.79    8.10
   8   8   2   83.99   10.70
 -10  -8  -2   41.40    9.10
  10  -8   2   48.40   10.00
  10  -8   2   35.70    6.20
  10  -8   2   37.50    6.90
 -10  -8  -2   31.40    5.80
 -10   8  -2   18.90    4.90
  10   8   2   18.90    7.60
 -10   8  -2   35.00    7.80
 -10   8  -2   27.80    4.90
  10   8   2   30.80    6.00
 -12  -8  -2  340.37   22.00
 -12  -8  -2  326.37   15.40
  12  -8   2  336.67   20.30
  12  -8   2  335.17   17.70
  12  -8   2  335.67   19.00
 -12   8  -2  319.47   18.20
  12   8   2  300.57   16.20
  12   8   2  319.27   20.30
 -12   8  -2  353.46   17.20
 -12   8  -2  336.07   16.80
 -14  -8  -2  287.37   15.90
  14  -8   2  285.77   19.90
  14  -8   2  305.27   27.10
  14  -8   2  300.77   17.50
  14   8   2  290.97   20.00
  14   8   2  257.27   15.50
 -14   8  -2  297.67   20.50
 -14   8  -2  288.17   18.00
 -14   8  -2  291.67   16.40
  16  -8   2   19.20    7.80
  16  -8   2   31.20   12.10
  16  -8   2   33.90    7.80
 -16  -8  -2   39.10   10.40
 -16   8  -2   37.50    9.20
 -16   8  -2   31.40    7.10
 -16   8  -2   26.00    5.80
  16   8   2   34.30    7.90
  16   8   2   35.50    9.30
 -18  -8  -2    7.60    8.60
  18  -8   2    2.00    8.60
  18  -8   2   -2.30    6.40
  18  -8   2   -0.20    5.60
 -18  -8  -2    7.00    5.90
  18   8   2   10.40    7.80
 -18   8  -2   13.70    6.20
  18   8   2   21.40    6.60
 -18   8  -2    7.50    6.70
  20  -8   2   17.00    8.20
  20  -8   2    2.10    6.40
  20  -8   2   -4.60    9.10
 -20  -8  -2    0.60    6.10
 -20  -8  -2   -6.60    7.00
 -20   8  -2   -8.50    4.90
  20   8   2    3.40    8.40
  20   8   2    0.30    5.60
 -20   8  -2    1.00    5.00
 -20   8  -2   -0.40    6.70
  22  -8   2    0.90    8.90
 -22  -8  -2    2.00    8.10
  22  -8   2    1.60    5.70
 -22  -8  -2   16.70    7.40
 -22   8  -2    3.60    7.20
  22   8   2   -1.10    8.30
 -22   8  -2    0.00    6.60
 -22   8  -2    1.30    5.90
 -24  -8  -2    6.60   10.20
 -24  -8  -2    6.70    8.40
  24  -8   2    1.30   10.50
  24  -8   2   -0.30    6.00
 -24   8  -2    1.00    7.70
  24   8   2   14.60    8.10
  24   8   2    1.90    9.20
 -23  -9   2  211.28   17.40
  23  -9  -2  219.78   24.20
 -23  -9   2  199.18   25.20
  23   9  -2  216.28   10.70
  23   9  -2  241.78   28.70
 -23   9   2  211.58   15.80
  23   9  -2  241.18   19.00
 -23   9   2  220.88   18.20
 -21  -9   2   73.19   11.00
  21  -9  -2   93.29   13.80
  21  -9  -2   80.29   14.00
 -21  -9   2   76.19   15.50
  21   9  -2   68.19    6.60
  21   9  -2   62.69   13.00
 -21   9   2   96.89   13.60
  21   9  -2  100.59   13.20
 -21   9   2   80.19   11.50
 -21   9   2   59.69   10.30
  19  -9  -2  324.67   22.60
 -19  -9   2  332.77   25.80
 -19  -9   2  332.57   18.60
  19  -9  -2  337.17   23.80
  19  -9  -2  303.17   19.70
 -19   9   2  315.97   19.20
  19   9  -2  329.67   24.90
  19   9  -2  314.17   13.00
  19   9  -2  326.47   19.80
 -19   9   2  316.97   20.00
 -19   9   2  326.97   18.10
 -17  -9   2    5.20    6.40
  17  -9  -2    4.40    8.90
 -17  -9   2   -1.60    8.70
  17  -9  -2   -0.50    5.80
  17  -9  -2   -0.30    6.50
  17   9  -2    7.90    8.20
 -17   9   2    0.20    4.60
 -17   9   2    0.40    6.20
  17   9  -2    4.60    2.60
 -17   9   2   -4.30    3.90
  17   9  -2    3.20    6.00
  15  -9  -2   -5.40    7.50
  15  -9  -2   -0.10    5.70
 -15  -9   2   -0.50    5.30
 -15  -9   2   -5.90    6.60
  15  -9  -2    0.90    5.10
 -15   9   2   -0.70    6.50
 -15   9   2   -0.80    4.40
 -15   9   2   -2.70    3.90
  15   9  -2   -5.40    5.90
  15   9  -2    1.10    2.40
  15   9  -2    6.50    5.20
 -13  -9   2   18.80    8.70
  13  -9  -2   12.00    6.20
  13  -9  -2   14.10    5.30
 -13  -9   2   24.50    6.50
  13  -9  -2   19.20    8.90
  13   9  -2   24.80   15.20
 -13   9   2   17.30    5.20
  13   9  -2   23.00    3.70
  13   9  -2   28.10    7.10
 -13   9   2   20.80    7.30
 -13   9   2   22.10    7.80
  11  -9  -2   14.70    5.90
  11  -9  -2    9.80    4.90
  11  -9  -2   19.50    8.50
 -11  -9   2   18.90    5.70
 -11   9   2   15.40    7.30
 -11   9   2   15.10    6.70
 -11   9   2   19.00    5.10
  11   9  -2   22.40    6.50
   9  -9  -2   16.10    7.60
   9  -9  -2    8.90    4.70
  -9  -9   2   14.50    7.00
   9  -9  -2   16.90    5.20
  -9  -9   2   14.20    4.70
  -9   9   2    9.00    5.90
   9   9  -2   18.30    7.70
   9   9  -2    3.90    4.60
  -9   9   2   12.90    3.90
   7  -9  -2  299.47   15.00
   7  -9  -2  261.27   14.10
  -7  -9   2  248.78   13.00
  -7  -9   2  271.17   18.70
   7  -9  -2  293.47   18.60
  -7   9   2  271.97   13.50
   7   9  -2  296.67   20.20
   7   9  -2  265.47   13.90
   7   9  -2  279.07   11.70
  -7   9   2  263.17   15.00
  -5  -9   2   25.60    7.30
   5  -9  -2   23.30    4.90
  -5  -9   2   14.70    4.40
   5  -9  -2   24.50    5.30
  -5  -9   2   18.20    4.80
   5   9  -2   24.30    4.00
  -5   9   2   23.80    4.60
  -5   9   2   28.00    6.30
   5   9  -2   20.30    7.30
   5   9  -2   20.80    8.00
   3  -9  -2  119.39    8.70
  -3  -9   2  131.29    9.80
  -3  -9   2  101.59   13.20
   3  -9  -2  122.69    9.20
   3  -9  -2  113.09   13.70
   3   9  -2  106.89    7.70
  -3   9   2  131.09   10.50
  -3   9   2  121.49    7.90
   3   9  -2   98.69   13.30
  -3   9   2  116.19    7.90
   3   9  -2  118.89    8.80
   1  -9  -2  146.19   14.50
  -1  -9   2  145.99   10.40
   1  -9  -2  136.99    9.90
  -1   9   2  133.09    8.30
  -1   9   2  133.49   11.60
   1   9  -2  130.99    8.90
  -1   9   2  134.39    8.00
  -1  -9  -2   80.89    7.80
   1  -9   2   81.39    8.10
  -1  -9  -2   69.99   10.10
  -1   9  -2   84.79    9.10
   1   9   2   78.89    6.80
   1   9   2   85.29    6.10
   1   9   2   73.79   10.00
   3  -9   2  356.46   16.40
  -3  -9  -2  324.77   19.80
   3  -9   2  344.57   22.20
  -3  -9  -2  322.87   14.10
   3   9   2  311.17   14.00
  -3   9  -2  348.07   15.30
   3   9   2  346.77   12.40
  -3   9  -2  342.77   14.70
  -3   9  -2  358.76   18.50
  -5  -9  -2   66.99   10.10
  -5  -9  -2   77.39    6.70
   5  -9   2   76.19    8.20
   5  -9   2   71.19   11.50
  -5   9  -2   74.19    9.80
  -5   9  -2   84.39    7.70
  -5   9  -2   67.69    7.10
   5   9   2   79.29    7.30
   5   9   2   83.59    5.60
  -5   9  -2   77.59    8.20
  -7  -9  -2  293.77   13.60
  -7  -9  -2  307.77   19.40
   7  -9   2  289.07   15.90
   7  -9   2  296.97   20.20
  -7   9  -2  303.07   14.50
   7   9   2  306.17   18.80
  -7   9  -2  318.67   15.20
   7   9   2  293.87   14.20
   7   9   2  320.67   10.30
  -7   9  -2  280.87   16.60
  -9  -9  -2    2.70    5.80
   9  -9   2   10.00    7.90
   9  -9   2   14.70    6.70
   9  -9   2    9.20    4.50
  -9  -9  -2   11.80    4.60
  -9   9  -2   12.80    4.10
   9   9   2   13.70    5.30
   9   9   2   17.80    2.50
  -9   9  -2    7.00    4.30
   9   9   2   12.00    1.90
   9   9   2    6.00    6.60
  -9   9  -2    5.60    6.10
  11  -9   2  163.88   15.70
 -11  -9  -2  156.08   10.50
  11  -9   2  133.89   12.90
  11  -9   2  138.59   16.60
 -11  -9  -2  163.08   16.10
  11   9   2  147.09   11.50
  11   9   2  137.59   15.40
 -11   9  -2  162.08   13.80
 -11   9  -2  164.68   11.90
 -11   9  -2  166.98   11.80
  13  -9   2    5.40    4.70
  13  -9   2   -2.00    4.80
 -13  -9  -2   -5.40    7.00
 -13  -9  -2   -3.50    6.20
  13  -9   2    2.60    8.50
  13   9   2    8.80    4.90
 -13   9  -2    5.20    6.50
 -13   9  -2    1.20    4.20
  13   9   2   -1.00    6.70
  15  -9   2   89.09   12.40
 -15  -9  -2   82.19   13.50
  15  -9   2   79.99   13.30
  15  -9   2   74.49   11.10
 -15  -9  -2   81.39   10.30
  15   9   2   74.29   12.10
  15   9   2   93.79   11.20
 -15   9  -2   75.89   10.20
 -15   9  -2   94.69   10.80
 -17  -9  -2   -1.60    5.50
 -17  -9  -2   -5.20    7.40
  17  -9   2    6.30    9.30
  17  -9   2   -2.60    5.60
  17  -9   2   -5.50    5.90
  17   9   2   -5.10    6.50
 -17   9  -2   11.70    7.10
  17   9   2   -2.40    5.30
 -17   9  -2   -3.30    5.00
 -17   9  -2    0.50    5.10
 -19  -9  -2   87.99   11.60
  19  -9   2   97.49   13.80
  19  -9   2  117.99   16.90
 -19  -9  -2   62.59   12.90
  19  -9   2   73.99   12.50
 -19   9  -2   95.89   13.70
 -19   9  -2   81.29   12.40
 -19   9  -2   86.79   11.70
  19   9   2   75.19   12.60
  19   9   2   93.99   12.30
 -21  -9  -2  212.58   16.30
 -21  -9  -2  178.48   22.10
  21  -9   2  186.28   28.90
  21  -9   2  247.18   20.20
  21   9   2  227.28   17.10
 -21   9  -2  187.98   15.80
  21   9   2  187.68   20.80
 -21   9  -2  267.67   20.10
  23  -9   2  115.79   16.20
  23  -9   2   88.69   16.70
 -23  -9  -2   68.59   14.80
 -23  -9  -2  103.09   13.90
  23   9   2  126.59   15.20
  23   9   2   72.49   13.70
 -22 -10   2   79.49   15.90
  22 -10  -2  117.19   15.60
 -22 -10   2  114.19   14.10
  22 -10  -2  101.59   16.60
  22 -10  -2   79.49   18.40
 -22  10   2  101.79   15.80
  22  10  -2  108.59   14.20
  22  10  -2   83.89   18.70
  22  10  -2   73.29    6.40
 -22  10   2  122.89   13.40
 -20 -10   2  232.58   24.90
  20 -10  -2  258.37   18.90
  20 -10  -2  207.98   23.00
  20 -10  -2  268.47   22.20
 -20 -10   2  256.87   17.80
  20  10  -2  233.58   10.50
 -20  10   2  218.18   16.10
  20  10  -2  239.68   23.50
  20  10  -2  245.18   18.70
 -20  10   2  268.97   20.20
 -20  10   2  239.68   18.00
  18 -10  -2  237.18   21.30
  18 -10  -2  209.78   17.20
 -18 -10   2  216.98   23.20
 -18 -10   2  251.27   15.80
  18 -10  -2  202.18   18.60
  18  10  -2  227.08   10.10
  18  10  -2  208.78   16.10
  18  10  -2  204.48   21.10
 -18  10   2  238.58   15.70
 -18  10   2  211.38   16.70
 -18  10   2  242.78   17.80
  16 -10  -2   97.99   14.30
  16 -10  -2  117.89   17.10
 -16 -10   2  141.09   19.30
 -16 -10   2  106.99   12.30
  16 -10  -2  121.79   14.00
  16  10  -2  103.59   12.00
  16  10  -2  140.29   17.90
 -16  10   2  103.89   12.60
 -16  10   2  112.49   12.80
  16  10  -2  103.69    7.10
 -16  10   2  122.39   11.80
 -14 -10   2   19.00    6.30
  14 -10  -2   12.60    5.90
  14 -10  -2    9.40    8.90
  14 -10  -2   17.30    6.90
 -14 -10   2   10.70    8.90
  14  10  -2   17.00    6.90
  14  10  -2   17.40    3.40
 -14  10   2   17.30    5.90
 -14  10   2   19.00    6.40
 -14  10   2   19.20    7.70
  12 -10  -2    4.70    5.40
 -12 -10   2    5.70    5.60
 -12 -10   2    1.70    6.90
  12 -10  -2    4.80    8.20
 -12  10   2    3.80    6.30
  12  10  -2    7.50    2.90
 -12  10   2    2.70    4.10
  12  10  -2    8.90    5.50
  12  10  -2   24.50    8.90
 -12  10   2    3.10    4.90
  10 -10  -2  699.83   32.50
 -10 -10   2  728.43   34.70
  10 -10  -2  735.13   29.40
  10 -10  -2  702.33   29.10
 -10 -10   2  702.63   27.00
  10  10  -2  791.02   35.90
 -10  10   2  742.03   27.70
  10  10  -2  707.23   23.70
  10  10  -2  693.23   27.80
 -10  10   2  709.43   26.40
 -10  10   2  763.42   31.90
  -8 -10   2  383.76   24.40
   8 -10  -2  379.76   24.00
  -8 -10   2  403.56   17.70
   8 -10  -2  388.96   19.50
   8 -10  -2  415.56   19.00
   8  10  -2  400.16   18.70
   8  10  -2  440.66   25.70
   8  10  -2  397.06   15.50
  -8  10   2  390.16   19.60
  -8  10   2  420.76   18.20
  -6 -10   2  674.13   33.30
  -6 -10   2  761.32   28.90
  -6 -10   2  756.42   27.10
   6 -10  -2  769.82   27.70
   6 -10  -2  754.42   28.50
  -6  10   2  742.93   26.30
   6  10  -2  793.92   34.60
   6  10  -2  733.73   27.50
  -6  10   2  794.32   27.10
   6  10  -2  713.43   24.90
   4 -10  -2 1776.82   62.29
   4 -10  -2 1860.61   55.49
   4 -10  -2 1819.92   53.89
  -4 -10   2 1763.92   55.59
  -4 -10   2 1714.83   61.89
   4  10  -2 1649.23   51.79
   4  10  -2 1704.93   53.99
  -4  10   2 1788.02   56.59
   4  10  -2 1544.75   59.09
  -4  10   2 1784.42   53.09
  -4  10   2 1793.42   53.09
   2 -10  -2   26.70    8.50
  -2 -10   2   17.90    5.40
  -2  10   2   41.70    6.30
  -2  10   2   25.30    7.60
   0 -10  -2  103.89   14.70
   0 -10  -2   93.39   10.00
   0 -10   2   96.59    9.60
   0  10  -2   82.29    8.00
   0  10   2   78.39    7.50
   0  10   2   97.99    7.60
   0  10   2   78.49   11.60
   2 -10   2  210.18   13.30
  -2 -10  -2  143.39   15.80
  -2 -10  -2  194.18   12.90
  -2  10  -2  214.58   16.20
   2  10   2  171.28   10.70
  -2  10  -2  204.48   11.40
  -2  10  -2  207.18   11.80
  -4 -10  -2 3135.59   91.59
   4 -10   2 3147.39  102.79
  -4 -10  -2 3181.98  100.19
   4 -10   2 3232.98   95.09
   4  10   2 3183.48   88.99
   4  10   2 3120.29   92.19
  -4  10  -2 3212.08   92.59
  -4  10  -2 3302.87   96.99
  -4  10  -2 3169.88   92.09
  -6 -10  -2   53.99    9.60
  -6 -10  -2   70.79    7.80
   6 -10   2   38.50   10.60
   6  10   2   72.79    8.30
  -6  10  -2   78.69   11.50
  -6  10  -2   59.59    8.30
  -6  10  -2   65.99    8.60
   8 -10   2  249.97   19.70
  -8 -10  -2  196.28   17.40
   8 -10   2  230.88   15.20
  -8 -10  -2  213.48   12.00
   8  10   2  212.68    8.10
  -8  10  -2  206.98   20.00
   8  10   2  216.58   12.90
  -8  10  -2  223.88   13.60
  -8  10  -2  210.58   17.00
  10 -10   2   74.19   13.50
 -10 -10  -2   91.09    8.80
  10 -10   2   98.79   12.80
  10 -10   2   80.49   11.30
 -10  10  -2   94.99   12.20
 -10  10  -2   87.39   10.80
  10  10   2   70.79   10.90
 -10  10  -2   95.79   12.20
  10  10   2  103.89    9.70
 -12 -10  -2   90.89    9.30
  12 -10   2   89.89   12.00
  12 -10   2   60.19    9.40
  12 -10   2   67.29   13.90
 -12 -10  -2   71.19   12.20
 -12  10  -2   76.79   10.30
 -12  10  -2   92.49   10.60
  12  10   2   54.89   11.00
  12  10   2   78.29    9.70
  14 -10   2   12.50    6.70
 -14 -10  -2   12.10    8.30
 -14 -10  -2   12.70    5.90
  14 -10   2    8.40    5.60
  14 -10   2   -4.30    9.50
 -14  10  -2   13.50    7.70
  14  10   2    8.10    9.50
 -14  10  -2    5.60    5.50
 -14  10  -2    3.20    5.40
  14  10   2   -3.40    7.80
 -16 -10  -2   33.70    9.90
  16 -10   2   43.60    8.20
  16 -10   2   36.50   11.60
  16 -10   2   46.10   10.30
 -16  10  -2   36.60    8.00
  16  10   2   54.59    9.60
 -16  10  -2   46.30    8.20
  16  10   2   43.50   11.60
 -16  10  -2   29.90    9.30
  18 -10   2   85.29   14.30
  18 -10   2   90.49   13.50
  18 -10   2   97.89   15.70
 -18 -10  -2   65.49   14.30
 -18 -10  -2   88.49   11.30
 -18  10  -2   64.29    9.30
  18  10   2   77.19   11.00
 -18  10  -2   75.59   11.20
  18  10   2   71.99   13.30
 -18  10  -2   89.69   13.20
 -20 -10  -2  -11.10    8.50
  20 -10   2   -6.40   10.40
 -20  10  -2   17.90    8.90
  20  10   2  -11.40    7.80
 -20  10  -2   -0.80    5.10
  20  10   2    6.60    6.50
  21  11  -2   13.90   11.80
  19 -11  -2  233.78   23.30
 -19 -11   2  218.08   16.80
  19 -11  -2  239.58   21.70
  19 -11  -2  270.87   31.40
  19  11  -2  191.38    9.30
  19  11  -2  250.47   18.60
 -19  11   2  266.17   19.00
 -19  11   2  213.78   15.90
  19  11  -2  199.68   23.20
 -19  11   2  234.28   26.60
 -17 -11   2   46.10    8.40
 -17 -11   2   22.90    9.90
  17 -11  -2   31.90   12.20
  17 -11  -2   20.90    7.90
 -17  11   2   26.60    6.80
  17  11  -2   46.70    5.00
 -17  11   2   37.60    7.70
 -17  11   2   43.80   10.50
  17  11  -2   41.00    8.60
  17  11  -2   32.70   10.90
 -15 -11   2    9.70    6.50
  15 -11  -2   14.30    6.60
  15 -11  -2    0.40    9.60
  15 -11  -2    8.30    6.60
 -15 -11   2    5.10    8.20
 -15  11   2    9.00    5.00
  15  11  -2    6.00    8.30
 -15  11   2    5.00    5.20
  15  11  -2    9.30    3.20
 -15  11   2   14.90    7.30
  15  11  -2   15.60    6.50
  15  11  -2    3.00    2.60
 -13 -11   2  641.54   26.40
 -13 -11   2  642.04   34.80
  13 -11  -2  675.43   30.30
  13 -11  -2  601.64   33.00
  13 -11  -2  674.13   28.50
  13  11  -2  627.84   22.10
 -13  11   2  645.14   27.50
 -13  11   2  665.33   26.40
 -13  11   2  702.03   29.70
  13  11  -2  698.93   35.70
  13  11  -2  658.63   22.00
  13  11  -2  661.33   28.20
  11 -11  -2   -0.60    5.60
 -11 -11   2    3.10    5.50
  11 -11  -2    7.30    5.40
  11 -11  -2    1.80    8.00
 -11 -11   2    8.20    7.70
  11  11  -2    8.40    5.60
  11  11  -2   11.70    8.90
  11  11  -2   10.10    3.50
 -11  11   2    8.10    6.60
 -11  11   2    3.20    4.50
   9 -11  -2  209.58   19.40
   9 -11  -2  199.78   14.90
  -9 -11   2  187.18   12.60
  -9 -11   2  169.28   18.50
   9  11  -2  200.48   13.90
   9  11  -2  207.78   10.50
  -9  11   2  217.08   13.50
  -9  11   2  197.88   15.30
  -7 -11   2    6.90    5.30
   7 -11  -2    0.80    4.70
  -7 -11   2   12.30    7.90
   7 -11  -2    1.40    4.10
  -7  11   2   11.80    6.70
  -7  11   2   11.90    4.70
  -7  11   2    8.00    4.10
   7  11  -2    4.30    5.10
  -5 -11   2   98.59   13.60
   5 -11  -2  125.69   16.90
  -5 -11   2  120.49   11.70
   5 -11  -2  127.89   11.00
  -5  11   2  134.59   18.80
  -5  11   2  119.39    9.60
   5  11  -2  120.59   10.20
   5  11  -2   89.49   14.20
   5  11  -2  116.29    8.80
  -5  11   2  128.59   10.00
   3 -11  -2   17.40    9.10
  -3 -11   2    1.70    4.80
   3  11  -2    6.50    9.30
  -3  11   2   -0.20    3.70
   3  11  -2    0.60    3.80
  -3  11   2    7.90    7.20
   1 -11  -2  746.33   36.40
  -1 -11   2  818.62   30.50
   1 -11  -2  844.92   30.20
   1  11  -2  810.02   27.40
  -1  11   2  755.32   27.40
  -1  11   2  803.12   32.30
   1  11  -2  737.43   40.60
  -1  11   2  746.13   26.50
   1  11  -2  790.32   28.50
  -1 -11  -2 1019.60   42.40
   1 -11   2  994.40   35.90
  -1 -11  -2 1008.90   35.30
   1  11   2  957.00   31.30
   1  11   2  951.30   38.10
  -1  11  -2  977.80   33.80
  -1  11  -2  923.31   44.70
   1  11   2  985.30   33.20
  -1  11  -2 1020.80   33.10
  -3 -11  -2  571.34   30.20
   3 -11   2  552.14   38.00
   3 -11   2  638.54   26.30
  -3 -11  -2  631.54   25.20
   3  11   2  540.25   28.20
  -3  11  -2  670.73   29.30
  -3  11  -2  642.04   24.10
   3  11   2  595.04   23.20
  -3  11  -2  620.64   23.30
   3  11   2  619.74   20.80
  -5 -11  -2  297.47   20.90
   5 -11   2  251.27   16.70
   5 -11   2  242.68   23.00
  -5 -11  -2  260.87   13.70
  -5  11  -2  271.07   14.70
   5  11   2  266.27   14.20
  -5  11  -2  272.07   14.60
   5  11   2  300.87   11.40
  -5  11  -2  286.17   18.00
   7 -11   2  897.31   35.30
  -7 -11  -2  911.91   31.50
   7 -11   2  908.11   43.00
   7  11   2  879.21   32.50
  -7  11  -2  954.00   32.80
  -7  11  -2  927.51   36.30
  -7  11  -2  916.61   32.50
   9 -11   2   70.69   13.60
  -9 -11  -2   79.29    8.90
   9 -11   2   89.49   11.90
  -9 -11  -2   93.99   13.30
   9 -11   2   93.09   15.10
  -9  11  -2  101.59   14.30
   9  11   2   97.59    5.00
  -9  11  -2   92.49   10.60
  -9  11  -2   92.49   13.50
   9  11   2  113.39   10.20
  11 -11   2  656.53   29.50
  11 -11   2  599.04   33.60
 -11 -11  -2  628.94   33.10
 -11 -11  -2  641.74   25.30
  11  11   2  646.44   31.40
 -11  11  -2  669.93   29.50
 -11  11  -2  674.13   27.20
 -11  11  -2  658.33   26.70
  11  11   2  615.84   26.10
  13 -11   2  584.04   27.00
  13 -11   2  581.14   29.40
 -13 -11  -2  601.24   24.20
 -13 -11  -2  574.44   32.10
  13 -11   2  589.44   32.60
  13  11   2  596.14   30.80
 -13  11  -2  577.54   25.70
 -13  11  -2  621.14   28.90
 -13  11  -2  641.84   26.80
  13  11   2  583.04   26.00
 -15 -11  -2  213.68   14.60
 -15 -11  -2  212.78   21.50
  15 -11   2  220.28   17.10
  15 -11   2  216.48   22.50
  15 -11   2  225.68   19.30
 -15  11  -2  249.08   18.00
 -15  11  -2  221.08   16.40
 -15  11  -2  235.58   16.50
  15  11   2  189.08   19.70
  15  11   2  232.08   15.60
  17 -11   2  155.98   20.30
  17 -11   2  101.19   15.20
  17 -11   2   98.69   14.40
 -17 -11  -2  115.99   12.90
 -17 -11  -2   73.39   15.20
  17  11   2  113.29   12.50
  17  11   2   90.99   14.70
 -17  11  -2  103.89   16.00
 -17  11  -2  103.49   12.40
 -17  11  -2  131.39   15.50
  19 -11   2  128.49   18.00
  19 -11   2   98.59   16.50
 -19 -11  -2  134.29   14.00
  19 -11   2  114.89   15.60
  19  11   2   89.79   15.40
 -19  11  -2  133.19   13.50
 -19  11  -2  145.09   24.60
  19  11   2  122.99   13.70
 -19  11  -2   87.49   13.70
  18 -12  -2   27.20   10.40
 -18 -12   2   28.80    9.00
 -18 -12   2   19.80   11.80
  18 -12  -2   18.60    7.40
  18  12  -2   23.70   12.00
 -18  12   2   22.30    8.30
 -18  12   2   18.80    7.00
 -16 -12   2  119.59   13.20
  16 -12  -2  101.69   17.70
  16 -12  -2  128.59   14.90
 -16 -12   2  111.49   17.10
  16  12  -2  110.79   13.00
  16  12  -2  112.59   17.00
 -16  12   2  121.59   12.80
  16  12  -2  103.89    6.70
  16  12  -2  118.09    7.30
 -14 -12   2    3.40    5.90
 -14 -12   2   15.80    8.40
  14 -12  -2    9.50    6.80
  14 -12  -2    7.80    5.90
  14 -12  -2   21.30   11.80
  14  12  -2    1.40    5.70
 -14  12   2   11.90    7.30
  14  12  -2    3.80    9.50
 -14  12   2    1.20    5.40
 -14  12   2   -0.70    5.20
  12 -12  -2   90.99   16.10
  12 -12  -2  106.29   13.10
  12 -12  -2   98.99   12.70
 -12 -12   2   90.59   11.10
 -12 -12   2  120.69   17.00
  12  12  -2   89.59   15.10
 -12  12   2   84.89   11.40
  12  12  -2   87.99    7.40
 -12  12   2  116.79   13.20
  12  12  -2   86.09   11.20
  12  12  -2  113.29    7.60
  10 -12  -2  136.49   13.20
  10 -12  -2  110.39   12.30
 -10 -12   2  110.39   10.90
 -10 -12   2   92.39   14.30
  10  12  -2  111.89   11.50
 -10  12   2  103.29   12.50
 -10  12   2  112.19   11.90
 -10  12   2  103.69   11.20
  -8 -12   2  293.37   17.70
   8 -12  -2  276.77   17.30
   8 -12  -2  289.77   16.80
  -8 -12   2  286.87   16.00
  -8 -12   2  269.67   22.30
   8 -12  -2  262.37   23.50
   8  12  -2  294.97   13.10
  -8  12   2  313.57   18.20
   8  12  -2  293.97   16.90
  -8  12   2  288.67   14.80
  -6 -12   2   45.90    8.30
   6 -12  -2   32.50   10.60
  -6 -12   2   46.80   11.10
   6 -12  -2   44.00    7.90
  -6  12   2   51.09    9.80
   6  12  -2   58.09   12.20
  -6  12   2   52.09    7.40
   6  12  -2   47.20    8.00
  -4 -12   2  483.05   29.50
  -4 -12   2  493.75   23.70
   4 -12  -2  547.15   28.70
   4 -12  -2  582.64   32.40
  -4  12   2  536.95   25.10
  -4  12   2  518.95   21.30
   4  12  -2  530.75   20.00
  -4  12   2  504.15   20.90
   4  12  -2  540.25   28.60
   4  12  -2  508.15   22.10
   2 -12  -2  307.07   24.30
  -2 -12   2  329.67   24.80
   2 -12  -2  327.87   17.60
  -2 -12   2  328.57   18.40
   2  12  -2  312.77   14.80
   2  12  -2  317.67   16.30
  -2  12   2  318.57   14.90
  -2  12   2  338.47   20.00
   2  12  -2  332.07   22.30
  -2  12   2  310.27   15.40
   0 -12  -2   35.10   10.50
   0 -12   2   24.70   10.20
   0 -12   2   28.30    6.90
   0  12  -2   40.70   11.00
   0  12  -2   25.20    5.00
   0  12   2   37.80    9.60
   0  12  -2   27.30    5.90
   0  12   2   31.40    5.20
  -2 -12  -2  484.85   29.10
   2 -12   2  544.65   32.20
  -2 -12  -2  558.44   23.80
   2 -12   2  535.35   24.20
  -2  12  -2  551.04   27.00
   2  12   2  516.95   21.60
  -2  12  -2  542.15   21.30
  -2  12  -2  517.25   22.10
   2  12   2  510.65   19.20
   2  12   2  521.25   26.50
  -4 -12  -2  925.11   42.20
   4 -12   2  971.60   37.00
  -4 -12  -2  990.30   39.90
   4 -12   2  960.30   45.20
  -4  12  -2  989.90   34.60
   4  12   2  934.11   39.50
  -4  12  -2  992.40   34.40
   4  12   2  986.40   34.40
  -4  12  -2 1044.70   39.60
   4  12   2 1001.30   30.80
  -6 -12  -2  375.06   24.70
   6 -12   2  389.76   28.80
  -6 -12  -2  383.16   20.20
   6 -12   2  441.16   21.70
  -6  12  -2  400.36   21.90
  -6  12  -2  408.06   18.60
  -6  12  -2  350.06   25.40
   6  12   2  350.56   23.00
   6  12   2  390.26   14.20
   6  12   2  367.06   18.40
   8 -12   2   -0.80    8.30
  -8 -12  -2    6.60    5.30
  -8 -12  -2   -0.50    6.20
   8 -12   2   -3.00    4.60
  -8  12  -2   -1.00    4.70
  -8  12  -2    3.90    6.60
   8  12   2    0.10    4.60
  -8  12  -2   -3.70    4.60
 -10 -12  -2  403.26   18.70
 -10 -12  -2  367.96   25.20
  10 -12   2  437.86   23.10
  10 -12   2  398.86   29.90
  10  12   2  413.96   20.20
 -10  12  -2  406.96   20.20
 -10  12  -2  386.36   19.00
 -10  12  -2  385.36   22.30
 -10  12  -2  406.46   20.30
  12 -12   2   21.80   12.10
 -12 -12  -2   18.30    9.40
 -12 -12  -2   24.30    6.40
  12 -12   2   19.60    7.50
 -12  12  -2   26.60    7.10
 -12  12  -2   22.40    7.10
 -12  12  -2   31.30    9.40
  12  12   2   23.40    6.80
  14 -12   2   54.29   14.10
 -14 -12  -2   37.80   11.20
  14 -12   2   31.70   10.20
 -14 -12  -2   46.80    8.70
 -14  12  -2   33.20    7.80
 -14  12  -2   61.99   12.30
  14  12   2   22.40    9.70
 -14  12  -2   37.60    8.10
  16 -12   2  141.59   20.30
 -16 -12  -2  129.49   12.40
 -16 -12  -2   89.29   15.20
 -16  12  -2   91.59   12.90
  16  12   2  124.69   12.70
  16  12   2  121.89   15.70
 -16  12  -2  159.68   16.50
 -16  12  -2  114.09   14.50
  18 -12   2   44.00    9.80
  18 -12   2   39.50   14.10
 -18 -12  -2   33.20   11.70
 -18 -12  -2   44.40    9.60
 -18  12  -2   38.50   12.20
 -18  12  -2   73.09   13.90
  18  12   2   35.00    7.90
 -18  12  -2   44.90    8.70
  18  12   2   29.30   10.80
  15 -13  -2    9.70    7.30
  15 -13  -2   13.70   15.60
 -15 -13   2   -5.40    6.30
  15 -13  -2    7.30    8.60
  15  13  -2    8.30    7.00
  15  13  -2    3.00    2.60
  15  13  -2   -0.80    2.60
  15  13  -2    6.90   10.60
 -15  13   2    1.70    6.20
 -13 -13   2   -6.10    7.30
  13 -13  -2    2.30    6.20
  13 -13  -2   20.40   11.30
  13 -13  -2   10.70    6.80
 -13 -13   2   11.70    7.10
  13  13  -2    2.20    3.00
  13  13  -2    2.90    2.80
 -13  13   2   -2.40    5.80
  13  13  -2   -0.50    8.90
  13  13  -2    5.10    6.60
  11 -13  -2   -5.00    4.50
 -11 -13   2   -0.60    5.30
  11 -13  -2    3.30    5.40
 -11 -13   2    6.20    8.20
  11  13  -2    4.00    4.90
 -11  13   2    4.60    7.00
 -11  13   2    1.30    5.30
 -11  13   2    4.10    4.80
  11  13  -2   -0.90    3.00
  -9 -13   2   79.39   10.70
   9 -13  -2   87.09   11.70
  -9 -13   2   63.59   12.30
   9 -13  -2   54.69   13.20
  -9 -13   2   64.69    9.30
   9  13  -2   82.79    7.40
  -9  13   2   62.59   10.10
  -9  13   2   75.89   11.20
   9  13  -2   69.69    9.90
  -7 -13   2  119.49   17.10
   7 -13  -2   70.89   14.50
  -7 -13   2  100.49   11.90
   7 -13  -2   87.89   11.20
  -7  13   2   81.99    9.90
   7  13  -2   93.69   10.40
   7  13  -2   97.29    8.20
  -7  13   2   91.19   12.00
  -7  13   2   82.69    8.90
   7  13  -2  123.19   16.20
  -5 -13   2  115.69   16.60
   5 -13  -2   74.19   14.60
  -5 -13   2   80.19   11.20
   5 -13  -2   97.49   11.40
   5  13  -2   82.99    8.10
  -5  13   2   87.49   12.90
   5  13  -2   90.59   14.00
  -5  13   2   80.49    8.70
   5  13  -2   87.69    9.80
  -5  13   2   92.09    9.80
  -3 -13   2   89.89   11.40
   3 -13  -2   77.39   10.50
   3 -13  -2   85.29   15.30
  -3 -13   2   83.69   13.60
   3  13  -2   88.39    8.70
  -3  13   2   96.99   13.20
   3  13  -2   99.99    9.90
  -3  13   2   80.09    9.10
  -3  13   2   78.09    9.00
  -1 -13   2  122.09   17.60
   1 -13  -2   78.89   14.40
  -1 -13   2  112.89   12.10
   1 -13  -2  122.29   12.20
   1  13  -2  123.89    9.80
  -1  13   2  121.99   13.80
  -1  13   2  114.79   10.10
   1  13  -2  120.39   15.10
  -1  13   2  121.29    9.60
   1  13  -2  107.29   10.20
   1 -13   2   60.49   13.50
  -1 -13  -2   58.09   12.20
   1 -13   2   57.19    9.10
   1  13   2   65.79    8.70
   1  13   2   62.69   11.40
  -1  13  -2   54.19   11.20
   1  13   2   63.99    7.60
  -1  13  -2   79.49    9.70
  -3 -13  -2  742.83   29.80
  -3 -13  -2  682.03   36.00
   3 -13   2  668.23   38.00
   3 -13   2  747.63   30.80
   3  13   2  685.23   27.30
  -3  13  -2  697.63   27.90
   3  13   2  725.33   24.50
  -3  13  -2  758.82   32.70
   3  13   2  677.83   32.50
  -3  13  -2  742.63   27.30
   5 -13   2  179.08   14.60
  -5 -13  -2  151.38   13.60
   5 -13   2  202.68   22.40
   5  13   2  155.78   12.50
   5  13   2  192.08    9.50
  -5  13  -2  202.58   16.30
   5  13   2  173.98   17.70
  -5  13  -2  185.18   12.80
  -5  13  -2  174.78   12.80
  -7 -13  -2   47.40   10.70
   7 -13   2   44.80   12.10
  -7 -13  -2   36.50    7.50
   7 -13   2   35.30    7.70
  -7  13  -2   36.80    7.50
   7  13   2   47.30    8.20
  -7  13  -2   32.20    6.20
  -7  13  -2   47.60    9.60
   7  13   2   49.20    5.30
   7  13   2   54.29   12.00
  -9 -13  -2   76.09   10.10
   9 -13   2   89.19   12.80
   9 -13   2   71.79   15.70
  -9 -13  -2   64.89   12.80
   9  13   2   84.39   10.00
   9  13   2   74.19    5.20
  -9  13  -2   85.49    9.60
  -9  13  -2   90.49   11.40
  -9  13  -2   74.99   11.50
  11 -13   2  117.89   15.40
 -11 -13  -2  100.09   15.30
 -11 -13  -2  109.09   11.10
  11 -13   2  126.49   19.40
 -11  13  -2  102.29   11.40
  11  13   2   97.49   10.70
 -11  13  -2   90.99   12.20
 -11  13  -2  100.19   14.00
  13 -13   2   57.79   15.60
 -13 -13  -2   73.89   10.50
  13 -13   2   53.09   10.90
  13 -13   2   55.09   14.60
 -13 -13  -2   47.60   12.60
 -13  13  -2   58.59   11.30
 -13  13  -2   38.80   10.40
 -13  13  -2   41.80    8.30
  15 -13   2   61.49   11.70
 -15 -13  -2   66.19    9.90
  15 -13   2   57.49   15.80
 -15  13  -2   43.20    8.50
 -15  13  -2   64.59   11.50
 -15  13  -2   69.49   13.00
  15  13   2   39.00    8.20
 -14 -14   2   21.40   10.90
  14 -14  -2   -1.90    7.60
  14 -14  -2    9.80    8.20
 -14  14   2    0.70    9.00
 -12 -14   2   55.09    9.90
 -12 -14   2   28.30   15.70
  12 -14  -2   75.09   12.50
  12 -14  -2   34.00   16.60
  12  14  -2   63.99    6.70
  12  14  -2   47.10    6.10
 -12  14   2   59.69    8.80
 -12  14   2   69.39   13.10
 -12  14   2   68.79   11.60
  12  14  -2   74.09   11.30
 -10 -14   2    7.70    9.30
  10 -14  -2   -6.70    9.60
 -10 -14   2    2.30    6.50
  10 -14  -2    8.50    7.50
 -10 -14   2    3.40    6.30
  10  14  -2    1.60    3.50
 -10  14   2    3.70    7.60
 -10  14   2    6.40    5.70
  10  14  -2    9.90    6.60
 -10  14   2    0.10    5.00
  -8 -14   2   17.10    9.40
   8 -14  -2   16.10    9.70
   8 -14  -2   18.30    6.80
  -8 -14   2   12.30    6.40
   8  14  -2   14.30    8.50
  -8  14   2   18.10    7.80
   8  14  -2   12.20    6.40
  -8  14   2   10.70    6.00
   8  14  -2   15.40    4.00
   6 -14  -2   23.90    6.70
  -6 -14   2   16.40    6.70
   6 -14  -2   20.40   10.80
  -6 -14   2   25.50   10.00
   6  14  -2   20.10    4.70
  -6  14   2   29.50    6.30
   6  14  -2   15.20    6.30
   6  14  -2   47.10   12.20
  -6  14   2   27.80    6.40
  -6  14   2   30.20    8.80
   4 -14  -2   65.89   13.90
  -4 -14   2   83.59   14.80
  -4 -14   2  117.19   12.80
   4 -14  -2  110.29   12.00
  -4  14   2  112.49   13.50
  -4  14   2  101.69    9.90
  -4  14   2  120.59   16.20
   4  14  -2   87.99   14.40
   4  14  -2   90.39   10.60
   4  14  -2   88.29    8.70
  -2 -14   2  180.28   15.00
  -2 -14   2  175.78   21.50
   2 -14  -2  196.68   21.70
   2 -14  -2  193.58   14.50
   2  14  -2  183.08   12.30
   2  14  -2  204.18   18.20
  -2  14   2  194.78   17.10
  -2  14   2  173.98   12.50
   2  14  -2  194.58   13.40
   0 -14   2   25.30    7.00
   0 -14   2   26.10   11.10
   0 -14  -2   10.00    8.10
   0 -14  -2   17.80    6.00
   0  14   2   19.40    9.20
   0  14  -2   10.20    4.80
   0  14   2   21.50    6.20
   0  14  -2   20.80    8.70
   0  14  -2   20.40    6.30
  -2 -14  -2   91.79   15.50
   2 -14   2   67.99   14.30
  -2 -14  -2   87.69   11.00
   2 -14   2  106.19   12.60
   2  14   2   85.79    8.10
  -2  14  -2   98.49   10.30
   2  14   2   86.69    9.80
   2  14   2  100.49   14.50
  -2  14  -2  105.89   10.30
  -2  14  -2   76.69   12.70
  -4 -14  -2   25.10    9.90
  -4 -14  -2   29.20    6.70
   4 -14   2   30.00    7.40
   4 -14   2   16.30   10.00
   4  14   2   24.00    4.30
   4  14   2   41.60    7.70
  -4  14  -2   30.50    9.60
  -4  14  -2   23.60    6.40
  -4  14  -2   34.20    7.30
   4  14   2   39.70   11.00
   6 -14   2   89.89   12.60
  -6 -14  -2   53.69   12.10
  -6 -14  -2   56.19    8.80
   6 -14   2   62.19   14.10
  -6  14  -2   49.70    7.80
   6  14   2   70.59    9.50
  -6  14  -2   59.39   11.50
   6  14   2   97.59   18.50
   6  14   2   63.69    6.30
  -6  14  -2   73.19    9.20
   8 -14   2   60.09   14.90
  -8 -14  -2   51.89    9.30
  -8 -14  -2   45.90   12.50
  -8  14  -2   52.69    8.60
  -8  14  -2   63.69   11.40
   8  14   2   53.49    5.20
   8  14   2   47.90   12.70
   8  14   2   53.59    8.80
  10 -14   2   10.40    7.70
 -10 -14  -2    4.10    7.30
  10 -14   2   -9.50   16.60
 -10 -14  -2    8.30    6.50
 -10  14  -2   -2.50    5.00
  10  14   2    4.90    5.80
 -10  14  -2   -0.40    5.70
 -10  14  -2  -12.40   13.00
 -12 -14  -2   -0.30    6.10
 -12 -14  -2   -0.60   16.30
  12 -14   2   -2.40    6.20
  12  14   2   -0.40    4.50
 -12  14  -2   -2.20    6.10
   9 -15  -2    7.10   18.10
  -9 -15   2   22.10   10.20
  -9 -15   2   -4.70    6.20
   9  15  -2   -2.50    3.50
   9  15  -2    0.40    9.50
  -9  15   2   -0.20    8.70
  -9  15   2    2.70    5.60
   9  15  -2    5.60    6.10
   7 -15  -2   13.90   11.30
   7 -15  -2    6.70    5.40
   7  15  -2    9.40    7.00
   7  15  -2    5.70    4.40
  -7  15   2   25.00    9.20
  -5 -15   2   41.20    8.60
   5 -15  -2   39.30   12.80
  -5 -15   2   44.20   14.20
  -5  15   2   29.70    7.00
   5  15  -2   31.50   10.90
   5  15  -2   36.60    5.80
   5  15  -2   52.89    9.60
  -5  15   2   41.80    7.20
   3 -15  -2    3.40    5.70
   3 -15  -2   -1.50    9.10
  -3 -15   2    2.80    7.30
  -3 -15   2    1.50    5.60
   3  15  -2    0.70    5.60
  -3  15   2    1.20    5.30
  -3  15   2   -1.50    3.90
  -3  15   2   -1.10    9.70
   3  15  -2    1.50    8.80
  -1 -15   2   21.50    9.60
  -1 -15   2   46.90   10.40
   1 -15  -2   45.20   13.40
   1 -15  -2   45.80    8.70
   1  15  -2   26.00    7.40
  -1  15   2   27.90    6.00
  -1  15   2   38.90    7.60
   1  15  -2   36.70    8.10
  -1  15   2   33.80   10.60
   1  15  -2   34.10   13.80
  -1 -15  -2    9.00    9.00
   1 -15   2   15.70   10.60
   1 -15   2   25.80    8.40
   1  15   2   22.30   10.00
   1  15   2   18.00    4.90
  -1  15  -2   38.00    7.30
  -1  15  -2   28.90   12.50
   3 -15   2    9.70    9.80
   3 -15   2    5.30    5.70
  -3 -15  -2  -11.10    6.30
  -3 -15  -2   10.50    6.00
  -3  15  -2   22.40    8.40
   3  15   2    1.30    3.40
   3  15   2   12.00    5.30
  -3  15  -2    5.20    5.30
  -3  15  -2    3.90    5.20
   3  15   2   12.20   10.60
  -5 -15  -2   74.89   15.40
   5 -15   2  103.39   17.80
  -5 -15  -2   86.39   14.60
   5  15   2   64.79   16.80
   5  15   2   75.09    7.40
  -5  15  -2   91.79   10.70
  -5  15  -2   76.19   11.50
   5  15   2   60.49    8.80
  -5  15  -2  100.79   14.70
  -7 -15  -2   22.90   11.00
   7 -15   2   13.80   11.50
  -7 -15  -2   10.90    7.20
   7 -15   2   25.90    8.30
  -7  15  -2    7.30    5.80
   7  15   2   14.00    9.40
  -7  15  -2   19.30    6.90
   7  15   2    1.90    4.10
   7  15   2   11.20    3.50
   9 -15   2  158.88   24.00
  -9 -15  -2  138.79   26.00
   9 -15   2  190.98   22.70
  -9  15  -2  142.39   13.80
  -9  15  -2  144.79   16.50
  -9  15  -2  154.58   15.20
  28   0  -3   -3.30    7.90
  28   0  -3   -6.60    4.70
  28   0  -3  -16.90    9.00
 -28   0   3   -2.40    4.90
 -28   0   3   19.90    8.60
  26   0  -3   18.70   10.40
  26   0  -3    3.50    8.40
  26   0  -3   -1.30    4.60
 -26   0   3    4.00    5.50
 -26   0   3    3.00    5.40
 -26   0   3   -4.30    7.30
 -24   0   3   -1.80    4.20
 -24   0   3   -4.00    6.80
  24   0  -3    8.40    8.70
 -24   0   3   -1.20    5.70
  24   0  -3   -2.50    9.60
  24   0  -3    2.70    4.50
 -22   0   3   -7.20    4.50
  22   0  -3    3.00    7.10
  22   0  -3    4.60    6.70
 -22   0   3   -6.20    5.80
 -22   0   3   -2.80    4.00
  22   0  -3   -2.90    4.00
  20   0  -3   -0.90    3.40
  20   0  -3   -1.20    5.30
 -20   0   3    0.50    4.60
 -20   0   3    0.00    3.30
 -20   0   3   -0.50    6.20
  20   0  -3   -7.70    5.50
  18   0  -3    7.30    5.60
  18   0  -3   -0.90    3.50
 -18   0   3   -1.90    4.70
 -18   0   3   -2.30    3.30
 -18   0   3   -3.80    3.80
  18   0  -3   -0.90    5.70
  16   0  -3   33.00    7.30
 -16   0   3   14.00    4.80
 -16   0   3    2.80    4.80
 -14   0   3    1.50    2.70
 -14   0   3    1.80    3.30
  14   0  -3    3.10    4.20
  14   0  -3    0.80    2.70
  14   0  -3    3.80    4.00
 -14   0   3   -0.10    4.00
 -12   0   3    9.70    4.50
  10   0  -3   11.40    3.40
 -10   0   3    6.90    2.80
 -10   0   3    1.40    3.40
  10   0  -3    4.80    2.10
  10   0  -3    3.70    3.80
 -10   0   3    3.50    1.80
   8   0  -3    1.70    2.30
   8   0  -3   -1.10    2.70
  -8   0   3    0.10    1.50
  -8   0   3    5.70    2.30
  -6   0   3    1.00    1.70
  -6   0   3    3.20    1.90
   6   0  -3    1.30    1.60
   6   0  -3    0.40    2.50
   6   0  -3    4.80    2.30
  -6   0   3    4.90    2.50
  -4   0   3    3.20    2.10
  -4   0   3   -0.10    1.40
  -4   0   3    0.80    1.10
   4   0  -3   -1.90    1.30
   4   0  -3    0.00    1.20
   4   0  -3    4.00    2.30
  -2   0   3    0.10    0.60
   2   0  -3    1.70    1.20
   2   0  -3   -0.20    0.60
  -2   0   3    0.10    0.80
   0   0  -3    0.30    0.70
   0   0  -3    0.30    0.90
   0   0   3    1.00    1.00
   0   0  -3    1.30    0.50
  -2   0  -3    3.80    1.50
  -2   0  -3    0.40    1.40
   2   0   3    3.20    1.50
  -4   0  -3    3.60    2.30
  -4   0  -3    2.10    1.40
  -4   0  -3    6.10    2.30
   4   0   3    0.30    1.40
   4   0   3    5.40    2.40
   4   0   3    2.60    1.40
  -6   0  -3    5.50    1.60
   6   0   3    0.90    2.30
   6   0   3    2.10    2.80
  -6   0  -3    4.60    2.80
  -6   0  -3    3.00    2.50
   6   0   3    3.30    1.70
  -8   0  -3    2.50    3.20
   8   0   3   -3.20    2.50
  -8   0  -3    0.20    2.60
   8   0   3   -0.20    3.00
  -8   0  -3    1.80    1.70
   8   0   3    3.10    1.90
 -10   0  -3    1.40    1.90
 -10   0  -3    1.80    2.90
  10   0   3    4.30    4.00
  10   0   3   -3.20    3.30
 -10   0  -3    1.50    3.60
 -12   0  -3    0.40    2.10
  12   0   3   -1.40    3.70
  12   0   3    2.40    4.50
  12   0   3    1.50    2.40
 -12   0  -3   -1.40    3.70
  14   0   3    1.30    2.80
 -14   0  -3   -0.40    2.30
 -14   0  -3   -3.10    3.30
  14   0   3    1.30    4.10
 -14   0  -3   -5.50    4.30
  14   0   3    3.60    4.70
  16   0   3    0.10    5.30
 -16   0  -3   -2.90    4.60
 -16   0  -3   -1.10    4.00
  16   0   3   -1.50    2.90
 -16   0  -3    0.20    2.50
  16   0   3   -2.80    4.70
  18   0   3    0.70    3.40
 -18   0  -3   -0.80    2.80
 -18   0  -3    0.90    4.70
  18   0   3   -1.40    5.80
  18   0   3    9.70    5.90
 -18   0  -3   -3.70    5.20
 -20   0  -3    5.60    5.30
  20   0   3   13.20    6.80
  20   0   3   16.10    4.70
  20   0   3    9.40    7.30
 -20   0  -3    9.20    6.90
 -20   0  -3    8.70    3.60
  22   0   3   -6.40    5.70
 -22   0  -3   -3.80    6.60
 -22   0  -3    0.10    5.20
  22   0   3   13.90    7.40
 -22   0  -3   -5.00    7.30
  22   0   3   -3.10    4.20
  24   0   3    5.60    7.80
 -24   0  -3    3.30    5.80
 -24   0  -3   -5.30    6.30
  24   0   3   -6.60    7.60
 -24   0  -3   12.40    7.30
  24   0   3   -1.10    4.90
  26   0   3   -5.00    8.60
 -26   0  -3   -4.10    4.80
  26   0   3    4.90    8.40
 -26   0  -3    0.50    7.50
  26   0   3    1.20    5.60
 -26   0  -3    5.50    7.00
  27  -1  -3  103.39   12.70
  27  -1  -3  133.79   16.10
 -27  -1   3  121.09   12.80
  27  -1  -3  154.68   21.20
 -27   1   3  117.69   13.20
 -27   1   3  119.79   16.10
 -27   1   3  100.59   13.10
  27   1  -3  125.29   16.40
  27   1  -3  115.49   12.00
  27   1  -3  107.09   17.00
 -25  -1   3    7.40    5.20
  25  -1  -3    9.10    8.00
  25  -1  -3    3.00    8.60
 -25  -1   3    7.60    7.00
  25  -1  -3   -1.90    5.00
 -25  -1   3   17.70   14.00
  25   1  -3   11.50    8.10
  25   1  -3   14.90    5.20
 -25   1   3   15.50    5.80
 -25   1   3   23.50    7.80
  25   1  -3   13.30    9.40
 -25   1   3    7.90    7.40
  23  -1  -3  326.87   24.40
 -23  -1   3  269.17   21.30
 -23  -1   3  291.37   16.40
  23  -1  -3  294.27   16.40
  23  -1  -3  303.27   23.30
  23   1  -3  316.47   19.70
  23   1  -3  279.97   22.60
 -23   1   3  293.67   17.60
  23   1  -3  288.77   19.00
 -23   1   3  274.57   20.20
 -23   1   3  284.67   16.80
 -21  -1   3   10.10    5.40
 -21  -1   3    5.70    7.30
 -21  -1   3    5.90    4.00
  21  -1  -3    1.40    4.00
  21  -1  -3    2.60    6.60
  21  -1  -3   15.00    7.20
  21   1  -3    8.80    6.50
  21   1  -3    3.80    4.10
 -21   1   3    8.90    4.70
 -21   1   3   -4.00    5.50
 -21   1   3   18.60    6.60
  21   1  -3   13.60    6.80
 -19  -1   3    9.80    3.80
  19  -1  -3   15.50    6.80
  19  -1  -3   15.50    4.40
 -19  -1   3    8.40    5.00
  19  -1  -3   13.50    7.70
 -19   1   3   16.70    6.60
  19   1  -3   17.20    6.50
 -19   1   3    9.80    5.40
  19   1  -3    9.30    4.10
 -19   1   3    4.90    3.70
 -17  -1   3  424.86   22.40
 -17  -1   3  435.96   18.90
  17  -1  -3  443.46   23.70
  17  -1  -3  428.06   19.90
  17  -1  -3  417.36   17.70
 -17  -1   3  441.06   17.90
 -17   1   3  435.66   19.10
  17   1  -3  422.66   19.80
 -17   1   3  395.56   20.60
 -17   1   3  425.16   18.30
  17   1  -3  426.16   17.30
  17   1  -3  417.16   22.80
 -15  -1   3 2186.08   64.89
  15  -1  -3 2244.38   70.89
  15  -1  -3 2225.68   64.99
  15  -1  -3 2232.68   67.09
 -15  -1   3 2212.58   70.19
 -15  -1   3 2164.58   65.99
  15   1  -3 2232.78   64.59
 -15   1   3 2238.78   65.59
  15   1  -3 2107.89   66.59
 -15   1   3 2228.38   68.69
 -15   1   3 2108.69   65.99
  15   1  -3 2231.38   71.19
 -13  -1   3    3.50    4.00
  13  -1  -3    1.90    2.40
  13  -1  -3   12.10    5.50
  13  -1  -3    7.10    4.20
 -13  -1   3    5.00    3.30
 -13  -1   3    3.30    2.70
 -13   1   3   -0.30    2.30
  13   1  -3    5.70    4.60
  13   1  -3    0.30    2.20
 -13   1   3    2.30    3.70
  13   1  -3    7.90    4.10
 -13   1   3    4.90    3.30
  11  -1  -3   17.30    4.90
  11  -1  -3   19.70    3.50
 -11  -1   3   24.80    5.70
 -11  -1   3   23.00    3.70
 -11  -1   3   23.40    4.30
  11  -1  -3   23.20    4.60
  11   1  -3   23.70    4.50
  11   1  -3   28.80    4.30
 -11   1   3   29.10    4.80
 -11   1   3   26.00    3.70
  11   1  -3   16.60    5.30
 -11   1   3   13.50    4.20
  -9   1   3 8222.78  226.28
  -7  -1   3  189.98   10.20
   7  -1  -3  180.18    9.40
  -7  -1   3  207.58    8.40
   7  -1  -3  184.78    9.30
   7  -1  -3  206.78    8.70
  -7  -1   3  201.98    8.20
  -7   1   3  189.88    8.40
   7   1  -3  186.68    8.40
   7   1  -3  194.08   10.70
  -7   1   3  184.08    8.90
   7   1  -3  214.28    8.20
   5  -1  -3   67.49    4.90
   5  -1  -3   65.19    4.30
  -5  -1   3   58.09    6.00
   5  -1  -3   65.89    4.20
  -5  -1   3   56.79    3.90
   5   1  -3   64.89    4.10
  -5   1   3   64.89    4.20
  -5   1   3   66.99    4.30
   5   1  -3   54.19    5.90
  -5   1   3   62.49    4.20
   5   1  -3   65.39    4.10
  -1  -1   3 1585.34   44.80
   1   1  -3 1656.73   46.10
  -1  -1  -3    1.60    0.80
   1  -1   3    3.40    1.20
   1  -1   3    6.20    2.60
  -1   1  -3    3.40    1.80
   1   1   3    3.80    1.00
  -1   1  -3    1.40    1.00
  -9  -1  -3  216.78    8.30
   9  -1   3  201.18   10.50
   9  -1   3  199.68   12.00
   9  -1   3  208.58    9.30
  -9  -1  -3  198.68   12.10
  -9  -1  -3  185.58    9.50
  -9   1  -3  213.78    9.10
   9   1   3  209.98    8.30
   9   1   3  223.58   12.20
   9   1   3  196.78   10.10
  -9   1  -3  208.08   11.30
  -9   1  -3  209.98   10.50
  11  -1   3  764.02   26.80
 -11  -1  -3  757.72   26.10
 -11  -1  -3  784.12   24.10
 -11  -1  -3  778.72   29.10
  11  -1   3  753.72   25.00
  11  -1   3  766.82   29.20
  11   1   3  762.42   28.90
  11   1   3  763.92   24.00
  11   1   3  757.22   26.50
 -11   1  -3  792.12   25.00
 -11   1  -3  745.03   28.00
 -11   1  -3  819.72   32.40
  13  -1   3  939.81   31.50
  13  -1   3  956.90   33.70
 -13  -1  -3 1021.40   36.60
 -13  -1  -3 1007.00   30.70
  13  -1   3 1046.60   37.10
 -13   1  -3  943.81   33.20
 -13   1  -3 1008.00   35.70
 -13   1  -3 1026.60   31.70
  13   1   3  991.00   36.40
  13   1   3  979.10   33.50
  13   1   3  964.20   30.50
 -15  -1  -3   21.10    5.40
  15  -1   3   12.30    3.70
  15  -1   3   18.40    5.90
 -15  -1  -3   17.10    6.60
  15  -1   3   25.50    7.30
 -15   1  -3   16.20    5.40
  15   1   3   14.90    5.60
 -15   1  -3   12.80    5.60
 -15   1  -3   12.20    3.40
  15   1   3   19.90    6.60
 -17  -1  -3  264.47   12.30
  17  -1   3  235.48   17.90
  17  -1   3  244.88   15.50
  17  -1   3  258.77   13.30
 -17  -1  -3  231.28   13.80
 -17  -1  -3  239.48   17.70
 -17   1  -3  240.38   16.60
 -17   1  -3  240.58   14.50
 -17   1  -3  244.18   12.80
  17   1   3  236.68   14.90
  17   1   3  240.88   17.60
  17   1   3  239.28   12.00
  19  -1   3   42.20    6.80
 -19  -1  -3   35.00    7.70
 -19  -1  -3   41.60    5.70
  19  -1   3   37.30    9.20
 -19  -1  -3   30.70    9.00
  19   1   3   32.10    5.50
  19   1   3   23.90   12.40
 -19   1  -3   34.60    5.80
  19   1   3   47.90    9.50
 -19   1  -3   18.60    7.30
 -19   1  -3   31.80    7.10
  21  -1   3   67.09   11.90
 -21  -1  -3   52.99    8.10
  21  -1   3   43.60    6.90
 -21  -1  -3   55.89    9.30
  21  -1   3   40.60   10.10
 -21  -1  -3   46.50    9.90
  21   1   3   61.59   10.30
 -21   1  -3   48.80   10.20
 -21   1  -3   50.09    8.50
  21   1   3   55.29    7.10
  21   1   3   77.39   12.10
 -23  -1  -3  175.68   17.50
  23  -1   3  142.79   15.50
  23  -1   3  165.78   18.80
  23  -1   3  153.48   13.00
 -23  -1  -3  175.58   14.30
 -23  -1  -3  145.89   13.50
  23   1   3  181.88   18.90
 -23   1  -3  152.58   14.20
 -23   1  -3  178.48   16.80
  23   1   3  155.48   12.20
 -23   1  -3  166.18   15.10
  23   1   3  167.58   15.90
  25  -1   3    2.10    8.50
 -25  -1  -3   23.20    7.60
  25  -1   3    4.00    5.70
  25  -1   3    7.10    8.90
 -25  -1  -3    0.90    7.40
 -25  -1  -3    5.70    8.30
  25   1   3    1.50    9.10
 -25   1  -3    5.50    5.30
  25   1   3   13.30    5.70
 -25   1  -3   15.20    8.50
  25   1   3   10.90    8.00
 -25   1  -3   10.70    7.80
  27  -1   3  144.99   18.90
 -27  -1  -3  131.29   18.30
 -27  -1  -3  157.78   15.00
  27  -1   3  115.39   13.60
 -27  -1  -3  112.99   12.10
 -27   1  -3  139.59   14.30
  27   1   3  139.19   13.00
 -27   1  -3  141.79   15.10
  27   1   3  109.09   17.30
 -27   1  -3  150.08   17.90
  28  -2  -3   -8.60    8.80
  28  -2  -3   -1.60    5.60
 -28  -2   3   10.90    5.20
 -28  -2   3    5.50    7.80
 -28  -2   3    4.30    8.90
  28  -2  -3    0.40    8.40
 -28   2   3   12.00    7.80
  28   2  -3    3.90    9.80
  28   2  -3    8.30    9.00
  28   2  -3   -0.60    5.00
 -28   2   3   -2.90    8.40
 -28   2   3    3.30   10.50
  26  -2  -3   29.90   10.20
 -26  -2   3   37.00    7.40
 -26  -2   3   16.40    9.00
  26  -2  -3   34.50    7.40
 -26  -2   3   46.40    9.30
 -26   2   3   25.20    7.20
  26   2  -3   28.00    6.60
 -26   2   3   40.80    8.90
  26   2  -3   20.10    9.60
 -26   2   3   42.00    8.80
  26   2  -3   32.70   11.10
 -24  -2   3   10.40    8.10
 -24  -2   3   17.00    5.50
 -24  -2   3   16.00    6.50
  24  -2  -3   22.50    6.10
  24  -2  -3   12.60    9.10
  24   2  -3    9.30    5.60
 -24   2   3   10.80    7.10
 -24   2   3   16.60    7.10
  24   2  -3   17.50    8.40
 -22  -2   3    0.70    7.20
 -22  -2   3    7.30    5.80
  22  -2  -3    7.20    5.30
  22  -2  -3    2.20    7.30
  22  -2  -3    8.00    7.30
 -22   2   3    5.00    5.20
 -22   2   3    1.40    5.10
  22   2  -3   -0.60    3.60
 -22   2   3    5.60    5.80
  22   2  -3   -4.40    6.20
  22   2  -3    5.20    6.50
  20  -2  -3  172.18   12.40
  20  -2  -3  189.18   27.50
 -20  -2   3  181.48   16.90
  20  -2  -3  192.18   15.10
 -20  -2   3  179.48   11.80
 -20  -2   3  186.98   12.90
 -20   2   3  184.58   13.40
  20   2  -3  179.98   18.30
 -20   2   3  182.68   15.50
  20   2  -3  167.68   14.10
 -20   2   3  179.88   13.40
  20   2  -3  183.38   11.30
  18  -2  -3   95.89   11.10
 -18  -2   3   89.39    9.40
  18  -2  -3   93.99   12.80
 -18  -2   3   98.49   12.60
 -18  -2   3   89.69    8.50
  18  -2  -3   91.29    9.30
  18   2  -3   80.99   10.10
  18   2  -3   89.59    8.20
 -18   2   3   85.19   10.60
 -18   2   3   92.99    9.60
  18   2  -3  113.99   13.40
 -18   2   3   82.99    9.30
 -16  -2   3 1477.95   46.60
 -16  -2   3 1409.26   52.19
  16  -2  -3 1504.05   47.10
  16  -2  -3 1606.44   53.59
 -16  -2   3 1485.55   48.10
  16  -2  -3 1530.15   49.40
 -16   2   3 1543.85   47.90
  16   2  -3 1555.54   46.40
  16   2  -3 1490.95   53.09
 -16   2   3 1523.25   50.19
 -16   2   3 1517.45   48.50
  16   2  -3 1548.25   49.20
 -14  -2   3  725.73   24.60
 -14  -2   3  704.73   25.60
 -14  -2   3  724.73   29.90
  14  -2  -3  723.43   25.00
  14  -2  -3  739.73   29.50
  14  -2  -3  699.63   26.40
 -14   2   3  707.83   25.90
  14   2  -3  711.03   26.20
 -14   2   3  714.93   25.40
  14   2  -3  748.03   24.30
 -14   2   3  720.63   27.20
  14   2  -3  711.93   29.80
 -12  -2   3  894.61   30.30
 -12  -2   3  948.01   34.30
 -12  -2   3  902.61   29.40
  12  -2  -3  978.60   31.40
  12  -2  -3  930.01   33.60
  12  -2  -3  914.51   29.80
  12   2  -3  920.51   34.30
 -12   2   3  944.71   30.80
  12   2  -3  953.00   29.20
  12   2  -3  902.51   30.80
 -12   2   3  890.91   31.50
 -12   2   3  947.41   30.50
 -10  -2   3  153.58    8.00
  10  -2  -3  177.98    9.50
  10  -2  -3  173.28    8.70
 -10  -2   3  145.89    8.40
  10  -2  -3  160.88   10.60
 -10   2   3  163.48    8.90
  10   2  -3  152.98    8.80
  10   2  -3  168.48    7.90
 -10   2   3  157.08    8.60
 -10   2   3  154.18    9.20
  10   2  -3  197.48   12.20
   8  -2  -3  702.03   22.80
   8  -2  -3  672.03   22.20
   8  -2  -3  699.23   23.90
  -8  -2   3  697.03   24.10
  -8  -2   3  672.13   25.20
   8   2  -3  679.93   25.30
  -8   2   3  698.23   22.60
   8   2  -3  715.53   21.80
  -8   2   3  715.23   22.60
   8   2  -3  689.73   22.60
   6  -2  -3    5.40    2.20
   6  -2  -3    8.60    2.50
  -6  -2   3    6.50    2.00
  -6  -2   3    2.40    2.80
   6  -2  -3    7.10    1.90
   6   2  -3   10.60    2.50
   6   2  -3    5.10    1.60
  -6   2   3    9.90    2.30
   6   2  -3    5.10    3.10
  -6   2   3    7.10    2.00
  -6   2   3   10.40    3.00
  -4  -2   3 1844.42   55.29
  -4  -2   3 1845.32   53.19
   4  -2  -3 1933.01   53.09
   4  -2  -3 1932.21   53.09
   4   2  -3 1852.01   53.29
   4   2  -3 1983.40   55.69
  -4   2   3 1891.31   52.49
  -4   2   3 1886.51   52.99
  -2  -2   3    5.50    1.60
  -2  -2   3    8.40    3.00
   2  -2  -3    4.90    1.80
   2  -2  -3    6.20    1.10
   2  -2  -3    6.00    1.40
  -2  -2   3    5.40    1.60
  -2   2   3    4.90    1.30
   2   2  -3    2.80    3.30
  -2   2   3    7.40    1.80
   2   2  -3    4.10    1.40
   0  -2  -3  583.54   16.50
   0  -2   3  582.04   17.90
   0  -2  -3  599.34   16.90
   0  -2   3  599.14   20.50
   0   2  -3  578.34   17.90
   0   2  -3  571.74   17.50
   0   2  -3  559.64   19.40
   0   2  -3  596.84   20.60
   0   2   3  588.44   16.50
   0   2   3  617.24   16.90
  -2  -2  -3  914.51   26.30
   2  -2   3  907.01   27.70
  -2  -2  -3  898.21   24.50
  -2  -2  -3  875.51   25.30
   2  -2   3  896.41   26.70
  -2   2  -3  880.21   27.20
  -2   2  -3  911.21   26.50
  -2   2  -3  909.01   26.70
   2   2   3  893.81   25.60
   2   2   3  872.91   25.40
  -4  -2  -3  199.18    7.50
   4  -2   3  197.68    8.30
  -4  -2  -3  203.28    6.00
   4  -2   3  198.58    8.80
  -4  -2  -3  202.68    9.00
   4  -2   3  208.28    9.10
  -4   2  -3  193.28    8.70
  -4   2  -3  195.68    8.50
  -4   2  -3  210.68    8.30
   4   2   3  199.78    8.50
   6  -2   3  177.88    9.10
  -6  -2  -3  192.18    6.00
   6  -2   3  165.88    8.60
  -6  -2  -3  164.78    7.50
  -6  -2  -3  166.98    9.60
  -6   2  -3  162.18    8.50
   6   2   3  157.88    8.80
  -6   2  -3  176.88    7.80
  -6   2  -3  171.18    8.60
   6   2   3  178.58    6.00
   8  -2   3  111.59    7.00
  -8  -2  -3  127.99    5.20
   8  -2   3  126.39    8.80
  -8  -2  -3  114.69    6.90
  -8  -2  -3  123.89    9.50
   8  -2   3  112.09    7.80
  -8   2  -3  119.49    8.10
   8   2   3  116.69    8.70
  -8   2  -3  117.89    7.90
   8   2   3  119.29    5.10
   8   2   3  110.19    7.10
  -8   2  -3  115.69    6.60
  10  -2   3 1659.73   51.19
  10  -2   3 1651.73   56.09
 -10  -2  -3 1760.22   51.69
 -10  -2  -3 1812.32   49.30
  10  -2   3 1755.02   54.79
 -10  -2  -3 1728.93   55.09
  10   2   3 1720.03   54.09
 -10   2  -3 1771.22   50.99
 -10   2  -3 1690.53   52.49
 -10   2  -3 1767.02   53.79
  10   2   3 1760.22   52.19
  10   2   3 1764.92   49.20
 -12  -2  -3  624.84   22.40
 -12  -2  -3  641.74   26.40
 -12  -2  -3  625.04   19.80
  12  -2   3  579.44   21.60
  12  -2   3  632.14   25.70
  12  -2   3  591.94   23.20
  12   2   3  633.54   23.00
  12   2   3  611.04   20.00
 -12   2  -3  616.04   23.20
  12   2   3  635.44   25.40
 -12   2  -3  607.14   24.30
 -12   2  -3  600.74   21.40
  14  -2   3  659.63   25.60
 -14  -2  -3  616.14   24.70
 -14  -2  -3  640.24   28.20
  14  -2   3  651.53   23.60
 -14  -2  -3  669.23   21.60
  14  -2   3  707.93   28.90
  14   2   3  637.34   27.40
  14   2   3  654.93   21.50
 -14   2  -3  672.13   23.50
 -14   2  -3  639.54   24.90
  14   2   3  656.73   25.10
 -14   2  -3  644.34   26.50
 -16  -2  -3  121.49    7.90
 -16  -2  -3  122.09   13.30
  16  -2   3  105.59   11.40
 -16  -2  -3  126.69   10.30
  16  -2   3  126.99   13.70
  16  -2   3  126.69    9.90
 -16   2  -3  110.49   11.50
  16   2   3  112.39   12.90
 -16   2  -3  110.69   10.80
  16   2   3  123.99    7.90
 -16   2  -3  115.09    9.10
  16   2   3  111.59   10.50
 -18  -2  -3   54.59   10.30
 -18  -2  -3   80.89    9.70
  18  -2   3   77.09   11.10
  18  -2   3   78.39   15.10
 -18  -2  -3   78.59    7.40
  18  -2   3   83.59    9.40
 -18   2  -3   77.69   10.10
 -18   2  -3   67.79   10.40
  18   2   3   73.19   10.40
  18   2   3   81.19   11.60
  18   2   3   68.39    7.40
 -18   2  -3   90.29    9.00
 -20  -2  -3   50.69   10.30
  20  -2   3   86.99   12.20
  20  -2   3   92.89   13.80
 -20  -2  -3   67.09    8.00
  20  -2   3   79.09   10.20
 -20  -2  -3   78.79   10.60
 -20   2  -3   93.69   11.20
  20   2   3   68.19    8.20
  20   2   3   81.49   11.70
  20   2   3  102.29   14.20
 -20   2  -3   53.99    9.60
 -20   2  -3   77.29   11.40
  22  -2   3    4.20    5.60
  22  -2   3   -3.10    8.00
 -22  -2  -3    4.80    5.80
  22  -2   3    0.80    6.80
 -22  -2  -3    6.10    7.70
 -22  -2  -3    4.40    3.80
 -22   2  -3    3.90    4.20
  22   2   3    6.50    6.80
  22   2   3    1.00    4.20
  22   2   3    1.20    6.80
 -22   2  -3    7.70    6.50
 -22   2  -3   11.30    6.50
  24  -2   3   -6.00    8.10
  24  -2   3    3.30    5.00
 -24  -2  -3   -0.20    7.30
 -24  -2  -3   -1.60    3.70
 -24  -2  -3    3.00    6.00
  24  -2   3   10.90    9.50
  24   2   3    0.20    4.40
 -24   2  -3    2.20    5.70
 -24   2  -3    1.70    5.00
 -24   2  -3    7.20   11.30
  24   2   3   -5.50    6.70
  24   2   3   -2.40    7.10
 -26  -2  -3   17.10    7.50
  26  -2   3    6.20    9.20
  26  -2   3    0.70    6.10
  26  -2   3   -3.60    9.40
 -26  -2  -3   -1.40    7.40
  26   2   3    0.00    4.30
 -26   2  -3    5.50    6.80
  26   2   3   -3.90    8.10
 -26   2  -3    8.80    6.50
 -26   2  -3   -0.20   11.00
  26   2   3   11.30    7.90
  27  -3  -3    0.70   13.30
 -27  -3   3   25.40    8.70
  27  -3  -3   18.20   10.20
 -27   3   3   33.90    8.90
 -27   3   3   18.60    8.50
  27   3  -3    8.30   12.20
  27   3  -3   20.20    9.60
  25  -3  -3   -7.00    7.60
  25  -3  -3   -3.50    4.60
 -25  -3   3    4.10    6.40
 -25  -3   3   -8.70    7.60
  25  -3  -3   -4.00    6.70
  25   3  -3   -4.70    4.30
 -25   3   3   -1.90    4.60
 -25   3   3    4.20    6.30
 -25   3   3    0.30    5.80
  25   3  -3    1.40    8.00
 -23  -3   3   36.70    8.90
  23  -3  -3   26.80    6.80
 -23  -3   3   12.80    8.40
  23  -3  -3   30.10    9.10
  23  -3  -3   25.50   10.30
  23   3  -3   11.20    8.30
  23   3  -3   31.00    6.10
 -23   3   3   19.70    7.80
 -23   3   3   23.00    6.50
  23   3  -3   23.70    9.20
 -23   3   3   31.00    7.60
 -21  -3   3   85.99   13.70
 -21  -3   3  102.99   10.70
  21  -3  -3   68.99   11.00
  21  -3  -3   92.79   13.40
  21  -3  -3   78.49    9.50
 -21   3   3   67.19   10.10
  21   3  -3   68.89   10.70
 -21   3   3   76.39   10.60
 -21   3   3   79.19   10.50
  21   3  -3   92.49    8.80
  21   3  -3   60.39   11.40
  19  -3  -3   85.59   11.20
 -19  -3   3   70.59    7.80
 -19  -3   3   80.19    9.00
  19  -3  -3   67.89    9.30
  19  -3  -3   69.19   11.10
 -19   3   3   69.49    9.60
 -19   3   3   66.99    9.50
  19   3  -3   60.99   10.80
  19   3  -3   77.69   10.40
  19   3  -3   71.09    7.90
 -19   3   3   55.09    8.60
  17  -3  -3   84.09   10.20
  17  -3  -3   88.09    8.90
  17  -3  -3   89.89   12.10
 -17  -3   3   85.19    9.00
 -17  -3   3  111.89   14.00
 -17   3   3   76.79    9.80
  17   3  -3   84.79    9.80
 -17   3   3   63.79    8.70
 -17   3   3   86.29    9.00
  17   3  -3   70.89    7.30
 -15  -3   3  719.93   31.30
 -15  -3   3  711.13   26.70
  15  -3  -3  749.82   28.10
  15  -3  -3  780.52   31.20
  15  -3  -3  726.23   26.20
 -15   3   3  727.03   28.00
  15   3  -3  745.93   27.70
  15   3  -3  780.22   31.80
 -15   3   3  737.73   27.40
 -15   3   3  783.42   27.20
  15   3  -3  753.72   25.00
  13  -3  -3  297.37   17.00
  13  -3  -3  336.27   14.20
 -13  -3   3  343.07   18.60
 -13  -3   3  313.77   14.30
  13  -3  -3  307.47   15.10
 -13   3   3  313.47   14.90
  13   3  -3  318.47   12.80
  13   3  -3  358.36   18.60
 -13   3   3  320.97   14.30
 -13   3   3  306.67   14.60
  13   3  -3  313.77   14.80
 -11  -3   3  294.67   13.10
  11  -3  -3  332.97   14.30
  11  -3  -3  285.97   15.20
 -11  -3   3  350.26   17.50
  11  -3  -3  311.57   13.10
 -11   3   3  322.07   13.60
  11   3  -3  306.47   12.00
 -11   3   3  316.17   13.80
 -11   3   3  273.47   13.30
  11   3  -3  302.57   13.60
   9  -3  -3    7.60    3.30
   9  -3  -3    9.90    3.50
   9  -3  -3   12.30    2.90
  -9  -3   3   20.40    5.10
  -9  -3   3    7.90    3.30
  -9   3   3    4.70    2.60
  -9   3   3    8.30    3.40
  -9   3   3   11.80    3.20
   7  -3  -3  132.29    7.20
   7  -3  -3  127.69    6.80
  -7  -3   3  110.69    6.50
   7  -3  -3  125.89    7.30
  -7  -3   3  142.89    9.60
  -7   3   3  120.69    6.40
   7   3  -3  133.79    9.40
   7   3  -3  123.19    6.80
  -7   3   3  140.59    7.10
   7   3  -3  113.09    6.00
  -7   3   3  125.69    6.90
   5  -3  -3   17.90    3.10
   5  -3  -3   16.50    2.50
  -5  -3   3   26.50    4.80
  -5  -3   3   26.90    3.20
  -5   3   3   18.70    2.60
  -5   3   3   23.60    3.20
   5   3  -3   21.00    3.10
  -5   3   3   22.50    3.20
   3  -3  -3   57.09    3.50
  -3  -3   3   76.49    6.50
   3  -3  -3   65.69    4.00
   3  -3  -3   65.69    4.40
  -3  -3   3   57.89    3.70
  -3   3   3   63.59    4.10
  -3   3   3   69.69    4.10
   3   3  -3   57.09    6.40
   3   3  -3   65.09    4.10
  -3   3   3   59.29    3.10
  -1  -3   3   29.30    4.60
  -1  -3   3   31.70    3.40
   1  -3  -3   32.20    2.50
  -1  -3   3   28.40    2.80
  -1   3   3   27.60    3.40
   1   3  -3   26.80    2.70
   1   3  -3   29.10    4.60
  -1   3   3   34.10    2.60
  -1   3   3   29.90    2.10
  -1  -3  -3  123.99    4.70
  -1  -3  -3  120.99    4.20
  -1  -3  -3  128.79    6.70
   1  -3   3  124.69    6.00
   1  -3   3  135.59    9.00
   1  -3   3  112.99    7.70
  -1   3  -3  119.19    7.50
   1   3   3  112.69    4.60
   1   3   3  119.59    4.30
  -1   3  -3  120.59    6.00
  -3  -3  -3  212.98    9.40
  -3  -3  -3  205.58    7.60
   3  -3   3  228.98   10.40
   3  -3   3  215.58   10.40
   3   3   3  210.88    9.20
  -3   3  -3  202.68    9.40
  -3   3  -3  219.88    9.10
  -3   3  -3  245.68   10.40
  -5  -3  -3  184.48    9.30
   5  -3   3  170.38    8.20
   5  -3   3  178.18    9.30
  -5  -3  -3  164.58    7.30
   5  -3   3  180.58    8.80
   5   3   3  167.68    8.70
  -5   3  -3  191.98    8.20
  -5   3  -3  174.58    8.80
  -5   3  -3  190.58    8.70
  -7  -3  -3  144.89    5.00
   7  -3   3  140.29    9.00
   7  -3   3  143.89    8.90
  -7  -3  -3  134.59    7.10
   7  -3   3  141.89    8.00
  -7  -3  -3  136.29    9.50
  -7   3  -3  153.48    7.70
  -7   3  -3  148.49    8.30
   7   3   3  159.88    5.00
   7   3   3  131.19    7.30
  -7   3  -3  135.09    8.90
   7   3   3  150.88   10.50
   9  -3   3   69.09    7.60
  -9  -3  -3   67.69    5.70
   9  -3   3   55.59    7.20
  -9  -3  -3   65.69    8.40
   9   3   3   61.09    6.00
  -9   3  -3   55.29    6.50
  -9   3  -3   54.29    6.70
   9   3   3   56.69    3.50
   9   3   3   63.19    7.60
  -9   3  -3   52.09    5.40
 -11  -3  -3   40.30    5.60
 -11  -3  -3   33.50    7.00
  11  -3   3   46.30    7.20
 -11  -3  -3   43.60    3.70
  11  -3   3   45.90    5.80
  11  -3   3   47.00    6.90
 -11   3  -3   51.49    7.00
  11   3   3   28.60    6.00
 -11   3  -3   50.39    5.80
  11   3   3   45.40    3.70
 -11   3  -3   34.80    5.60
  11   3   3   41.40    6.30
  13  -3   3    7.20    5.30
  13  -3   3    7.90    4.90
 -13  -3  -3    9.10    4.20
 -13  -3  -3    6.70    2.20
 -13  -3  -3   -2.80    5.10
  13  -3   3    6.00    3.90
 -13   3  -3    7.80    4.80
 -13   3  -3    6.60    2.80
 -13   3  -3    3.70    4.20
  13   3   3   10.40    5.30
  13   3   3    5.20    4.20
  15  -3   3   77.19    8.60
 -15  -3  -3   80.29    6.00
 -15  -3  -3   80.19    8.70
  15  -3   3   82.39   11.40
  15  -3   3   62.59    8.90
 -15  -3  -3   76.49   11.20
  15   3   3   76.09   10.80
 -15   3  -3   83.19    8.10
  15   3   3   71.89    5.90
 -15   3  -3   80.99    9.70
 -15   3  -3   71.59    9.40
  17  -3   3   32.20    6.60
 -17  -3  -3   28.80    4.20
  17  -3   3   38.60    8.90
 -17  -3  -3   41.00    7.10
  17  -3   3   34.80    9.90
 -17  -3  -3   27.50    8.40
  17   3   3   30.50    7.70
 -17   3  -3   24.90    5.60
  17   3   3   30.50    7.80
 -17   3  -3   22.60    6.40
  17   3   3   34.20    4.50
 -17   3  -3   37.40    7.70
  19  -3   3  364.96   18.40
 -19  -3  -3  355.16   23.10
  19  -3   3  377.96   20.90
 -19  -3  -3  351.96   15.20
 -19  -3  -3  370.26   19.00
 -19   3  -3  355.36   20.50
 -19   3  -3  366.36   19.70
  19   3   3  363.16   15.10
  19   3   3  363.56   19.70
 -19   3  -3  370.66   18.10
  21  -3   3  104.59   11.80
 -21  -3  -3   97.99   11.50
 -21  -3  -3   94.89    8.70
  21  -3   3   96.99   13.70
  21  -3   3   82.59   13.30
 -21  -3  -3   78.99   13.00
 -21   3  -3   99.79   13.20
 -21   3  -3  110.29   10.90
  21   3   3   87.29    8.80
  21   3   3  106.59   15.20
 -21   3  -3   99.99   12.30
  21   3   3   94.99   12.60
 -23  -3  -3    4.80    8.00
 -23  -3  -3    1.60    3.90
 -23  -3  -3   -2.20    4.80
  23  -3   3    4.90    8.70
  23  -3   3    5.00    5.80
  23  -3   3   -6.80    7.90
 -23   3  -3    8.10    6.90
 -23   3  -3    4.00    5.00
  23   3   3    4.70    7.80
 -23   3  -3   14.30    9.60
  23   3   3    2.30    4.30
  23   3   3   -3.00    6.80
 -25  -3  -3    0.50    4.20
 -25  -3  -3   -2.20    7.50
  25  -3   3    3.60    6.00
 -25  -3  -3   -4.50    5.90
  25  -3   3   -4.80    9.20
 -25   3  -3   -3.00    6.30
  25   3   3   -2.80    6.80
  25   3   3   -5.20    6.90
 -25   3  -3   -8.60    4.90
  25   3   3    0.00    4.20
 -25   3  -3  -10.10    5.70
  27  -3   3    5.10   10.90
  27  -3   3    5.10    6.30
 -27  -3  -3    6.40    8.50
 -27  -3  -3    5.90    5.70
 -27  -3  -3   22.60   11.40
  27  -3   3   -1.60    9.80
  27   3   3    4.50    9.50
 -27   3  -3    5.60    8.30
 -27   3  -3    2.80    6.60
 -27   3  -3  -10.40    9.30
  27   3   3   -2.70    4.50
  27   3   3   12.10    9.40
  26  -4  -3   25.30   10.10
  26  -4  -3   21.00   10.80
  26  -4  -3   16.00    6.40
 -26  -4   3   20.30    9.90
 -26  -4   3   25.90    8.80
 -26   4   3   36.70   10.20
  26   4  -3    8.20    5.30
 -26   4   3   20.20    7.60
 -26   4   3    9.00    7.20
  26   4  -3   22.00    9.60
 -24  -4   3  190.88   19.70
  24  -4  -3  261.67   22.90
  24  -4  -3  213.98   16.20
  24  -4  -3  277.27   19.60
  24   4  -3  218.78   21.60
 -24   4   3  237.08   17.80
  24   4  -3  222.28   13.60
 -24   4   3  249.58   17.10
 -24   4   3  226.18   16.60
  24   4  -3  240.18   18.20
 -22  -4   3   61.79   11.70
  22  -4  -3   78.89   11.40
 -22  -4   3   76.49   10.30
  22  -4  -3   70.09   13.30
  22  -4  -3   92.99   13.70
  22   4  -3   58.79   11.40
  22   4  -3   59.29    8.40
  22   4  -3   75.89   11.70
 -22   4   3   84.69   11.50
 -22   4   3   72.89   11.10
 -20  -4   3   81.89   10.20
 -20  -4   3   60.69   11.80
  20  -4  -3   75.89   12.00
  20  -4  -3   83.49   10.80
  20   4  -3   81.29   11.30
 -20   4   3   83.39   10.60
 -20   4   3   87.89   10.70
  20   4  -3   76.69   12.30
  20   4  -3   83.59    8.30
  18  -4  -3  255.27   14.30
  18  -4  -3  246.68   16.40
  18  -4  -3  273.97   19.50
 -18  -4   3  244.08   19.90
 -18  -4   3  246.58   14.30
  18   4  -3  250.17   12.30
 -18   4   3  249.88   15.50
 -18   4   3  242.78   15.20
  18   4  -3  230.58   20.80
  18   4  -3  236.48   15.20
 -18   4   3  253.37   15.50
  16  -4  -3  407.86   19.80
 -16  -4   3  426.26   23.60
  16  -4  -3  406.46   18.10
  16  -4  -3  450.05   22.60
 -16  -4   3  431.56   18.70
  16   4  -3  415.66   16.30
  16   4  -3  419.36   19.50
 -16   4   3  429.96   19.40
 -16   4   3  408.86   19.10
 -16   4   3  430.16   18.90
  16   4  -3  432.06   23.20
  14  -4  -3  237.88   15.40
 -14  -4   3  243.98   16.90
 -14  -4   3  246.18   12.80
  14  -4  -3  249.97   12.60
  14  -4  -3  246.08   14.00
 -14   4   3  251.97   13.40
  14   4  -3  251.27   11.10
  14   4  -3  243.48   13.30
  14   4  -3  283.17   17.30
 -14   4   3  253.97   13.10
 -14   4   3  231.08   13.00
  12  -4  -3    2.60    3.80
 -12  -4   3    3.90    3.50
  12  -4  -3    2.50    4.10
  12  -4  -3    1.50    2.30
  12   4  -3    7.80    2.60
 -12   4   3    4.00    2.60
 -12   4   3   -1.00    3.70
  12   4  -3   10.00    4.20
  10  -4  -3  650.03   24.00
 -10  -4   3  732.83   27.20
  10  -4  -3  602.34   21.80
 -10  -4   3  641.44   22.20
  10  -4  -3  628.14   22.80
 -10   4   3  628.64   22.40
  10   4  -3  602.94   22.40
 -10   4   3  629.64   22.70
  10   4  -3  639.24   20.80
 -10   4   3  626.24   22.00
   8  -4  -3 1524.15   44.80
  -8  -4   3 1385.56   47.70
  -8  -4   3 1492.25   44.90
   8  -4  -3 1475.35   45.10
   8  -4  -3 1546.45   44.10
   8   4  -3 1458.35   48.00
  -8   4   3 1451.05   43.70
  -8   4   3 1515.75   44.50
  -8   4   3 1494.05   44.60
   8   4  -3 1429.96   44.40
   6  -4  -3 1432.96   42.00
   6  -4  -3 1436.66   42.40
  -6  -4   3 1360.66   45.50
   6  -4  -3 1436.66   42.70
  -6  -4   3 1431.36   42.10
   6   4  -3 1450.15   46.20
  -6   4   3 1410.06   41.40
   6   4  -3 1365.56   42.30
  -6   4   3 1459.95   42.50
  -6   4   3 1510.55   42.60
   4  -4  -3   56.89    4.20
  -4  -4   3   59.39    6.80
  -4  -4   3   56.89    4.30
   4  -4  -3   70.89    6.80
   4  -4  -3   62.79    5.50
  -4   4   3   59.99    3.80
  -4   4   3   58.69    4.50
  -4   4   3   65.19    4.90
   4   4  -3   63.79    7.60
   4   4  -3   53.59    4.30
   2  -4  -3  732.03   21.70
  -2  -4   3  726.33   22.90
   2  -4  -3  663.23   23.00
  -2  -4   3  683.93   22.10
  -2  -4   3  731.63   26.10
   2  -4  -3  721.63   21.50
  -2   4   3  712.93   22.40
   2   4  -3  763.42   26.60
  -2   4   3  745.33   21.80
   2   4  -3  697.83   22.20
   0  -4   3  101.09    5.90
   0  -4  -3   96.69    4.30
   0  -4   3  115.89    9.40
   0   4   3   95.19    6.20
   0   4   3  101.29    4.50
   0   4  -3  100.19    5.80
   0   4  -3   95.49    5.20
   0   4   3  101.09    4.50
  -2  -4  -3  378.56   11.40
   2  -4   3  395.86   14.20
   2  -4   3  362.26   15.80
  -2  -4  -3  386.86   12.40
   2  -4   3  376.26   17.30
  -2  -4  -3  366.46   14.80
  -2   4  -3  396.16   13.80
  -2   4  -3  391.06   15.40
   2   4   3  404.76   11.50
  -2   4  -3  378.96   13.80
   4  -4   3    1.80    2.10
   4  -4   3    3.60    3.60
  -4  -4  -3   -0.10    1.50
   4  -4   3   -0.60    1.90
  -4  -4  -3    4.00    2.70
  -4   4  -3    4.10    2.30
  -4   4  -3    0.90    1.90
  -4   4  -3   -0.60    3.40
   4   4   3   -1.50    2.50
   6  -4   3 1853.91   54.89
   6  -4   3 1868.81   55.89
  -6  -4  -3 1861.21   56.59
   6  -4   3 1876.91   57.29
  -6  -4  -3 1822.72   53.49
  -6   4  -3 1875.01   54.49
  -6   4  -3 1890.71   55.89
  -6   4  -3 1875.21   55.29
   6   4   3 1935.11   59.69
  -8  -4  -3  150.28    8.00
  -8  -4  -3  154.98   11.00
   8  -4   3  166.98   10.70
   8  -4   3  156.18   10.10
  -8   4  -3  147.39    9.80
  -8   4  -3  171.38    8.70
  -8   4  -3  141.79    9.00
   8   4   3  177.18   10.70
   8   4   3  167.28    5.20
   8   4   3  156.58    8.40
  10  -4   3  286.87   14.30
  10  -4   3  282.77   14.80
 -10  -4  -3  271.07   15.60
  10  -4   3  265.77   13.00
 -10  -4  -3  275.87   12.30
 -10   4  -3  291.47   14.10
 -10   4  -3  293.07   12.60
 -10   4  -3  293.87   13.70
  10   4   3  278.87   12.80
  10   4   3  268.27   14.60
  10   4   3  278.87    9.10
 -12  -4  -3  388.76   16.30
 -12  -4  -3  390.56   13.10
  12  -4   3  361.66   16.60
 -12  -4  -3  384.36   20.20
  12  -4   3  399.06   18.30
  12  -4   3  403.46   19.50
 -12   4  -3  403.56   17.90
  12   4   3  375.66   18.90
 -12   4  -3  412.66   16.40
  12   4   3  385.96   16.80
  12   4   3  405.76   12.80
 -12   4  -3  391.86   18.00
 -14  -4  -3    8.20    4.20
  14  -4   3    9.30    5.20
  14  -4   3    4.70    5.50
  14  -4   3    9.90    4.80
 -14  -4  -3    3.00    6.20
 -14   4  -3    9.10    4.20
  14   4   3    9.90    5.60
 -14   4  -3    4.00    4.30
  14   4   3    9.70    2.50
  14   4   3    3.60    4.30
 -14   4  -3    7.20    5.50
  16  -4   3   66.79   10.60
  16  -4   3   61.99    9.70
 -16  -4  -3   45.60    9.50
  16  -4   3   60.39    9.10
 -16  -4  -3   57.79    8.20
 -16  -4  -3   56.99    5.50
  16   4   3   44.60    8.20
  16   4   3   62.79    5.60
 -16   4  -3   45.50    7.10
  16   4   3   60.19    8.70
 -16   4  -3   73.59   10.10
 -18  -4  -3   14.30    3.50
  18  -4   3   17.10    6.70
 -18  -4  -3   10.20    7.70
 -18  -4  -3    3.80    5.60
  18  -4   3   -2.50    6.60
  18  -4   3    9.90    7.30
 -18   4  -3    6.30    5.60
  18   4   3   13.70    6.60
 -18   4  -3   18.90    7.40
 -18   4  -3    9.60    5.20
  18   4   3    8.10    6.10
  20  -4   3  103.49   13.70
  20  -4   3  105.59   12.40
 -20  -4  -3  109.69    8.40
 -20  -4  -3  118.49   11.90
  20  -4   3  116.19   16.50
 -20  -4  -3  113.19   16.00
 -20   4  -3  113.69   11.60
  20   4   3  104.09    8.10
 -20   4  -3  102.79   12.30
  20   4   3  121.19   15.00
  20   4   3   95.79   11.80
  22  -4   3    5.70    9.10
  22  -4   3   -0.90    4.90
 -22  -4  -3   11.50    6.80
 -22  -4  -3    5.10    8.10
  22  -4   3    3.60    8.20
 -22  -4  -3    9.60    4.00
 -22   4  -3    4.70    5.40
 -22   4  -3    7.40    6.80
  22   4   3    6.20    4.00
  22   4   3    5.30    7.20
 -22   4  -3    8.90    9.10
  22   4   3    6.90    7.30
  24  -4   3   34.90   11.90
  24  -4   3   39.10    8.40
  24  -4   3   41.20   12.30
 -24  -4  -3   22.80    9.80
 -24  -4  -3   49.70    7.70
 -24  -4  -3   55.39    9.40
 -24   4  -3   26.00    6.60
  24   4   3   31.90    9.50
  24   4   3   43.10   11.20
 -24   4  -3   28.70    8.30
 -24   4  -3   36.30    9.60
  24   4   3   40.20    5.90
  26  -4   3   71.99   11.10
 -26  -4  -3   65.49   13.20
  26  -4   3   61.19   16.10
 -26  -4  -3   99.89   13.30
  26  -4   3   59.19   13.40
  26   4   3   71.39    9.10
 -26   4  -3   95.89   13.60
  26   4   3   73.79   13.80
 -26   4  -3   85.29   13.60
  26   4   3   72.79   13.70
  27  -5  -3  -21.50   14.00
 -27  -5   3    0.00    7.30
  27  -5  -3   -1.10    6.70
 -27  -5   3    2.10    9.00
  27  -5  -3  -10.10    8.40
  27   5  -3   -9.50    9.90
  27   5  -3   -7.80    4.50
 -27   5   3    1.30    5.80
  27   5  -3   16.10    9.20
 -25  -5   3    4.50    6.70
  25  -5  -3    1.20   10.50
  25  -5  -3    3.60    9.00
  25  -5  -3   -1.00    5.60
 -25  -5   3    2.90    8.30
  25   5  -3   -1.50    4.40
 -25   5   3    5.90    5.60
  25   5  -3    2.30    8.70
 -25   5   3    4.20    5.50
 -25   5   3   18.40    7.50
 -23  -5   3   13.80    8.40
 -23  -5   3   43.90    8.60
  23  -5  -3   28.20    9.70
  23  -5  -3   22.40    9.90
 -23   5   3   28.70    7.40
  23   5  -3   29.40   10.10
  23   5  -3   19.30    5.00
 -23   5   3   21.80    6.40
 -23   5   3   37.10    9.20
  23   5  -3   37.40    8.80
  21  -5  -3    2.00    7.40
 -21  -5   3    2.50    7.10
 -21  -5   3   13.60    6.40
  21  -5  -3    7.10    8.30
  21  -5  -3   16.50    6.90
  21   5  -3    1.30    6.50
  21   5  -3   18.00    8.30
  21   5  -3    1.90    3.50
 -21   5   3    5.20    5.30
 -21   5   3    1.30    4.60
  19  -5  -3   74.89   11.60
  19  -5  -3   95.39   11.10
  19   5  -3   92.99   11.40
  19   5  -3   75.79    7.80
 -19   5   3   73.69   10.40
 -19   5   3   89.49   10.60
 -17  -5   3  130.89   15.90
 -17  -5   3  111.39   10.40
  17  -5  -3  140.89   11.40
  17  -5  -3  148.69   13.20
 -17   5   3  111.69   10.50
  17   5  -3  153.08   22.80
  17   5  -3  117.69    8.40
  17   5  -3  121.39   11.60
 -17   5   3  125.79   11.30
 -17   5   3  147.39   11.50
  15  -5  -3  183.68   14.40
 -15  -5   3  211.58   17.70
 -15  -5   3  175.68   11.90
 -15   5   3  197.08   12.00
  15   5  -3  183.38    9.80
 -15   5   3  238.08   13.10
  15   5  -3  227.38   16.70
  15   5  -3  181.88   12.40
 -13  -5   3  110.99   13.30
  13  -5  -3   89.69   10.00
  13  -5  -3   93.49    8.50
  13  -5  -3  103.09   10.40
 -13  -5   3  118.09    8.60
 -13   5   3  101.09    8.60
  13   5  -3   90.39    8.50
  13   5  -3  101.79   12.20
  13   5  -3   98.79    6.70
 -13   5   3   94.79    8.80
 -13   5   3   99.19    8.20
  11  -5  -3   23.10    5.10
 -11  -5   3   35.10    5.70
 -11  -5   3   52.69    8.60
  11   5  -3   31.70    4.60
 -11   5   3   39.50    5.70
  11   5  -3   38.50    5.80
   9  -5  -3  157.18   10.10
  -9  -5   3  166.08    9.30
   9  -5  -3  217.78   11.10
  -9   5   3  159.08    8.90
  -9   5   3  202.48   10.70
   9   5  -3  174.88    9.90
  -9   5   3  197.98   10.20
  -7  -5   3  498.25   21.50
  -7  -5   3  386.56   19.60
   7  -5  -3  407.76   16.60
   7  -5  -3  503.35   16.70
   7   5  -3  425.66   16.50
   7   5  -3  413.26   20.40
  -7   5   3  473.95   16.90
  -7   5   3  481.75   17.30
  -5  -5   3   38.30    4.40
  -5  -5   3   20.40    5.30
   5  -5  -3   42.10    4.50
  -5   5   3   32.00    3.80
   5   5  -3   32.10    6.60
  -3  -5   3  128.19   10.20
  -3  -5   3  112.19    6.40
   3   5  -3  154.18   11.50
  -3   5   3  114.79    6.20
  -3   5   3  131.19    7.40
   3   5  -3  107.99    6.40
  -1  -5   3  159.88    7.50
   1  -5  -3  165.08    6.80
  -1  -5   3  153.08    8.20
   1  -5  -3  162.68    7.20
  -1   5   3  165.98    6.90
   1   5  -3  161.68    7.60
  -1   5   3  153.48    8.70
  -1  -5  -3   11.50    3.90
  -1  -5  -3   18.60    2.70
  -1  -5  -3   13.80    2.30
   1  -5   3   15.20    3.20
  -1   5  -3   15.90    3.00
   1   5   3   13.50    1.90
  -1   5  -3   11.90    2.70
   3  -5   3   95.19   10.40
  -3  -5  -3   73.49    4.60
   3   5   3   64.19    3.30
  -3   5  -3   81.69    6.20
  -3   5  -3   92.69    7.90
   5  -5   3   72.39    6.50
   5  -5   3   77.99    6.70
   5  -5   3   74.19    8.70
  -5  -5  -3   72.69    5.10
  -5  -5  -3   89.09    8.30
  -5   5  -3   89.49    6.40
  -5   5  -3   67.69    6.10
  -5   5  -3   65.19    7.30
  -7  -5  -3  238.68   10.10
   7  -5   3  239.18   11.80
  -7  -5  -3  264.37   13.80
   7  -5   3  203.28   11.70
   7  -5   3  244.88   13.60
  -7   5  -3  220.38   11.90
  -7   5  -3  224.38   11.40
   7   5   3  236.58   13.10
   7   5   3  215.38   10.20
  -7   5  -3  267.07   11.40
  -9  -5  -3    1.70    3.00
   9  -5   3    3.20    4.40
  -9  -5  -3    0.30    4.00
   9  -5   3    2.20    3.20
   9   5   3    1.40    3.70
  -9   5  -3    2.70    2.80
  -9   5  -3    7.20    4.10
   9   5   3   -0.60    2.80
 -11  -5  -3  231.58   15.90
  11  -5   3  225.68   12.70
  11  -5   3  248.18   14.50
 -11  -5  -3  242.78   11.80
  11  -5   3  249.78   14.50
  11   5   3  243.18    7.80
  11   5   3  226.38   12.00
  11   5   3  232.38   14.40
 -11   5  -3  229.18   12.90
 -11   5  -3  245.48   13.70
 -11   5  -3  237.68   12.00
 -13  -5  -3  127.39    9.40
  13  -5   3  118.49   11.80
  13  -5   3  141.39   12.40
 -13  -5  -3  133.39   14.20
 -13   5  -3  137.79   10.80
  13   5   3  138.99   12.30
  13   5   3  144.39   10.40
  13   5   3  134.69    5.90
  15  -5   3   98.09   10.60
  15  -5   3  109.29   12.50
 -15  -5  -3  106.39   14.10
 -15  -5  -3   96.29   13.90
  15  -5   3  106.49   12.40
  15   5   3  102.49   10.30
  15   5   3  100.39    5.80
 -15   5  -3  110.69    9.80
 -15   5  -3  107.69   11.20
 -15   5  -3  122.59   11.20
  15   5   3   95.49   12.10
  17  -5   3   73.99   11.00
 -17  -5  -3   72.39    9.30
  17  -5   3  106.09   13.70
  17  -5   3   59.29   12.30
  17   5   3   85.19    6.20
  17   5   3   75.69   10.20
 -17   5  -3   98.99    9.90
 -17   5  -3   93.89   11.50
 -17   5  -3   99.89   11.50
  17   5   3   74.59   11.00
 -19  -5  -3   52.89    9.00
  19  -5   3   49.90   10.50
 -19  -5  -3   50.69   11.40
  19  -5   3   59.39   10.80
  19  -5   3   49.50    8.70
 -19   5  -3   57.69   10.10
  19   5   3   45.90    9.60
 -19   5  -3   46.90    8.60
  19   5   3   53.99    9.00
  19   5   3   67.69    6.50
  21  -5   3  109.49   15.10
  21  -5   3   67.29   13.00
  21  -5   3   93.39   12.90
 -21  -5  -3   84.59   14.60
 -21  -5  -3   99.79   11.70
 -21   5  -3   88.79   12.30
 -21   5  -3  104.29   13.40
  21   5   3   84.69   12.40
  21   5   3  104.39   15.20
  21   5   3  106.89    8.00
 -21   5  -3   85.89   11.60
  23  -5   3   40.50   11.30
  23  -5   3   30.70    7.20
 -23  -5  -3   62.69   10.00
  23  -5   3   38.80   11.70
  23   5   3   59.69   11.10
 -23   5  -3   29.20    7.10
 -23   5  -3   50.89   10.70
  23   5   3   54.89   11.30
  23   5   3   41.40    5.50
 -23   5  -3   44.80    9.40
 -25  -5  -3   40.50    9.30
  25  -5   3   22.60    7.30
  25  -5   3   43.70   12.50
  25   5   3   41.00   10.80
  25   5   3   36.70    5.70
  25   5   3   25.30   10.90
 -25   5  -3   46.20   10.30
 -25   5  -3   12.70   11.00
 -25   5  -3   35.60   10.10
  26  -6  -3   -1.60    6.50
  26  -6  -3    8.50    9.30
  26  -6  -3  -10.50   10.30
 -26  -6   3    5.60    9.50
 -26  -6   3   27.10    9.00
 -26   6   3   16.40    6.30
  26   6  -3   33.90    9.90
 -26   6   3   11.00    6.70
  26   6  -3    2.40    4.60
  26   6  -3   27.00   15.60
  24  -6  -3  133.69   16.70
  24  -6  -3  102.49   13.80
 -24  -6   3   82.29   15.00
 -24  -6   3  129.09   16.60
 -24   6   3  115.59   15.00
  24   6  -3  136.09   19.20
  24   6  -3  123.89   14.60
 -24   6   3  128.49   13.50
 -24   6   3  138.39   14.20
  24   6  -3  107.09    9.70
  22  -6  -3   14.70    8.90
  22  -6  -3   11.20    9.50
 -22  -6   3   29.20    7.80
  22  -6  -3   18.40    7.10
 -22  -6   3   18.10   10.30
  22   6  -3   35.50   11.60
 -22   6   3   30.70    8.20
  22   6  -3   16.50    4.70
 -22   6   3   15.30    6.30
 -22   6   3   16.00    6.00
  22   6  -3   22.90    8.30
  20  -6  -3  597.94   31.70
  20  -6  -3  642.44   27.00
 -20  -6   3  633.94   26.60
 -20  -6   3  667.43   34.20
  20  -6  -3  654.53   29.40
 -20   6   3  618.24   27.10
  20   6  -3  622.64   22.80
  20   6  -3  662.33   33.60
  20   6  -3  624.14   27.80
 -20   6   3  612.34   26.70
 -20   6   3  616.24   27.60
  18  -6  -3  236.18   14.80
  18  -6  -3  185.48   25.50
 -18  -6   3  224.38   14.30
 -18   6   3  193.78   14.00
  18   6  -3  225.78   15.20
 -18   6   3  255.37   15.20
  18   6  -3  212.98   11.10
 -18   6   3  219.08   15.20
 -16  -6   3  155.78   16.40
  16  -6  -3  148.89   13.10
  16  -6  -3  129.59   11.30
 -16  -6   3  122.59   10.40
 -16   6   3  135.89   11.30
 -16   6   3  117.09   10.40
  16   6  -3  133.19   11.50
 -16   6   3  142.89   12.00
  16   6  -3  112.29    8.00
  14  -6  -3  696.23   28.90
 -14  -6   3  699.23   26.00
 -14  -6   3  720.03   32.30
  14  -6  -3  706.33   26.20
  14  -6  -3  704.73   27.80
  14   6  -3  677.93   26.70
  14   6  -3  710.73   31.50
  14   6  -3  714.33   23.50
 -14   6   3  707.73   26.70
 -14   6   3  688.13   25.80
 -14   6   3  716.93   27.20
  12  -6  -3  459.75   19.30
  12  -6  -3  384.16   18.80
 -12  -6   3  375.86   16.80
 -12  -6   3  463.35   23.10
 -12   6   3  374.76   16.50
  12   6  -3  378.56   17.50
  12   6  -3  461.95   22.90
  12   6  -3  377.26   14.90
 -12   6   3  428.66   18.50
 -12   6   3  404.66   17.50
  10  -6  -3  386.16   17.10
  10  -6  -3  355.16   16.60
  10  -6  -3  361.16   15.40
 -10  -6   3  357.96   15.20
 -10  -6   3  384.16   20.20
  10   6  -3  418.66   21.00
 -10   6   3  352.46   15.60
 -10   6   3  349.17   14.70
  10   6  -3  348.97   15.70
 -10   6   3  353.46   16.20
  10   6  -3  355.36   13.70
   8  -6  -3  619.54   22.80
   8  -6  -3  591.64   21.60
   8  -6  -3  584.04   20.80
  -8  -6   3  577.24   25.20
  -8  -6   3  553.84   20.50
   8   6  -3  556.14   25.70
  -8   6   3  586.34   20.10
   8   6  -3  572.94   21.30
  -8   6   3  604.14   21.20
  -8   6   3  580.74   21.60
  -6  -6   3 1741.33   57.39
   6  -6  -3 1764.02   54.39
   6  -6  -3 1789.62   52.79
  -6  -6   3 1836.42   54.29
   6  -6  -3 1729.93   52.09
  -6   6   3 1819.22   53.19
  -6   6   3 1788.32   52.49
  -6   6   3 1800.02   51.49
   6   6  -3 1680.93   52.59
   6   6  -3 1785.02   58.39
   4  -6  -3  311.97   12.30
   4  -6  -3  289.07   14.70
  -4  -6   3  324.97   17.00
   4  -6  -3  312.17   12.50
  -4  -6   3  310.47   12.50
   4   6  -3  287.37   12.40
  -4   6   3  311.17   13.30
  -4   6   3  323.67   12.40
   2  -6  -3 1014.10   30.80
   2  -6  -3 1056.79   31.60
  -2  -6   3 1031.40   32.70
  -2  -6   3  988.00   36.90
  -2  -6   3 1008.50   31.60
   2   6  -3 1050.89   37.50
  -2   6   3 1058.59   33.00
   2   6  -3  995.20   31.70
  -2   6   3 1010.40   30.80
   0  -6  -3  643.74   20.30
   0  -6   3  628.54   22.50
   0  -6  -3  642.74   24.90
   0  -6   3  658.53   27.40
   0   6   3  605.14   23.10
   0   6  -3  706.63   22.00
   0   6  -3  676.83   26.00
   0   6   3  651.83   20.10
   0   6  -3  637.34   21.50
  -2  -6  -3 1366.76   44.60
   2  -6   3 1358.16   47.20
  -2  -6  -3 1341.07   39.90
   2  -6   3 1364.86   42.20
  -2   6  -3 1364.46   41.80
  -2   6  -3 1411.76   41.50
  -2   6  -3 1399.26   44.50
  -2   6  -3 1359.76   41.10
   2   6   3 1368.26   38.70
  -4  -6  -3   63.39    4.90
   4  -6   3   57.09    6.20
   4  -6   3   52.49    8.10
  -4  -6  -3   65.69    8.30
  -4   6  -3   68.79    6.50
  -4   6  -3   63.59    6.20
   4   6   3   67.89    3.30
  -4   6  -3   65.39    7.60
   6  -6   3  630.04   22.20
   6  -6   3  610.04   24.90
  -6  -6  -3  652.83   20.40
   6  -6   3  583.24   22.50
  -6  -6  -3  589.04   24.00
  -6   6  -3  614.04   23.20
   6   6   3  573.84   23.40
  -6   6  -3  565.74   21.50
   8  -6   3  234.58   12.50
  -8  -6  -3  242.28   14.60
   8  -6   3  234.38   12.90
  -8  -6  -3  223.18   10.70
   8  -6   3  252.37   15.00
   8   6   3  226.28   11.20
   8   6   3  226.68   13.90
  -8   6  -3  250.07   11.80
  -8   6  -3  239.18   12.30
  -8   6  -3  257.17   13.50
  10  -6   3  435.36   19.00
 -10  -6  -3  450.35   17.40
  10  -6   3  472.95   21.50
  10  -6   3  453.95   20.40
 -10  -6  -3  460.65   22.30
 -10   6  -3  436.66   18.90
 -10   6  -3  495.45   20.50
 -10   6  -3  463.85   18.20
  10   6   3  420.16   17.90
  10   6   3  445.36   21.10
  12  -6   3  382.06   19.70
  12  -6   3  402.56   19.90
 -12  -6  -3  378.16   21.50
  12  -6   3  372.56   17.80
 -12  -6  -3  383.86   16.40
  12   6   3  393.36   17.30
 -12   6  -3  370.06   16.90
 -12   6  -3  392.16   18.20
  12   6   3  388.86   20.20
 -12   6  -3  399.56   19.00
  14  -6   3   48.10    9.90
  14  -6   3   25.50    7.90
  14  -6   3   36.20    7.10
 -14  -6  -3   27.90    8.80
 -14   6  -3   23.80    4.40
  14   6   3   31.20    7.30
  14   6   3   30.20    6.40
 -14   6  -3   32.70    7.40
 -14   6  -3   35.30    6.40
 -16  -6  -3  400.66   27.70
  16  -6   3  414.86   22.50
  16  -6   3  438.26   26.70
  16  -6   3  381.56   20.20
 -16  -6  -3  425.96   19.30
 -16   6  -3  410.16   21.40
 -16   6  -3  424.46   28.50
  16   6   3  445.76   23.30
  16   6   3  437.46   13.90
 -16   6  -3  416.86   19.60
 -18  -6  -3   16.30    6.10
  18  -6   3    9.40    5.40
 -18  -6  -3   12.00    7.60
  18  -6   3   14.80    8.00
 -18   6  -3    6.90    4.60
  18   6   3    4.30    6.00
 -18   6  -3    2.20    6.60
  18   6   3    8.60    7.10
 -18   6  -3    5.90    5.60
  20  -6   3  673.13   37.10
  20  -6   3  710.63   35.10
 -20  -6  -3  677.83   28.10
 -20  -6  -3  670.93   35.30
  20  -6   3  631.44   28.90
 -20   6  -3  647.34   28.40
  20   6   3  763.42   47.50
  20   6   3  704.43   30.10
  20   6   3  712.53   22.30
 -20   6  -3  699.33   30.80
 -20   6  -3  663.63   30.00
  22  -6   3  160.58   19.80
 -22  -6  -3  177.58   19.70
  22  -6   3  151.78   15.30
  22  -6   3  143.79   18.60
 -22  -6  -3  163.58   14.00
  22   6   3  179.28    9.20
  22   6   3  160.18   18.40
  22   6   3  152.78   14.60
 -22   6  -3  147.19   15.80
 -22   6  -3  158.08   15.00
 -22   6  -3  137.19   14.30
 -24  -6  -3   -0.80    8.20
 -24  -6  -3   16.60    7.70
  24  -6   3  -12.30    9.20
  24  -6   3    9.00    6.50
  24  -6   3   -3.50   13.00
  24   6   3    7.10    8.60
 -24   6  -3   -7.30    5.30
  24   6   3    2.90    8.60
  24   6   3    4.50    3.40
 -24   6  -3   15.20    8.30
 -24   6  -3    2.00    6.50
  25  -7  -3  102.79   18.00
  25  -7  -3   94.79   15.10
 -25  -7   3   88.39   15.50
 -25  -7   3  117.49   16.40
  25  -7  -3   89.79   13.90
 -25   7   3   96.99   12.70
 -25   7   3  127.89   21.80
 -25   7   3   89.99   12.70
  25   7  -3  139.89   27.10
  25   7  -3  107.89   17.40
  25   7  -3  100.59    9.50
  23  -7  -3   36.00    8.60
 -23  -7   3   66.49   10.20
  23  -7  -3   61.49   17.20
 -23  -7   3   59.09   14.40
  23  -7  -3   38.50   11.20
 -23   7   3   45.50    9.40
 -23   7   3   50.59    8.80
  23   7  -3   65.89    7.80
 -23   7   3   85.69   12.20
  23   7  -3   71.69   14.10
 -21  -7   3   13.20    6.30
  21  -7  -3    4.90    6.50
  21  -7  -3   -4.10    7.00
 -21  -7   3    7.00    8.40
  21  -7  -3    8.70    8.60
  21   7  -3    0.50    7.80
 -21   7   3   17.20    8.10
 -21   7   3   -0.70    5.20
  21   7  -3    7.60    6.70
 -21   7   3    5.20    4.80
  21   7  -3    3.40    3.50
 -19  -7   3  353.96   18.30
 -19  -7   3  350.76   25.40
  19  -7  -3  298.37   18.20
  19  -7  -3  308.67   22.10
  19  -7  -3  308.97   20.00
  19   7  -3  321.17   14.10
  19   7  -3  306.07   18.90
  19   7  -3  311.27   23.50
 -19   7   3  310.47   19.20
 -19   7   3  324.77   20.80
 -19   7   3  308.07   18.30
 -17  -7   3  180.38   13.30
 -17  -7   3  224.18   20.30
  17  -7  -3  183.68   15.90
  17  -7  -3  149.69   22.00
  17  -7  -3  165.08   13.70
 -17   7   3  173.68   15.20
  17   7  -3  172.38    9.70
  17   7  -3  173.38   18.40
 -17   7   3  183.28   13.50
  17   7  -3  176.18   13.60
 -17   7   3  170.38   12.50
  15  -7  -3   14.00    7.10
  15  -7  -3    6.90    6.70
 -15  -7   3   22.00    6.10
  15   7  -3   20.90    3.70
  15   7  -3    7.90    5.30
 -15   7   3   14.60    5.10
  13  -7  -3   10.60    5.10
 -13  -7   3    3.80    5.70
 -13  -7   3    6.10    4.80
  13  -7  -3   23.80    6.70
  13  -7  -3    9.50    4.40
 -13   7   3   12.60    4.10
 -13   7   3   17.20    6.30
  13   7  -3    6.20    2.80
  13   7  -3   12.20    6.40
  13   7  -3    9.00    5.00
 -13   7   3   10.50    3.70
  11  -7  -3   84.39   10.00
  11  -7  -3   69.49    8.30
  11  -7  -3   59.79    8.50
 -11  -7   3   62.89    7.30
 -11   7   3   69.99    7.10
  11   7  -3   61.19    7.60
 -11   7   3   68.89    8.60
  11   7  -3   53.09    5.60
 -11   7   3   71.99    8.10
   9  -7  -3  235.48   13.80
   9  -7  -3  205.08   12.00
   9  -7  -3  231.78   11.90
  -9  -7   3  196.48   11.00
  -9   7   3  196.98   10.50
  -9   7   3  223.48   11.70
   9   7  -3  208.28   11.80
  -9   7   3  217.38   12.10
   7  -7  -3  609.84   20.90
   7  -7  -3  625.34   23.90
  -7  -7   3  527.35   20.20
   7  -7  -3  547.25   21.10
  -7  -7   3  538.65   25.40
  -7   7   3  581.64   21.50
   7   7  -3  562.54   26.30
  -7   7   3  588.44   20.80
   7   7  -3  534.05   20.80
  -7   7   3  552.24   19.60
  -5  -7   3  323.07   18.30
   5  -7  -3  332.07   16.70
   5  -7  -3  316.17   13.90
   5  -7  -3  369.96   14.00
  -5  -7   3  289.97   13.30
  -5   7   3  345.67   14.90
   5   7  -3  321.07   19.10
  -5   7   3  364.06   13.90
  -3  -7   3    8.50    5.20
  -3  -7   3    2.20    2.90
  -3  -7   3    3.50    3.50
   3  -7  -3    3.60    2.60
   3   7  -3    9.30    5.50
   3   7  -3    5.30    2.40
   3   7  -3    3.70    2.90
  -1  -7   3   34.80    7.30
  -1  -7   3   46.40    6.30
   1  -7  -3   42.40    5.40
   1   7  -3   55.39    5.40
   1   7  -3   40.80    5.50
   1   7  -3   49.50    8.90
  -1  -7  -3  103.39   10.50
   1  -7   3   87.09   12.00
  -1   7  -3  104.79    6.90
   1   7   3   95.79    5.50
  -1   7  -3   83.09    9.70
  -1   7  -3   86.39    6.90
   1   7   3   74.09    8.80
   3  -7   3  313.67   14.10
  -3  -7  -3  268.97   15.80
   3  -7   3  319.77   19.30
  -3  -7  -3  292.77   11.70
  -3   7  -3  298.77   13.50
  -5  -7  -3   39.60    6.70
   5  -7   3   47.90    6.10
   5   7   3   40.70    6.60
   5   7   3   47.80    3.00
  -5   7  -3   53.59    6.50
   7  -7   3    0.70    2.70
  -7  -7  -3    2.80    4.20
  -7  -7  -3    7.20    3.00
   7  -7   3   -0.90    5.40
   7  -7   3    0.00    3.10
   7   7   3   -0.40    2.90
   7   7   3   -4.70    4.10
  -7   7  -3   -0.60    2.80
  -7   7  -3    5.00    4.60
   9  -7   3   30.60    5.60
  -9  -7  -3   32.20    5.30
  -9  -7  -3   35.30    7.70
   9   7   3   26.00    5.20
   9   7   3   30.60    7.40
  -9   7  -3   32.20    5.40
 -11  -7  -3  345.27   15.30
  11  -7   3  376.36   20.00
  11  -7   3  365.16   18.60
  11  -7   3  356.06   17.50
 -11  -7  -3  324.27   20.30
 -11   7  -3  355.06   17.10
 -11   7  -3  375.26   18.30
  11   7   3  342.67   19.70
 -11   7  -3  349.27   16.20
  11   7   3  340.27   16.00
  13  -7   3   70.49   13.70
  13  -7   3   98.19   11.10
 -13  -7  -3  105.49    9.50
  13  -7   3  105.59   13.00
 -13  -7  -3  103.19   13.20
 -13   7  -3   98.89   11.30
 -13   7  -3   98.19    9.80
  13   7   3   99.09    9.70
  13   7   3   95.29   11.80
 -15  -7  -3   63.89   12.70
  15  -7   3   53.29   10.00
  15  -7   3   41.40    7.30
  15   7   3   45.50    7.80
 -15   7  -3   55.19    9.60
 -15   7  -3   44.10    9.70
  15   7   3   68.19   10.50
  17  -7   3  346.57   22.00
  17  -7   3  363.26   23.10
 -17  -7  -3  359.16   17.90
  17  -7   3  337.77   19.40
 -17  -7  -3  313.37   23.60
 -17   7  -3  345.77   18.50
 -17   7  -3  341.97   19.30
  17   7   3  349.47   18.70
  17   7   3  336.17   21.70
  17   7   3  372.56   11.30
 -17   7  -3  348.07   28.10
  19  -7   3   72.99   13.10
 -19  -7  -3   55.19   12.30
  19  -7   3   83.29   13.10
 -19   7  -3   78.89   11.00
 -19   7  -3   81.49   12.10
  19   7   3   77.49   11.70
 -19   7  -3   79.39   11.80
  21  -7   3   34.30   10.70
 -21  -7  -3   54.39   12.70
  21  -7   3   38.10   11.30
  21  -7   3   54.99    9.90
 -21   7  -3   56.29    9.60
  21   7   3   54.09    9.70
 -21   7  -3   40.10    9.00
 -21   7  -3   52.29   10.90
  21   7   3   47.80   11.10
  23  -7   3  197.28   17.60
  23  -7   3  194.48   23.50
 -23  -7  -3  200.18   15.60
 -23  -7  -3  207.68   22.40
  23  -7   3  233.48   21.00
 -23   7  -3  175.98   16.50
  23   7   3  195.48   16.80
  23   7   3  199.78    9.70
 -23   7  -3  227.28   18.90
  23   7   3  206.38   20.50
 -23   7  -3  196.48   16.80
 -24  -8   3   72.29   14.70
  24  -8  -3   93.29   14.00
 -24  -8   3   95.99   13.10
  24  -8  -3   75.49   15.40
  24  -8  -3   81.29   14.90
  24   8  -3   78.69    8.40
 -24   8   3   69.39   12.40
  24   8  -3   98.79   13.90
 -24   8   3   88.69   11.80
 -24   8   3   68.19   11.40
  24   8  -3   76.49   16.60
  22  -8  -3  405.56   29.30
  22  -8  -3  367.16   21.70
 -22  -8   3  386.46   20.90
 -22  -8   3  397.46   29.20
  22  -8  -3  367.16   24.10
  22   8  -3  386.16   22.30
  22   8  -3  387.56   15.90
  22   8  -3  378.26   27.60
 -22   8   3  369.46   22.30
 -22   8   3  357.26   20.20
  20  -8  -3  997.10   38.00
 -20  -8   3 1015.40   37.20
 -20  -8   3  999.70   46.10
  20  -8  -3  974.00   43.10
  20  -8  -3  980.10   40.60
  20   8  -3  981.80   31.80
 -20   8   3 1007.10   36.90
  20   8  -3 1041.90   45.50
 -20   8   3  879.21   37.10
  20   8  -3 1009.70   39.10
 -20   8   3  958.60   38.50
  18  -8  -3   16.80    8.50
  18  -8  -3   12.80    7.70
  18  -8  -3    8.10    5.50
  18   8  -3    5.90    2.90
  18   8  -3   25.60    9.60
  18   8  -3   12.30    6.50
 -18   8   3    8.30    5.70
 -18   8   3   10.70    5.20
 -18   8   3    7.00    6.30
 -16  -8   3    4.00    8.30
 -16  -8   3   11.30    6.00
  16  -8  -3   16.30    8.30
  16  -8  -3   17.90    6.40
  16  -8  -3   21.60    7.60
 -16   8   3   21.90    7.40
  16   8  -3   14.20    3.40
  16   8  -3   18.70    7.20
  16   8  -3    6.60    8.50
 -16   8   3   18.30    5.40
 -16   8   3   15.10    5.40
  14  -8  -3   27.00    7.30
 -14  -8   3   22.00    6.10
  14  -8  -3   16.00    5.70
  14  -8  -3   36.30    9.70
 -14  -8   3   12.50    7.80
 -14   8   3   21.00    5.20
  14   8  -3   24.60    6.40
 -14   8   3   32.00    7.70
  14   8  -3   21.50    3.80
 -14   8   3   31.70    6.40
 -12  -8   3   66.59   10.80
  12  -8  -3   54.59    8.10
 -12  -8   3   72.09    8.10
  12  -8  -3   62.39    9.90
  12  -8  -3   65.89    9.40
 -12   8   3   70.49    7.80
  12   8  -3   68.79    8.50
  12   8  -3   80.49   11.60
 -12   8   3   60.89    8.70
 -12   8   3   62.99    8.60
  12   8  -3   58.69    5.90
  10  -8  -3   21.20    7.30
 -10  -8   3   27.60    5.90
  10  -8  -3   20.00    5.00
 -10  -8   3   12.30    6.60
  10  -8  -3   22.50    4.90
 -10   8   3   20.80    6.00
 -10   8   3   21.00    4.70
  10   8  -3   18.90    8.10
 -10   8   3   15.40    4.00
  10   8  -3   25.80    5.80
   8  -8  -3   90.49   10.40
   8  -8  -3   72.59    8.10
  -8  -8   3   68.89    7.00
  -8  -8   3   61.59    9.60
   8  -8  -3   65.69    7.50
  -8   8   3   67.49    8.30
   8   8  -3   65.19    7.80
  -8   8   3   67.99    7.40
  -8   8   3   72.49    6.50
   8   8  -3   55.89   10.00
  -6  -8   3  152.68   14.00
  -6  -8   3  146.79    9.30
   6  -8  -3  149.19    9.60
   6  -8  -3  134.69   12.30
   6  -8  -3  162.38    9.80
  -6   8   3  172.18   10.50
  -6   8   3  176.68    9.70
   6   8  -3  161.58   15.20
   6   8  -3  141.29    9.50
  -4  -8   3  162.88   13.90
   4  -8  -3  134.99    8.50
   4  -8  -3  119.09    8.30
  -4  -8   3  121.99    8.20
  -4  -8   3  133.19    9.40
   4   8  -3  121.29    7.70
  -4   8   3  128.69    9.50
  -4   8   3  121.99    7.40
  -4   8   3  132.39    8.00
   4   8  -3  121.99    8.40
   4   8  -3  153.18   14.50
   2  -8  -3  388.46   20.20
  -2  -8   3  361.56   21.10
   2  -8  -3  406.96   16.10
   2  -8  -3  393.16   15.20
  -2  -8   3  380.06   16.80
  -2   8   3  415.96   17.80
  -2   8   3  412.36   14.90
   2   8  -3  405.06   15.50
   2   8  -3  370.66   20.20
   2   8  -3  399.46   17.90
   0  -8   3  123.99    9.00
   0  -8  -3  123.49    7.20
   0  -8  -3  128.59   12.40
   0  -8   3  144.59   14.20
   0  -8  -3  122.19    8.20
   0   8  -3  143.49    8.50
   0   8   3  121.99    6.80
   0   8   3  111.99   10.10
   0   8  -3  117.29    9.40
   0   8  -3  157.08   12.80
  -2  -8  -3  777.52   30.70
   2  -8   3  769.32   33.40
   2  -8   3  781.22   27.20
   2   8   3  672.43   27.90
  -2   8  -3  731.43   29.20
  -2   8  -3  763.62   25.70
   2   8   3  751.82   24.60
  -2   8  -3  763.12   25.60
  -4  -8  -3  280.07   17.00
  -4  -8  -3  297.47   12.40
   4  -8   3  313.37   20.00
   4  -8   3  333.47   15.20
  -4   8  -3  304.97   16.20
  -4   8  -3  301.27   13.40
   4   8   3  263.27   12.40
  -4   8  -3  308.97   13.60
   4   8   3  309.47   10.40
  -4   8  -3  312.17   14.30
   6  -8   3  209.08   16.60
   6  -8   3  264.27   13.80
  -6  -8  -3  229.28   11.00
  -6  -8  -3  258.77   16.10
  -6   8  -3  248.18   13.00
  -6   8  -3  246.08   14.40
   6   8   3  240.48    8.10
   6   8   3  230.88   11.70
  -6   8  -3  255.77   12.40
   8  -8   3   34.40    9.00
  -8  -8  -3   35.70    5.50
   8  -8   3   39.80    6.40
   8  -8   3   35.50    6.30
  -8  -8  -3   24.60    6.90
   8   8   3   35.50    7.70
  -8   8  -3   40.50    7.90
  -8   8  -3   32.20    5.10
   8   8   3   41.00    6.10
  10  -8   3  287.77   19.20
  10  -8   3  304.67   16.20
 -10  -8  -3  292.37   19.10
 -10  -8  -3  296.97   14.00
  10  -8   3  301.37   16.80
  10   8   3  299.77   19.00
 -10   8  -3  304.57   15.00
  10   8   3  297.37   14.50
 -10   8  -3  324.07   17.40
 -10   8  -3  287.47   15.30
  12  -8   3  218.88   17.30
 -12  -8  -3  182.48   11.40
  12  -8   3  179.18   16.80
 -12  -8  -3  198.28   17.60
  12  -8   3  206.68   14.80
  12   8   3  182.38   12.20
 -12   8  -3  197.68   12.60
  12   8   3  188.48   16.20
 -12   8  -3  194.78   12.90
 -12   8  -3  214.78   14.90
  14  -8   3   30.90    7.30
 -14  -8  -3   25.20    6.30
  14  -8   3   18.90    6.70
  14  -8   3   33.80   10.10
 -14   8  -3   23.00    6.10
 -14   8  -3   24.80    5.40
 -14   8  -3   23.50    8.30
  14   8   3   27.10    6.70
  14   8   3   31.20    8.90
 -16  -8  -3   10.10    5.90
  16  -8   3   -1.90    4.80
 -16  -8  -3    0.10    7.00
  16  -8   3    4.60    6.10
  16  -8   3    0.70    8.50
  16   8   3   -4.50    5.90
 -16   8  -3    2.60    4.30
 -16   8  -3    1.50    5.00
  16   8   3    7.70    8.80
 -16   8  -3    6.60    6.90
  18  -8   3   -1.20    8.00
  18  -8   3   -1.10    6.40
 -18  -8  -3   25.00    9.80
 -18   8  -3   -2.10    6.30
 -18   8  -3    7.80    5.80
 -18   8  -3   -0.80    5.20
  18   8   3    9.60    6.20
  18   8   3    1.00    7.00
  20  -8   3    3.30   10.10
 -20  -8  -3   -2.80    7.50
 -20  -8  -3    8.10    6.20
  20  -8   3   -9.40    7.00
  20  -8   3   -2.30    5.10
 -20   8  -3    2.80    5.80
 -20   8  -3   -6.80    5.50
 -20   8  -3    1.40    7.00
  20   8   3   -3.80    6.70
  20   8   3   10.80    7.10
  22  -8   3  213.58   18.00
 -22  -8  -3  161.78   21.70
 -22  -8  -3  216.88   16.50
  22  -8   3  219.38   20.80
  22  -8   3  180.08   32.00
  22   8   3  236.08   17.70
 -22   8  -3  189.68   16.20
  22   8   3  207.68   20.80
 -22   8  -3  212.18   18.40
 -22   8  -3  195.18   16.80
  23  -9  -3   75.09   13.50
 -23  -9   3   52.89   17.00
  23  -9  -3   65.19   14.90
 -23  -9   3   38.80   12.80
  23  -9  -3   66.39   11.10
 -23   9   3   44.70    8.50
  23   9  -3   71.49   12.40
 -23   9   3   83.19   13.00
  23   9  -3   60.59    7.40
  21  -9  -3   13.10    7.60
  21  -9  -3   19.30   15.30
 -21  -9   3   29.40    8.00
  21  -9  -3   10.20    9.60
 -21  -9   3    9.00    9.90
 -21   9   3    8.20    5.30
  21   9  -3   14.10    3.90
 -21   9   3    7.80    7.20
 -21   9   3    9.30    7.30
  21   9  -3   28.70    8.60
  21   9  -3   25.40   10.70
  19  -9  -3   78.59   13.00
  19  -9  -3   64.99   11.80
 -19  -9   3  102.29   17.10
 -19  -9   3   91.49   11.80
  19   9  -3   76.89    7.10
  19   9  -3   62.09   10.30
 -19   9   3   62.59    9.00
 -19   9   3   71.09   10.40
 -19   9   3   84.49   12.70
  17  -9  -3   21.70    9.10
  17  -9  -3   19.30    7.50
  17  -9  -3   40.60    9.50
 -17  -9   3   21.00    7.00
 -17  -9   3   24.10   10.50
 -17   9   3   44.00    9.30
  17   9  -3   13.90    9.00
  17   9  -3   20.00    7.00
  17   9  -3   21.10    3.90
 -17   9   3   18.00    6.40
 -17   9   3   34.40    6.50
  15  -9  -3   46.80   11.20
  15  -9  -3   36.00    8.40
  15  -9  -3   36.70    7.70
 -15  -9   3   51.89    8.50
 -15  -9   3   41.80   10.90
  15   9  -3   46.10    8.30
  15   9  -3   54.19    5.90
 -15   9   3   50.59    7.30
 -15   9   3   53.09    9.40
 -15   9   3   34.20    6.60
  13  -9  -3  116.09   11.60
 -13  -9   3   75.39   12.30
  13  -9  -3  102.19   11.90
 -13  -9   3  117.29   10.20
  13  -9  -3  100.89   13.60
  13   9  -3   92.39   10.50
 -13   9   3  116.69   12.20
  13   9  -3  111.69    7.60
 -13   9   3  106.29   10.00
  11  -9  -3   63.19    8.10
  11  -9  -3   39.40    7.30
 -11  -9   3   55.19    8.00
 -11  -9   3   54.99   16.70
  11  -9  -3   58.99   11.10
 -11   9   3   38.50    6.60
  11   9  -3   47.40   10.40
 -11   9   3   49.10    8.20
  11   9  -3   55.29    8.10
 -11   9   3   45.80    6.40
   9  -9  -3   71.09    9.00
  -9  -9   3   70.49    7.80
   9  -9  -3   80.29   11.40
   9  -9  -3   59.79    7.90
  -9   9   3   71.99    7.50
   9   9  -3   76.09   12.50
   9   9  -3   62.99    7.90
  -9   9   3   77.29    8.30
  -9   9   3   68.39    9.20
   7  -9  -3   19.00    4.90
  -7  -9   3   18.70    7.10
   7  -9  -3   24.20    7.60
  -7  -9   3   37.10    6.10
   7  -9  -3   28.20    5.20
   7   9  -3   37.50    8.60
  -7   9   3   24.80    6.10
  -7   9   3   25.50    4.70
   7   9  -3   18.30    5.40
   5  -9  -3    4.50    3.50
  -5  -9   3    3.60    3.70
  -5  -9   3    7.30    4.00
   5  -9  -3    6.10    3.80
  -5  -9   3    6.90    5.70
  -5   9   3    6.30    3.40
   5   9  -3   16.50    7.20
   5   9  -3    3.80    3.00
  -5   9   3    8.40    3.40
   5   9  -3    6.30    4.00
  -5   9   3    1.40    4.20
   3  -9  -3   12.70    6.50
  -3  -9   3    3.20    5.70
   3  -9  -3    9.30    3.90
  -3  -9   3   14.80    4.10
  -3   9   3    7.70    3.40
  -3   9   3    7.40    5.00
   3   9  -3   11.60    7.90
   3   9  -3    6.50    3.40
   3   9  -3    5.40    3.60
  -3   9   3    6.80    2.80
  -1  -9   3    7.80    3.80
   1  -9  -3    6.40    6.00
   1  -9  -3    6.80    3.30
  -1  -9   3   18.20    6.80
   1   9  -3    3.40    3.40
   1   9  -3   11.20    3.80
   1   9  -3   19.50    7.60
  -1   9   3    4.90    2.70
  -1   9   3    8.30    4.90
  -1   9   3    5.70    3.20
  -1  -9  -3  137.29   13.90
   1  -9   3  168.88   16.30
   1  -9   3  140.19   10.10
  -1  -9  -3  139.29    9.50
   1   9   3  135.19    8.20
  -1   9  -3  176.78   14.40
  -1   9  -3  144.59    9.30
   1   9   3  143.79    7.60
  -1   9  -3  151.68    9.40
   1   9   3  134.29   11.90
  -3  -9  -3   91.59   12.00
   3  -9   3  117.89    9.40
   3  -9   3  138.99   16.10
  -3  -9  -3  124.59    7.80
   3   9   3  108.59    6.20
   3   9   3  112.19    7.90
  -3   9  -3  116.19    8.40
  -3   9  -3  131.39    9.00
  -3   9  -3  148.09   12.40
  -5  -9  -3   -1.00    5.00
   5  -9   3    2.70    6.50
   5  -9   3    0.00    3.60
  -5  -9  -3    9.10    3.70
  -5   9  -3    2.70    3.60
  -5   9  -3   12.40    3.80
   5   9   3   -3.10    3.10
  -5   9  -3    4.30    5.30
  -5   9  -3    3.50    3.80
   5   9   3    5.00    1.80
  -7  -9  -3  619.54   22.30
   7  -9   3  639.14   32.20
   7  -9   3  598.14   29.30
  -7  -9  -3  634.54   28.80
   7  -9   3  651.63   25.80
  -7   9  -3  632.64   24.60
   7   9   3  586.54   23.00
   7   9   3  626.34   18.30
  -7   9  -3  640.24   23.70
  -7   9  -3  623.74   26.40
   9  -9   3    5.20    5.20
  -9  -9  -3    7.50    4.40
  -9  -9  -3    7.40    6.40
   9  -9   3    5.80    8.00
   9  -9   3    9.30    4.90
  -9   9  -3   12.40    6.60
  -9   9  -3    6.30    4.70
   9   9   3    1.90    5.90
   9   9   3    3.30    4.40
  -9   9  -3    8.30    4.80
 -11  -9  -3   24.70    8.50
 -11  -9  -3   22.40    5.70
  11  -9   3   13.50    6.80
  11  -9   3   20.40    5.90
  11  -9   3   14.40    9.80
 -11   9  -3   17.00    4.90
 -11   9  -3   18.40    7.90
 -11   9  -3   20.40    5.60
  11   9   3   14.30    5.40
  11   9   3   13.30    7.50
  13  -9   3  169.48   15.20
  13  -9   3  177.98   14.50
 -13  -9  -3  202.48   12.50
  13  -9   3  194.88   18.60
 -13  -9  -3  157.48   17.00
  13   9   3  173.18   16.80
 -13   9  -3  196.68   17.00
  13   9   3  174.68   12.70
 -13   9  -3  177.08   12.80
 -13   9  -3  180.88   13.50
  15  -9   3  324.77   19.60
  15  -9   3  375.26   24.10
 -15  -9  -3  380.36   23.80
 -15  -9  -3  347.27   24.30
  15  -9   3  345.57   21.90
 -15   9  -3  355.16   19.10
  15   9   3  381.96   19.10
 -15   9  -3  360.86   18.90
  15   9   3  352.16   22.70
 -15   9  -3  344.17   25.90
 -17  -9  -3  224.08   21.10
  17  -9   3  219.68   17.20
  17  -9   3  229.88   20.40
 -17  -9  -3  243.28   15.10
 -17   9  -3  232.48   15.90
 -17   9  -3  235.78   17.90
 -17   9  -3  209.08   15.70
  17   9   3  244.18   31.30
  17   9   3  239.78   16.10
  19  -9   3  308.17   20.10
 -19  -9  -3  345.77   18.30
  19  -9   3  320.07   23.20
  19  -9   3  305.17   23.80
 -19  -9  -3  353.46   26.30
 -19   9  -3  286.77   18.30
 -19   9  -3  292.67   20.40
 -19   9  -3  246.88   18.00
  19   9   3  276.27   18.20
  19   9   3  288.87   28.90
 -21  -9  -3   54.89   13.40
  21  -9   3   26.80   11.70
 -21  -9  -3   70.99   11.20
  21   9   3   46.50   12.60
 -21   9  -3   47.10    9.20
  21   9   3   48.80    9.20
 -21   9  -3   64.19   12.70
 -22 -10   3   -7.60   10.40
  22 -10  -3  -14.40    8.10
  22 -10  -3    6.10    7.50
 -22 -10   3  -13.00    9.20
 -22  10   3   -8.70    6.70
 -22  10   3   22.60   12.50
 -22  10   3    4.10    6.10
  22  10  -3   -0.50    3.10
  22  10  -3    4.80   18.30
  22  10  -3   20.50    8.10
  20 -10  -3   36.80    8.20
 -20 -10   3   63.39   10.80
 -20 -10   3   71.89   14.50
  20 -10  -3   59.99   13.20
  20  10  -3   52.79    6.40
  20  10  -3   60.99   13.50
 -20  10   3   66.09   15.50
  20  10  -3   68.69   11.30
 -20  10   3   46.70    9.60
 -20  10   3   43.90    8.30
  18 -10  -3  150.38   18.10
 -18 -10   3  146.59   12.90
  18 -10  -3  133.59   14.60
  18 -10  -3  136.59   16.30
 -18 -10   3  112.79   16.50
  18  10  -3  134.29    8.30
  18  10  -3  125.69   13.30
 -18  10   3  122.79   12.30
  18  10  -3   92.89   15.20
 -18  10   3  140.89   14.30
 -18  10   3  122.79   13.70
 -16 -10   3    4.80    5.40
 -16 -10   3    0.40    7.60
  16 -10  -3    1.80    9.00
  16 -10  -3   -1.10    6.30
  16 -10  -3   -5.10    5.30
  16  10  -3   10.70    8.80
  16  10  -3    5.80    6.30
 -16  10   3    0.70    5.00
 -16  10   3   -1.90    4.30
  16  10  -3    2.10    2.80
 -16  10   3    3.00    7.20
  14 -10  -3   -1.40    5.50
  14 -10  -3   -4.00    5.20
  14 -10  -3    7.60    7.80
 -14 -10   3    2.70    5.70
 -14 -10   3    5.00    7.90
 -14  10   3    0.30    4.20
  14  10  -3    2.40    5.30
  14  10  -3    1.40    2.60
 -14  10   3   10.10    6.60
 -14  10   3    3.80    4.60
  14  10  -3   12.50    8.80
 -12 -10   3  257.17   20.80
  12 -10  -3  233.38   23.40
  12 -10  -3  236.58   15.40
 -12 -10   3  243.18   14.50
  12 -10  -3  255.77   19.30
 -12  10   3  263.27   14.10
 -12  10   3  243.88   15.90
  12  10  -3  211.18   14.30
 -12  10   3  227.68   15.90
  10 -10  -3  656.93   32.10
 -10 -10   3  594.44   31.70
  10 -10  -3  661.23   25.80
  10 -10  -3  601.44   29.40
 -10 -10   3  628.84   24.50
  10  10  -3  640.84   25.90
 -10  10   3  624.34   23.40
 -10  10   3  626.14   25.80
  -8 -10   3 1027.50   35.20
   8 -10  -3 1043.70   37.00
   8 -10  -3 1031.90   35.80
   8  10  -3 1017.10   32.90
  -8  10   3 1076.29   35.70
   8  10  -3  998.80   35.90
   8  10  -3 1105.19   44.60
  -8  10   3 1037.40   37.20
   6 -10  -3 1210.88   40.30
  -6 -10   3 1228.08   40.20
  -6 -10   3 1262.27   48.70
   6 -10  -3 1284.87   41.80
  -6  10   3 1239.18   39.30
   6  10  -3 1206.78   38.40
  -6  10   3 1213.88   45.00
   6  10  -3 1312.77   48.90
   6  10  -3 1197.98   40.70
  -6  10   3 1211.78   39.90
  -4 -10   3 1438.66   54.29
   4 -10  -3 1407.36   53.19
  -4 -10   3 1493.95   48.10
   4 -10  -3 1413.66   45.40
   4 -10  -3 1413.26   46.70
   4  10  -3 1477.75   44.70
   4  10  -3 1397.36   46.10
  -4  10   3 1601.84   51.59
   4  10  -3 1424.36   52.49
  -4  10   3 1443.66   45.00
  -4  10   3 1458.55   44.90
  -2 -10   3  152.98   11.80
   2 -10  -3  157.98   17.10
  -2 -10   3  191.18   17.80
   2 -10  -3  148.29   11.10
   2  10  -3  164.58   10.60
  -2  10   3  158.78    9.80
  -2  10   3  178.98    9.90
  -2  10   3  166.58   13.20
   2  10  -3  201.98   17.60
   2  10  -3  160.58   10.30
   0 -10   3  579.04   30.80
   0 -10   3  571.94   23.90
   0 -10  -3  588.84   29.00
   0 -10  -3  559.34   22.80
   0  10   3  590.94   20.40
   0  10   3  568.74   25.20
   0  10   3  582.04   21.30
   0  10  -3  570.84   21.70
   0  10  -3  615.44   22.70
   0  10  -3  607.14   28.30
   2 -10   3   65.49   12.20
  -2 -10  -3   58.29   10.50
  -2 -10  -3   38.60    6.40
   2  10   3   56.29    6.90
   2  10   3   51.39    5.50
   2  10   3   38.30    9.50
  -2  10  -3   66.69    7.90
   6 -10   3  395.86   27.30
  -6 -10  -3  451.85   24.40
   6 -10   3  472.95   21.50
  -6 -10  -3  439.26   17.80
  -6  10  -3  455.05   19.90
  -6  10  -3  442.56   19.00
  -6  10  -3  440.66   19.10
  -6  10  -3  444.86   22.20
   6  10   3  428.86   18.50
   6  10   3  444.76   14.40
   8 -10   3   17.50    8.60
   8 -10   3   15.70    9.20
   8 -10   3    5.20    4.70
  -8 -10  -3   15.70    7.00
  -8 -10  -3   12.50    4.80
  -8  10  -3   13.20    7.10
  -8  10  -3   11.60    5.10
  -8  10  -3   16.80    4.80
   8  10   3   17.00    4.80
 -10 -10  -3  258.17   21.80
  10 -10   3  285.27   17.80
 -10 -10  -3  270.57   14.00
  10 -10   3  249.88   21.40
 -10  10  -3  266.57   17.50
  10  10   3  286.77   19.40
 -10  10  -3  269.27   18.30
  10  10   3  255.37   14.80
  12 -10   3   18.30   10.10
 -12 -10  -3    6.20    7.30
  12 -10   3   11.80    6.20
 -12 -10  -3   14.70    5.80
  12 -10   3   13.40    6.00
 -12  10  -3   17.60    6.10
 -12  10  -3   10.70    7.80
 -12  10  -3    6.20    5.30
  12  10   3   17.60    6.00
  12  10   3    9.70    7.80
  14 -10   3    3.40    9.00
 -14 -10  -3   -2.20    7.10
  14 -10   3    6.60    6.50
 -14 -10  -3   18.70    6.50
  14 -10   3    9.10    5.70
  14  10   3    0.50    7.10
 -14  10  -3   14.20    8.50
 -14  10  -3   10.30    6.00
 -14  10  -3    5.80    5.80
  14  10   3    7.40    6.10
  16 -10   3   45.40   12.50
 -16 -10  -3   33.40    7.60
 -16 -10  -3   31.80   10.50
  16 -10   3   36.60    8.60
  16 -10   3   27.30    8.20
 -16  10  -3   30.40    7.30
 -16  10  -3   29.70    9.10
  18 -10   3    2.70    5.30
  18 -10   3   13.20   10.30
 -18 -10  -3   -0.60    8.20
 -18 -10  -3    7.10    6.80
 -18  10  -3    3.10   10.30
 -18  10  -3    7.30    6.10
  18  10   3   13.40    6.90
 -18  10  -3   21.20    8.50
 -20 -10  -3   -1.80    6.70
  20 -10   3   25.70   12.80
  20 -10   3   17.10    9.70
 -20 -10  -3    8.20    9.90
  20 -10   3   12.50    6.50
  20  10   3    7.70    6.50
  20  10   3    4.90    9.10
 -20  10  -3    8.20    8.20
 -20  10  -3   -2.20    5.30
 -20  10  -3    3.70    6.60
  21 -11  -3  202.98   31.80
  21 -11  -3  171.58   20.50
  21 -11  -3  171.98   18.30
 -21 -11   3  159.18   22.70
 -21  11   3  202.58   15.70
  21  11  -3  207.58   28.30
 -21  11   3  204.28   18.50
  19 -11  -3  690.73   35.00
  19 -11  -3  661.63   34.70
 -19 -11   3  667.93   28.90
  19 -11  -3  684.03   39.40
  19  11  -3  707.93   38.70
 -19  11   3  640.44   27.90
 -19  11   3  665.53   31.30
  19  11  -3  608.44   21.70
  19  11  -3  666.43   30.60
 -19  11   3  592.04   35.10
  17 -11  -3    6.80    7.00
 -17 -11   3   16.50    6.90
  17 -11  -3    9.90    7.00
 -17 -11   3   12.00    9.00
  17 -11  -3   -1.50    9.00
 -17  11   3    6.60    6.90
  17  11  -3   12.80   10.00
 -17  11   3    4.10    5.30
 -17  11   3    4.00    5.30
  17  11  -3    4.90    2.70
  17  11  -3    9.50    6.80
  15 -11  -3   13.40    6.10
  15 -11  -3   19.70   10.10
 -15 -11   3    6.70    8.70
  15 -11  -3   23.30    7.40
 -15 -11   3    9.90    6.30
 -15  11   3   28.30    7.90
 -15  11   3    7.90    5.00
  15  11  -3   17.50    9.70
  15  11  -3   11.10    3.00
 -15  11   3   12.40    5.80
  15  11  -3   13.90    6.80
 -13 -11   3  529.25   23.60
  13 -11  -3  556.44   25.00
  13 -11  -3  549.95   30.10
  13 -11  -3  532.65   26.30
 -13 -11   3  503.65   31.30
 -13  11   3  513.15   22.30
 -13  11   3  513.55   23.90
  13  11  -3  546.55   24.80
  13  11  -3  523.85   19.60
  13  11  -3  586.04   32.90
 -13  11   3  529.55   25.50
 -11 -11   3    1.80    4.90
 -11 -11   3    3.80    7.70
  11 -11  -3   20.40    9.60
  11 -11  -3    1.70    5.20
  11 -11  -3   -3.40    4.00
  11  11  -3    1.80    5.20
  11  11  -3    2.80    3.20
 -11  11   3    7.80    5.10
 -11  11   3    2.00    5.70
   9 -11  -3  272.97   16.70
   9 -11  -3  264.77   21.70
  -9 -11   3  278.87   22.10
   9 -11  -3  250.47   19.60
  -9 -11   3  273.67   15.10
  -9  11   3  272.37   14.10
  -9  11   3  250.67   16.40
  -9  11   3  266.27   15.10
   9  11  -3  294.37   23.10
   9  11  -3  267.47   12.60
   9  11  -3  259.97   15.50
   7 -11  -3   89.99   10.50
  -7 -11   3   93.39    9.60
   7 -11  -3   76.99    9.60
  -7 -11   3   73.59   10.70
  -7 -11   3   75.59   12.00
   7  11  -3   79.49    9.30
   7  11  -3   99.89    8.30
  -7  11   3   96.99    9.50
  -7  11   3   88.69    8.50
  -7  11   3  104.29   11.30
   5 -11  -3  563.74   29.90
   5 -11  -3  491.25   20.80
   5 -11  -3  512.35   21.90
  -5 -11   3  512.05   23.70
  -5 -11   3  447.86   27.30
  -5  11   3  506.45   19.80
  -5  11   3  492.95   20.20
   5  11  -3  454.65   18.70
   5  11  -3  418.86   25.90
   5  11  -3  497.35   21.20
   3 -11  -3  558.04   23.20
  -3 -11   3  589.84   24.70
   3 -11  -3  544.25   30.40
  -3 -11   3  542.85   30.30
   3  11  -3  563.54   21.30
  -3  11   3  574.64   21.60
  -3  11   3  545.05   21.20
   3  11  -3  545.95   22.50
  -3  11   3  601.54   26.70
   3  11  -3  486.95   33.60
  -1 -11   3   28.90    6.90
  -1 -11   3   41.20   11.40
   1 -11  -3   47.70   10.70
  -1  11   3   49.00    7.10
  -1  11   3   29.50    8.30
   1 -11   3  435.66   20.90
   1 -11   3  394.26   29.10
  -1 -11  -3  456.15   20.10
  -1 -11  -3  418.16   25.50
   1  11   3  407.36   16.30
   1  11   3  425.06   18.00
   1  11   3  425.46   22.80
  -1  11  -3  442.56   18.60
  -1  11  -3  464.95   19.50
   3 -11   3   21.90    6.50
  -3 -11  -3   50.69    7.20
   3 -11   3   49.20   11.80
  -3 -11  -3   28.50    9.00
   3  11   3   33.50    6.10
   3  11   3   37.10    5.60
  -3  11  -3   39.00    7.20
  -3  11  -3   33.90   10.60
   5 -11   3 1051.99   47.50
  -5 -11  -3 1068.89   35.00
  -5 -11  -3 1071.79   43.20
  -5  11  -3 1073.89   40.40
   5  11   3 1038.00   31.50
  -5  11  -3 1054.09   36.10
   5  11   3  959.10   40.30
   5  11   3 1085.29   35.80
   7 -11   3 1400.76   47.70
  -7 -11  -3 1326.97   58.69
  -7 -11  -3 1344.57   43.00
   7 -11   3 1341.27   55.29
   7  11   3 1302.07   38.40
  -7  11  -3 1360.16   48.20
  -7  11  -3 1306.77   44.10
   7  11   3 1336.27   44.10
  -7  11  -3 1373.86   44.50
   9 -11   3  190.38   21.80
  -9 -11  -3  220.78   19.30
  -9 -11  -3  217.68   12.90
   9 -11   3  261.87   17.10
   9 -11   3  199.88   20.10
   9  11   3  219.58   13.90
  -9  11  -3  218.88   14.50
  -9  11  -3  254.87   15.30
  -9  11  -3  227.88   21.40
 -11 -11  -3  524.05   22.20
  11 -11   3  579.44   27.50
 -11 -11  -3  517.95   30.00
  11 -11   3  539.55   31.50
 -11  11  -3  560.04   24.90
 -11  11  -3  579.74   27.60
  11  11   3  550.04   23.70
 -11  11  -3  554.64   24.20
 -13 -11  -3  388.06   26.20
  13 -11   3  386.96   23.40
  13 -11   3  418.16   27.80
 -13 -11  -3  438.86   19.50
 -13  11  -3  457.05   22.20
 -13  11  -3  433.76   23.90
  13  11   3  392.76   24.50
 -13  11  -3  405.46   20.90
  13  11   3  401.36   20.60
 -15 -11  -3  163.98   12.90
  15 -11   3  186.98   17.60
 -15 -11  -3  136.19   18.40
  15 -11   3  176.68   20.90
 -15  11  -3  165.28   14.30
 -15  11  -3  152.58   15.60
 -15  11  -3  135.39   13.90
  15  11   3  133.99   12.40
 -17 -11  -3  245.78   22.70
  17 -11   3  272.77   23.90
  17 -11   3  252.87   18.80
 -17 -11  -3  263.47   16.60
  17 -11   3  260.87   21.40
 -17  11  -3  268.47   17.70
  17  11   3  276.07   17.80
 -17  11  -3  280.87   19.50
 -17  11  -3  251.17   18.50
  19 -11   3   99.49   14.70
 -19 -11  -3  113.69   12.70
  19 -11   3  141.09   20.00
  19 -11   3  152.98   20.60
  19  11   3   68.89   13.40
  19  11   3   98.49   12.10
 -19  11  -3   93.19   13.80
 -19  11  -3  123.09   13.80
 -19  11  -3  117.19   18.10
  18 -12  -3    2.00    6.40
 -18 -12   3   15.70   10.50
 -18 -12   3    4.20    7.80
  18 -12  -3    6.30   14.60
  18  12  -3   10.90    6.90
  18  12  -3    7.20    3.40
 -18  12   3   10.50    6.30
 -18  12   3    1.60    8.80
  18  12  -3   -6.90   10.30
 -18  12   3   -4.30    7.00
  18  12  -3    1.10    2.70
 -16 -12   3   63.59   14.00
 -16 -12   3   69.49   10.10
  16 -12  -3   48.30    9.80
  16 -12  -3   75.39   16.30
  16 -12  -3   42.10   11.00
  16  12  -3   67.69    6.70
  16  12  -3   72.79   11.10
 -16  12   3   52.69   11.70
 -16  12   3   67.69   16.50
  16  12  -3   67.39   14.90
  16  12  -3   51.29    6.10
 -16  12   3   42.00    7.70
  14 -12  -3  104.69   13.00
  14 -12  -3  116.19   13.50
 -14 -12   3   92.29   15.70
  14 -12  -3  112.49   17.00
 -14 -12   3  112.09   11.60
 -14  12   3  104.59   12.20
  14  12  -3  106.99   15.90
  14  12  -3  113.39    7.90
  14  12  -3  116.69    8.00
  14  12  -3  100.49   12.40
 -14  12   3  137.79   14.20
 -12 -12   3   79.79   10.50
  12 -12  -3   81.49   11.80
 -12 -12   3   93.89   15.50
  12 -12  -3   89.29   14.70
  12 -12  -3   90.49   12.30
  12  12  -3   78.59    7.70
  12  12  -3   86.99   11.00
  12  12  -3  101.19   16.20
 -12  12   3   77.09   11.10
 -10 -12   3  282.37   23.20
 -10 -12   3  257.17   16.80
  10 -12  -3  255.97   17.00
  10 -12  -3  233.78   16.10
 -10 -12   3  247.88   15.20
  10  12  -3  257.27   23.00
 -10  12   3  234.98   17.20
 -10  12   3  246.68   15.50
  10  12  -3  269.97   12.50
 -10  12   3  243.08   13.90
  10  12  -3  273.87   16.40
   8 -12  -3   56.89    8.40
   8 -12  -3   48.70   12.40
   8 -12  -3   52.69    8.50
  -8 -12   3   58.99    9.00
  -8 -12   3   51.79    8.90
  -8 -12   3   55.59   11.60
   8  12  -3   77.79    7.80
  -8  12   3   50.19    7.70
  -8  12   3   66.69    8.40
  -8  12   3   67.49   10.00
   8  12  -3   66.09    9.30
  -6 -12   3  268.37   17.30
   6 -12  -3  259.97   15.30
   6 -12  -3  276.27   23.10
  -6 -12   3  270.67   22.40
  -6  12   3  287.27   21.40
  -6  12   3  260.47   13.80
   6  12  -3  279.07   21.50
   6  12  -3  270.17   13.20
   6  12  -3  267.27   15.70
  -6  12   3  280.47   17.50
  -4 -12   3  655.33   34.10
   4 -12  -3  658.63   26.90
   4 -12  -3  573.34   33.30
  -4 -12   3  644.94   27.80
  -4  12   3  633.04   24.50
  -4  12   3  680.73   28.30
  -4  12   3  692.83   24.80
   4  12  -3  641.94   23.70
   4  12  -3  626.94   25.80
   4  12  -3  662.83   32.60
   2 -12  -3  185.18   13.80
  -2 -12   3  185.88   14.30
  -2 -12   3  185.38   19.90
   2 -12  -3  243.78   25.00
  -2  12   3  202.08   11.80
   2  12  -3  205.28   12.10
  -2  12   3  215.08   15.70
   2  12  -3  202.78   13.10
   2  12  -3  194.58   19.70
  -2  12   3  204.68   12.10
   0 -12  -3  368.66   18.40
   0 -12   3  333.57   18.80
   0 -12   3  304.17   25.10
   0 -12  -3  362.46   36.90
   0  12   3  326.27   15.80
   0  12  -3  337.77   17.00
   0  12  -3  297.27   22.10
   0  12  -3  340.27   16.10
   0  12   3  326.37   14.50
   0  12   3  324.17   19.50
  -2 -12  -3  161.68   20.70
  -2 -12  -3  181.18   13.50
   2 -12   3  181.58   21.20
   2 -12   3  156.48   14.10
  -2  12  -3  167.98   12.00
   2  12   3  170.68   11.50
  -2  12  -3  166.88   11.90
   2  12   3  169.58    9.60
   2  12   3  171.38   15.40
  -2  12  -3  174.78   16.70
  -4 -12  -3  700.43   27.50
   4 -12   3  706.73   29.40
  -4 -12  -3  663.03   33.20
   4 -12   3  654.43   37.00
  -4  12  -3  687.73   26.00
   4  12   3  653.53   25.70
   4  12   3  632.24   30.60
  -4  12  -3  706.73   31.10
  -4  12  -3  674.63   26.30
   4  12   3  678.43   22.40
   6 -12   3  181.48   22.30
   6 -12   3  158.08   13.40
  -6 -12  -3  144.79   17.10
  -6  12  -3  175.58   12.80
   6  12   3  173.48   12.30
   6  12   3  170.08   16.50
   6  12   3  185.88    8.40
  -6  12  -3  182.88   12.40
  -6  12  -3  193.78   15.80
   8 -12   3   28.30   12.60
   8 -12   3   37.00    7.90
  -8 -12  -3   29.10    6.40
  -8 -12  -3   29.40    9.30
  -8  12  -3   34.40    6.50
   8  12   3   27.50    6.80
  -8  12  -3   44.00    7.40
  -8  12  -3   40.00    9.10
  10 -12   3  156.68   14.90
 -10 -12  -3  133.69   17.20
  10 -12   3  103.79   16.60
 -10 -12  -3  139.59   11.40
 -10  12  -3  146.49   13.30
 -10  12  -3  152.58   15.30
 -10  12  -3  147.49   13.40
  10  12   3  150.18   12.50
 -10  12  -3  147.39   11.90
 -12 -12  -3    1.50    5.30
  12 -12   3    0.10    8.70
  12 -12   3   -2.00    6.20
  12 -12   3    5.00   10.80
 -12 -12  -3   -3.80    7.30
  12  12   3    6.10    5.40
 -12  12  -3   -2.10    5.20
 -12  12  -3   -2.00    6.60
 -12  12  -3   -6.40    4.80
 -14 -12  -3   18.70    9.40
  14 -12   3   13.90   11.60
 -14 -12  -3    9.50    7.10
 -14  12  -3    1.30    5.70
  14  12   3   20.00    6.60
 -14  12  -3   13.00    7.20
 -14  12  -3   15.60    8.00
  16 -12   3   25.90   11.80
 -16 -12  -3    9.70    9.10
  16 -12   3    1.50   10.60
 -16 -12  -3   10.50    6.70
 -16  12  -3   -2.80    8.50
  16  12   3   27.80    8.00
  16  12   3   22.50   10.30
 -16  12  -3   15.70    7.70
  18 -12   3   20.90   13.10
 -18 -12  -3   41.10   13.40
  18  12   3   27.10   10.30
 -18  12  -3   48.80   12.30
 -18  12  -3   27.70    8.40
  15 -13  -3  147.19   15.50
 -15 -13   3  135.89   13.60
  15 -13  -3  150.38   17.30
 -15 -13   3   96.69   19.40
 -15  13   3  170.38   22.70
  15  13  -3  160.28   22.50
  15  13  -3  124.09    8.30
 -15  13   3  133.49   14.80
  15  13  -3  148.29   15.30
  15  13  -3  145.79    8.60
  13 -13  -3   44.90   12.70
 -13 -13   3   51.39   12.90
  13 -13  -3   35.00    8.20
 -13 -13   3   56.79   10.10
  13 -13  -3   50.99    9.20
  13  13  -3   35.90   12.40
  13  13  -3   44.20    9.00
  13  13  -3   46.80    6.70
 -13  13   3   47.70    8.80
  13  13  -3   38.80    5.30
 -13  13   3   44.30    7.70
 -13  13   3   49.30   11.20
  11 -13  -3   53.09    8.10
 -11 -13   3   72.29   10.60
 -11 -13   3   66.59   13.50
 -11 -13   3   97.89   12.80
  11 -13  -3   86.09   11.50
 -11  13   3   73.19    8.90
  11  13  -3   70.69   14.10
 -11  13   3   85.49   12.50
  11  13  -3   89.19   11.80
  11  13  -3   66.69    7.30
   9 -13  -3   24.20    6.40
  -9 -13   3   29.20    7.40
  -9 -13   3   39.40    8.20
   9 -13  -3   27.10   10.90
   9  13  -3   29.60    7.70
  -9  13   3   26.30    6.60
  -9  13   3   39.60    9.20
  -9  13   3   34.60    6.80
  -7 -13   3   -7.70    4.40
   7 -13  -3   -2.20    4.60
   7 -13  -3   -1.50    7.80
  -7 -13   3   17.40    8.40
   7  13  -3   13.70    9.70
   7  13  -3    1.40    5.10
  -7  13   3   -4.30    4.10
  -7  13   3   -1.00    6.20
  -7  13   3    2.80    4.70
   7  13  -3    4.40    3.90
  -5 -13   3   23.00   10.00
   5 -13  -3   24.80    6.70
   5 -13  -3   24.30   10.70
  -5 -13   3   22.20    6.80
  -5  13   3   36.10    6.70
   5  13  -3   29.70    5.40
   5  13  -3   35.30   10.70
  -5  13   3   26.10    5.80
   5  13  -3   34.60    7.50
  -5  13   3   26.00    8.20
  -3 -13   3  409.86   21.50
  -3 -13   3  420.96   28.10
   3 -13  -3  425.86   28.30
   3 -13  -3  434.56   21.20
   3  13  -3  399.96   24.70
  -3  13   3  382.16   21.50
  -3  13   3  412.96   18.30
   3  13  -3  415.56   19.90
   3  13  -3  408.06   17.80
  -3  13   3  399.46   18.30
   1 -13  -3  170.48   19.30
   1 -13  -3  159.78   13.10
  -1 -13   3  177.88   20.20
  -1 -13   3  183.48   14.50
  -1  13   3  137.69   10.90
   1  13  -3  167.38   11.40
  -1  13   3  177.18   15.30
   1  13  -3  155.38   12.00
   1  13  -3  153.18   16.10
  -1  13   3  154.58   10.60
   1 -13   3   26.20   10.30
   1 -13   3   41.90    8.10
  -1 -13  -3   34.90    7.00
  -1 -13  -3   36.20   10.40
   1  13   3   35.90    5.20
  -1  13  -3   28.80    6.80
   1  13   3   27.00    8.80
   1  13   3   38.00    6.90
  -1  13  -3   27.10    8.90
  -1  13  -3   30.60    5.90
  -3 -13  -3   25.40    9.70
   3 -13   3   20.10   10.90
   3 -13   3    5.50    5.70
  -3  13  -3    2.70    7.90
   3  13   3   18.70    4.00
   3  13   3   16.00    8.60
  -3  13  -3   30.40    9.40
  -3  13  -3    9.30    5.80
   3  13   3   26.20    6.40
   5 -13   3   71.89   14.30
  -5 -13  -3   63.19   12.40
   5 -13   3   87.79   11.60
  -5 -13  -3   96.79   10.70
  -5  13  -3   86.49   12.80
   5  13   3   65.49   12.20
  -5  13  -3   79.69    9.40
   5  13   3   82.19    9.70
   5  13   3   88.19    6.80
  -5  13  -3   84.39    9.90
   7 -13   3  285.37   18.60
  -7 -13  -3  223.78   20.60
  -7 -13  -3  255.27   16.00
   7 -13   3  279.17   26.50
   7  13   3  249.78   19.90
  -7  13  -3  253.97   18.20
  -7  13  -3  259.87   15.80
  -7  13  -3  274.97   15.50
   7  13   3  225.88   14.50
  -9 -13  -3   88.59   14.20
  -9 -13  -3  122.89   10.80
   9 -13   3  110.49   18.10
   9 -13   3  133.29   14.00
   9  13   3  129.99   11.70
  -9  13  -3  128.59   15.10
  -9  13  -3  128.59   11.30
  -9  13  -3  119.09   12.40
 -11 -13  -3   -6.10    7.70
 -11 -13  -3    1.90    5.50
  11 -13   3    9.10   10.60
 -11  13  -3   -4.40    7.50
 -11  13  -3   -9.00    4.70
 -11  13  -3   -0.80    5.80
  11  13   3    1.50    5.00
 -11  13  -3   -7.10    4.80
  13 -13   3   -3.30   10.70
 -13 -13  -3   -8.10    7.60
 -13 -13  -3   12.70   11.80
 -13  13  -3   -2.90    5.70
  13  13   3   -4.20    5.00
 -13  13  -3   -8.40    5.60
 -13  13  -3   -6.30    7.60
  15 -13   3  -14.20    8.90
 -15 -13  -3   -8.30    5.90
  15 -13   3    5.80   10.90
  15 -13   3   -6.50    8.70
 -15  13  -3   -8.00    5.60
 -15  13  -3  -10.00    7.40
  14 -14  -3   42.10    9.30
 -14 -14   3   41.70   13.40
  14  14  -3   47.90   13.70
  14  14  -3   29.70    4.60
  14  14  -3   43.20    5.90
 -12 -14   3   37.30    9.70
  12 -14  -3   34.90   13.30
  12 -14  -3   28.00    8.00
  12 -14  -3   32.40    8.50
 -12 -14   3   10.30   10.10
 -12 -14   3   41.10    8.80
 -12  14   3   40.30    9.80
 -12  14   3   20.10    6.50
 -12  14   3   12.50    5.50
  12  14  -3   24.10    4.60
  12  14  -3   32.60    8.50
 -10 -14   3   -0.20    8.10
 -10 -14   3   -2.00    5.80
  10 -14  -3    0.60    5.70
  10 -14  -3   -2.80    8.40
 -10  14   3   12.00    8.30
  10  14  -3    6.00    6.50
 -10  14   3   -4.80    4.80
 -10  14   3    1.90    5.50
  10  14  -3    1.00    3.40
  -8 -14   3   34.10   11.50
  -8 -14   3   41.90   12.10
   8 -14  -3   35.60    7.60
   8 -14  -3   28.70   12.10
   8  14  -3   36.40   11.50
   8  14  -3   29.70    7.50
   8  14  -3   39.50    5.40
  -8  14   3   24.90    6.70
  -8  14   3   33.70   12.70
  -8  14   3   40.70    7.10
  -6 -14   3   20.20    9.90
   6 -14  -3   29.40    7.00
   6 -14  -3   15.80   11.10
  -6 -14   3   36.30    8.20
  -6  14   3   39.40    8.90
  -6  14   3   43.10    7.40
   6  14  -3   41.00    8.00
   6  14  -3   47.10   13.20
   6  14  -3   31.10    5.40
  -6  14   3   38.50    6.80
  -4 -14   3   17.80    6.40
   4 -14  -3   38.90   12.20
   4 -14  -3   17.60    6.30
  -4 -14   3   14.10    9.10
   4  14  -3   29.20    9.90
  -4  14   3   18.10    5.70
   4  14  -3   19.40    4.90
  -4  14   3   17.90    7.90
  -4  14   3   19.50    5.70
   4  14  -3   26.80    6.60
   2 -14  -3   35.20    7.20
  -2 -14   3   41.20    7.90
  -2 -14   3   33.00   11.30
   2 -14  -3   41.00   12.40
   2  14  -3   30.50    7.20
   2  14  -3   26.80    5.50
  -2  14   3   22.20    6.30
  -2  14   3   33.60    6.00
  -2  14   3   40.50    9.70
   2  14  -3   21.80    9.40
   0 -14  -3   73.09   10.50
   0 -14   3   50.79   13.10
   0 -14   3   68.69    9.60
   0 -14  -3   73.99   14.20
   0  14   3   70.09   12.10
   0  14   3   66.59    8.30
   0  14  -3   69.59    9.90
   0  14   3   77.59    8.80
   0  14  -3   44.20    9.90
   0  14  -3   60.89   11.70
   2 -14   3   70.89   14.30
   2 -14   3  109.09   12.50
  -2 -14  -3  114.39   12.20
  -2 -14  -3   89.59   15.00
   2  14   3   84.79    8.00
  -2  14  -3   88.49   10.30
   2  14   3   96.99    9.50
  -2  14  -3  108.29   10.90
  -2  14  -3   67.09   12.00
  -4 -14  -3  183.48   14.70
  -4 -14  -3  164.58   18.60
   4 -14   3  170.28   15.00
   4 -14   3  176.28   21.10
  -4  14  -3  175.58   17.00
  -4  14  -3  168.58   12.90
   4  14   3  163.48   17.00
   4  14   3  166.08    9.80
   4  14   3  178.38   12.60
  -4  14  -3  187.28   13.50
   6 -14   3   21.50   11.10
  -6 -14  -3   13.20    8.10
  -6 -14  -3   11.40    5.80
   6 -14   3   20.60    8.50
  -6  14  -3    4.40    5.80
   6  14   3   17.60    3.50
  -6  14  -3   13.70    6.10
  -6  14  -3   16.10    8.80
   6  14   3   14.10    5.90
   8 -14   3   35.70   12.80
  -8 -14  -3   48.10   11.10
   8 -14   3   60.49   10.70
  -8 -14  -3   53.29    9.60
   8  14   3   63.29    9.60
  -8  14  -3   66.69    9.70
  -8  14  -3   49.99    8.40
   8  14   3   72.79   13.60
  -8  14  -3   60.59   11.30
 -10 -14  -3   52.39    8.90
 -10 -14  -3   45.70   12.10
 -10  14  -3   28.80   10.10
 -10  14  -3   42.50    8.90
  10  14   3   43.10    7.80
  12 -14   3   77.79   17.70
  12 -14   3   59.69   11.70
 -12 -14  -3   54.39   15.90
 -12  14  -3   51.69    9.50
 -12  14  -3   49.30   14.80
   9 -15  -3   27.90    9.20
  -9 -15   3   15.20    7.70
  -9 -15   3    9.80   10.50
   9  15  -3   14.00    7.50
   9  15  -3   17.00    4.80
   9  15  -3   22.20   11.50
  -9  15   3   26.60   14.40
  -9  15   3   12.20    6.30
  -7 -15   3   -3.60    7.90
  -7 -15   3  -16.60    6.90
   7 -15  -3  -12.90    7.50
  -7  15   3    1.90    4.80
   7  15  -3   -5.50    3.60
   7  15  -3    4.20   11.10
  -7  15   3   10.20    9.10
   7  15  -3   -1.50    5.90
  -5 -15   3   -0.90    9.80
   5 -15  -3   14.30   10.10
   5 -15  -3    1.80    5.50
  -5  15   3    8.50   11.00
   5  15  -3   -1.00    7.50
   5  15  -3   -1.30    5.60
  -5  15   3   -2.70    4.40
   5  15  -3   -0.10    5.10
  -5  15   3    4.00    5.30
  -3 -15   3   -6.70    7.70
  -3 -15   3    4.10    6.30
   3 -15  -3   -2.30    8.40
  -3  15   3   -4.30    4.30
   3  15  -3    0.10    4.70
  -3  15   3   -5.50    4.80
   3  15  -3    0.10    5.40
   3  15  -3  -10.50    7.50
  -1 -15   3   45.90    9.10
  -1 -15   3   28.40   11.80
   1 -15  -3   28.80    9.90
   1 -15  -3   26.90    7.30
   1  15  -3   35.40    6.60
  -1  15   3   31.90   15.00
   1  15  -3   34.20    7.80
  -1  15   3   31.00    7.00
  -1  15   3   31.40    7.60
  -1 -15  -3   14.00    5.90
  -1 -15  -3    5.90    6.50
   1 -15   3   22.40   10.90
   1 -15   3   10.40    6.10
  -1  15  -3   -1.40    4.60
   1  15   3    0.50    5.20
   1  15   3    7.00    4.10
  -1  15  -3   18.30   11.70
  -1  15  -3    4.80    6.20
  -3 -15  -3   55.29    9.50
   3 -15   3   83.39   25.60
   3 -15   3   60.19   12.40
  -3 -15  -3   43.90   11.00
   3  15   3   42.30    7.60
   3  15   3   45.60    6.00
  -3  15  -3   68.99   15.20
  -5 -15  -3  -15.10    6.40
   5 -15   3   -6.10   15.70
  -5 -15  -3   -4.90    5.70
   5  15   3   -3.40    2.80
   5  15   3  -12.50    7.40
  -5  15  -3    0.30    7.80
   5  15   3   -2.20    3.80
  -5  15  -3   -0.60    5.40
  -5  15  -3   -5.90    5.20
  -7 -15  -3    7.40    8.00
   7 -15   3    8.80    7.00
  -7 -15  -3    0.10    7.30
   7 -15   3    7.60   10.70
   7  15   3   -1.90    2.60
  -7  15  -3    8.50    6.70
  -7  15  -3   -6.00    5.50
   7  15   3    0.70    8.80
   7  15   3    1.00    2.30
  28   0  -4   19.80   11.90
  28   0  -4   18.80    7.00
 -28   0   4   36.00   10.10
  28   0  -4   19.90    9.60
 -28   0   4   11.10    9.40
 -28   0   4   30.70    8.00
 -26   0   4   94.89   11.90
 -26   0   4  109.99   12.20
  26   0  -4   98.09   11.40
  26   0  -4  106.09   15.20
  26   0  -4   64.39   13.80
 -26   0   4   78.89   12.90
  24   0  -4  249.88   22.60
  24   0  -4  298.97   19.60
 -24   0   4  291.67   21.50
 -24   0   4  271.27   16.40
  24   0  -4  265.77   16.00
 -22   0   4  151.88   12.40
 -22   0   4  114.09   15.00
  22   0  -4  127.79   16.40
 -22   0   4  119.99   16.70
  22   0  -4  151.58   14.50
  22   0  -4  123.59   16.30
 -20   0   4   15.50    4.90
 -20   0   4   26.50    6.80
  20   0  -4   18.10    7.90
  20   0  -4   28.80    7.70
  20   0  -4   16.40    4.80
 -20   0   4   22.20    7.20
 -18   0   4 1080.99   35.70
  18   0  -4 1111.09   37.90
 -18   0   4 1006.40   39.30
 -18   0   4 1066.49   36.50
  18   0  -4 1038.40   34.80
  18   0  -4  963.00   41.00
 -16   0   4 1663.03   56.09
 -16   0   4 1708.53   52.49
  16   0  -4 1752.02   52.09
 -16   0   4 1669.63   52.99
  16   0  -4 1735.03   58.49
  16   0  -4 1692.63   53.99
  14   0  -4  812.82   32.30
 -14   0   4  834.42   31.10
 -14   0   4  800.12   28.30
 -14   0   4  844.62   28.00
  14   0  -4  808.72   29.00
  14   0  -4  843.52   27.70
 -12   0   4 9999.00  276.67
  10   0  -4  527.05   18.20
 -10   0   4  537.95   18.50
  10   0  -4  529.45   18.90
 -10   0   4  498.15   20.20
  10   0  -4  532.25   21.50
 -10   0   4  518.55   18.40
  -8   0   4  683.53   22.20
   8   0  -4  693.93   24.70
   8   0  -4  726.33   22.30
   8   0  -4  687.33   22.50
  -8   0   4  714.33   22.50
  -8   0   4  678.23   25.70
   0   0  -4   84.99    4.00
   0   0  -4   86.29    4.00
   0   0  -4   84.09    3.30
   4   0   4    0.00    0.30
   8   0   4  128.99    6.60
   8   0   4  130.69    9.30
  -8   0  -4  145.49    9.40
   8   0   4  110.39    7.50
  -8   0  -4  119.39    7.30
 -10   0  -4 3931.71  111.29
 -10   0  -4 3896.31  106.69
  10   0   4 3683.33  106.79
  10   0   4 3836.92  108.99
 -10   0  -4 3816.92  108.69
  10   0   4 3905.01  111.49
 -12   0  -4  679.73   24.50
 -12   0  -4  693.53   22.40
  12   0   4  658.63   22.50
 -12   0  -4  679.83   26.90
  12   0   4  652.63   24.60
  12   0   4  694.03   27.60
  14   0   4 1068.09   34.50
 -14   0  -4 1088.99   39.70
 -14   0  -4 1111.99   36.90
  14   0   4 1088.09   37.40
 -14   0  -4 1121.69   34.50
  14   0   4 1119.09   40.40
  16   0   4  185.38   10.80
  16   0   4  186.28   13.30
 -16   0  -4  200.68   10.70
 -16   0  -4  198.68   15.30
 -16   0  -4  185.48   12.30
  16   0   4  208.58   16.10
  18   0   4   41.20    8.40
 -18   0  -4   46.40    7.10
  18   0   4   63.09   11.30
 -18   0  -4   28.20    8.00
  18   0   4   40.00    5.90
 -18   0  -4   43.40    8.10
  20   0   4  470.65   26.90
  20   0   4  440.16   22.80
 -20   0  -4  431.76   21.40
  20   0   4  416.86   19.00
 -20   0  -4  446.96   19.10
 -20   0  -4  465.75   25.30
 -22   0  -4  162.18   18.90
  22   0   4  140.69   17.50
 -22   0  -4  145.79   16.20
  22   0   4  162.88   15.30
 -22   0  -4  166.38   14.30
  22   0   4  160.58   12.40
 -24   0  -4  227.18   16.50
  24   0   4  225.58   21.40
 -24   0  -4  214.58   19.10
  24   0   4  212.78   14.60
  24   0   4  185.88   17.40
 -24   0  -4  232.58   16.60
 -26   0  -4  198.08   14.70
  26   0   4  197.48   23.90
  26   0   4  186.28   14.70
 -26   0  -4  241.38   22.10
  26   0   4  202.08   19.80
  27  -1  -4   44.80   11.00
 -27  -1   4   22.90    9.90
  27  -1  -4   33.80   11.60
 -27  -1   4   38.10    9.20
 -27  -1   4   59.69    9.40
  27  -1  -4   51.29    8.90
  27   1  -4   47.40   12.50
  27   1  -4   47.70   11.30
 -27   1   4   38.50    9.10
 -27   1   4   44.80    8.70
  27   1  -4   48.80    8.20
 -27   1   4   54.19    9.80
  25  -1  -4    6.60    8.60
 -25  -1   4    9.20    7.90
  25  -1  -4    8.10    7.40
 -25  -1   4   16.10    5.80
 -25  -1   4   11.30    6.70
  25  -1  -4    5.40    5.70
 -25   1   4   15.40    7.50
 -25   1   4    4.60    5.50
  25   1  -4    7.60    8.60
  25   1  -4    8.40    8.30
 -25   1   4   17.30    7.20
  25   1  -4   10.90    5.20
 -23  -1   4   12.90    7.60
  23  -1  -4    4.10    8.10
  23  -1  -4   16.80    9.40
 -23  -1   4    5.70    4.70
  23  -1  -4    5.30    4.80
 -23  -1   4    0.20    5.60
 -23   1   4    5.70    5.40
  23   1  -4    7.50    7.40
 -23   1   4    2.70    6.30
 -23   1   4    5.80    4.60
  23   1  -4    7.10    5.80
  21  -1  -4    3.80    4.30
  21  -1  -4   -1.10    5.90
 -21  -1   4    1.60    6.20
  21  -1  -4    5.50    7.10
 -21  -1   4   -0.50    5.40
 -21  -1   4    5.70    4.30
 -21   1   4   -4.60    5.20
  21   1  -4   -1.40    3.50
 -21   1   4   -1.00    3.60
  21   1  -4   -4.10    6.00
 -21   1   4   -5.90    5.10
  21   1  -4    0.60    7.10
 -19  -1   4    1.00    3.40
 -19  -1   4    7.30    6.50
  19  -1  -4    4.30    6.60
  19  -1  -4    3.20    3.80
  19  -1  -4    6.90    6.50
 -19  -1   4    2.20    4.90
 -19   1   4    3.60    4.90
 -19   1   4   -1.60    3.80
  19   1  -4    5.40    6.30
  19   1  -4    2.20    5.90
  19   1  -4    3.10    3.60
 -19   1   4    0.60    5.10
 -17  -1   4    7.70    4.60
 -17  -1   4    1.20    3.10
  17  -1  -4    2.00    5.30
  17  -1  -4    6.00    3.50
  17  -1  -4    4.50    5.70
 -17  -1   4    9.90    5.90
 -17   1   4    3.70    4.70
 -17   1   4    6.60    3.70
  17   1  -4    9.10    5.80
 -17   1   4    5.60    4.30
  17   1  -4    5.10    3.30
 -15  -1   4   -0.30    3.10
 -15  -1   4    5.70    4.00
  15  -1  -4    4.60    4.70
  15  -1  -4    4.10    4.90
  15  -1  -4    3.70    3.70
 -15   1   4    3.80    3.40
  15   1  -4   10.00    3.60
 -15   1   4   -2.60    3.80
 -15   1   4    8.90    4.30
 -13  -1   4  164.18   12.30
  13  -1  -4  170.08    9.70
 -13  -1   4  177.48   10.10
  13  -1  -4  177.88   10.80
 -13  -1   4  185.88    9.80
  13  -1  -4  193.28   13.40
  13   1  -4  185.88   13.50
  13   1  -4  185.28    9.50
 -13   1   4  170.08    9.90
  13   1  -4  179.88   10.70
 -13   1   4  182.18   11.80
 -13   1   4  183.48   10.20
 -11  -1   4  160.98    8.60
  11  -1  -4  154.38    9.10
 -11  -1   4  153.88    8.80
  11  -1  -4  167.98   11.40
 -11  -1   4  157.38   11.40
  11  -1  -4  164.98    8.70
 -11   1   4  154.88   10.00
  11   1  -4  153.08    9.10
 -11   1   4  149.88    8.70
  11   1  -4  170.58    8.50
  11   1  -4  140.29   11.40
 -11   1   4  156.38    8.70
  -9  -1   4 1777.62   54.79
   9  -1  -4 1774.02   54.29
   9  -1  -4 1786.72   52.29
  -9  -1   4 1856.41   51.99
   9  -1  -4 1756.42   51.79
  -9  -1   4 1810.92   52.09
   9   1  -4 1723.03   52.09
   9   1  -4 1895.61   51.79
  -9   1   4 1769.92   52.09
  -9   1   4 1721.33   52.89
  -9   1   4 1735.93   51.89
   9   1  -4 1769.32   55.09
   7  -1  -4  303.07   12.40
   7  -1  -4  289.07   11.30
  -7  -1   4  276.07   12.80
   7  -1  -4  313.07   12.60
   7   1  -4  303.17   11.00
   7   1  -4  305.57   11.20
  -7   1   4  280.77   10.80
   7   1  -4  273.17   13.00
  -7   1   4  285.17   11.40
  -7   1   4  287.77   11.20
  -5  -1   4  603.34   21.40
   5  -1  -4  636.64   20.40
  -5  -1   4  700.13   19.90
   5  -1  -4  645.64   20.10
   5  -1  -4  644.94   19.70
   5   1  -4  615.64   21.70
   5   1  -4  700.53   20.10
  -5   1   4  614.44   19.60
  -5   1   4  624.64   20.10
  -5   1   4  617.54   19.50
   5   1  -4  708.03   20.40
   3  -1  -4   24.90    2.80
  -3  -1   4   22.60    2.30
   3  -1  -4   19.70    2.40
  -3  -1   4   22.50    3.20
   3   1  -4   20.80    2.30
  -3   1   4   17.90    2.00
   3   1  -4   20.80    3.40
  -3   1   4   22.00    2.80
  -1  -1  -4  353.76   10.40
   1  -1   4  352.26   13.30
   1  -1   4  354.66   11.50
  -1   1  -4  347.07   12.10
  -1   1  -4  352.56   11.50
   1   1   4  339.97   10.40
  -1   1  -4  379.06   13.70
   3  -1   4   17.00    2.60
   3  -1   4   18.40    3.20
  -3  -1  -4   18.20    2.60
  -3  -1  -4   12.90    2.10
   3   1   4   17.00    2.50
  -3   1  -4   14.70    2.40
   3   1   4   19.30    2.40
  -3   1  -4   19.90    3.10
   5  -1   4 2410.36   69.99
  -5  -1  -4 2547.55   70.99
  -5  -1  -4 2456.35   69.29
   5  -1   4 2539.15   71.09
  -5   1  -4 2435.06   69.99
   5   1   4 2444.16   70.19
  -5   1  -4 2517.85   70.69
   7  -1   4 2501.25   74.69
   7  -1   4 2612.44   75.79
  -7  -1  -4 2569.44   73.69
   7  -1   4 2595.34   74.39
  -7  -1  -4 2720.23   76.39
  -7   1  -4 2672.23   75.49
   7   1   4 2564.74   72.19
   7   1   4 2623.54   73.89
  -7   1  -4 2639.64   73.09
  -7   1  -4 2552.34   74.29
   9  -1   4  443.46   17.10
   9  -1   4  449.46   18.70
  -9  -1  -4  452.15   18.80
  -9  -1  -4  463.75   14.50
  -9  -1  -4  449.66   16.40
   9  -1   4  417.66   15.60
   9   1   4  419.26   16.50
  -9   1  -4  438.56   15.30
   9   1   4  415.96   18.20
  -9   1  -4  435.76   16.90
   9   1   4  415.26   14.50
  -9   1  -4  440.46   18.10
  11  -1   4   69.89    7.50
  11  -1   4   74.49    6.60
 -11  -1  -4   80.69    7.10
  11  -1   4   75.39    9.20
 -11  -1  -4   88.59    5.60
 -11  -1  -4   65.59    9.20
  11   1   4   77.89    5.80
 -11   1  -4   76.79    7.50
  11   1   4   77.69    9.40
  11   1   4   73.19    7.50
 -11   1  -4   80.19    6.30
 -11   1  -4   79.99    8.50
  13  -1   4  299.57   17.20
 -13  -1  -4  288.17   16.60
  13  -1   4  262.17   12.80
  13  -1   4  294.07   14.80
 -13  -1  -4  298.07   14.10
 -13  -1  -4  303.47   11.90
 -13   1  -4  299.97   16.20
 -13   1  -4  285.97   14.40
  13   1   4  280.47   16.60
  13   1   4  274.47   14.30
 -13   1  -4  304.37   12.80
  13   1   4  280.27   11.90
  15  -1   4  241.68   14.50
 -15  -1  -4  242.08   13.30
  15  -1   4  238.28   12.40
  15  -1   4  224.98   16.60
 -15  -1  -4  264.57   16.90
 -15  -1  -4  258.77   11.40
 -15   1  -4  251.67   15.80
 -15   1  -4  242.78   14.00
 -15   1  -4  248.48   12.20
  15   1   4  247.68   11.40
  15   1   4  248.28   14.40
  15   1   4  268.57   17.20
 -17  -1  -4   19.20    6.80
  17  -1   4   32.10    8.20
  17  -1   4   22.30    7.20
  17  -1   4   23.10    5.10
 -17  -1  -4   17.50    4.00
 -17  -1  -4   20.90    6.10
 -17   1  -4   21.60    6.70
 -17   1  -4   17.60    4.40
  17   1   4   17.00    6.40
  17   1   4   32.20    5.20
  17   1   4   33.10    8.00
 -17   1  -4   26.20    7.20
 -19  -1  -4    5.90    5.40
  19  -1   4   11.80    5.10
  19  -1   4   11.00    7.60
  19  -1   4   -2.10    6.20
 -19  -1  -4    8.90    3.80
 -19  -1  -4    5.20    6.20
 -19   1  -4    8.90    7.40
  19   1   4    5.10    6.50
 -19   1  -4    7.70    4.20
 -19   1  -4    7.80    6.30
  19   1   4    5.90    4.00
  21  -1   4   99.19   10.80
  21  -1   4  105.39   14.90
 -21  -1  -4  111.29    9.60
  21  -1   4  105.29   13.30
 -21  -1  -4  116.79   15.50
 -21  -1  -4  113.69   11.70
 -21   1  -4  107.69   14.70
  21   1   4  104.19   14.80
 -21   1  -4   99.79   11.90
 -21   1  -4  111.29   16.00
  21   1   4  100.89   12.70
  21   1   4   96.69    9.90
  23  -1   4   12.70    6.10
 -23  -1  -4   19.50    7.50
  23  -1   4   11.60    8.10
 -23  -1  -4   13.40    6.00
 -23  -1  -4    7.90    7.60
  23  -1   4   12.30    8.70
  23   1   4   19.80    9.00
  23   1   4   14.50    5.50
 -23   1  -4   10.10    5.40
 -23   1  -4   20.70    7.40
 -23   1  -4   15.50    8.10
  23   1   4   19.30    8.40
  25  -1   4   -8.30    4.50
  25  -1   4  -10.90    8.40
 -25  -1  -4    6.20    8.10
 -25  -1  -4   -4.10    8.00
  25  -1   4   -5.80    7.30
  25   1   4   -0.80    7.80
 -25   1  -4    2.20    7.10
  25   1   4  -12.70    7.70
  25   1   4   -3.50    4.60
 -27  -1  -4    3.10    5.00
 -27  -1  -4    9.90    8.50
 -27  -1  -4   -5.00    7.80
  27  -1   4    0.80    9.80
  27  -1   4    2.80    5.50
  27   1   4   -0.40    8.90
  27   1   4   -4.20    5.00
 -27   1  -4   -9.30    6.50
 -27   1  -4   -6.20    5.50
 -27   1  -4   11.30    8.10
  28  -2  -4  172.58   15.50
  28  -2  -4  164.48   24.10
  28  -2  -4  189.88   18.40
 -28  -2   4  156.68   21.60
 -28  -2   4  228.68   17.80
  28   2  -4  173.48   14.20
  28   2  -4  211.88   18.70
 -28   2   4  189.38   18.40
 -28   2   4  222.28   17.30
 -28   2   4  185.88   21.10
  26  -2  -4  341.17   23.00
 -26  -2   4  306.67   23.70
  26  -2  -4  326.47   19.10
 -26  -2   4  384.26   21.50
 -26  -2   4  337.37   18.50
 -26   2   4  309.67   21.40
 -26   2   4  367.06   21.20
 -26   2   4  336.27   19.70
  26   2  -4  347.67   17.90
  26   2  -4  332.07   22.10
  26   2  -4  381.16   31.00
 -24  -2   4  526.95   29.80
  24  -2  -4  572.64   24.60
 -24  -2   4  548.45   26.50
  24  -2  -4  560.04   27.70
 -24  -2   4  568.14   26.10
  24  -2  -4  552.34   32.40
 -24   2   4  544.25   25.10
  24   2  -4  544.55   31.80
  24   2  -4  550.44   23.00
 -24   2   4  536.45   25.50
 -24   2   4  551.94   27.90
 -22  -2   4  215.28   13.70
  22  -2  -4  200.68   14.10
  22  -2  -4  266.57   21.10
 -22  -2   4  217.78   14.80
 -22  -2   4  225.88   19.20
  22   2  -4  217.48   19.70
 -22   2   4  203.38   16.70
  22   2  -4  206.78   16.00
 -22   2   4  201.18   14.40
 -22   2   4  216.58   15.10
  22   2  -4  206.88   13.00
 -20  -2   4  100.19   10.60
  20  -2  -4   94.29   10.50
  20  -2  -4  106.29   12.30
 -20  -2   4  111.29    9.80
  20  -2  -4  127.79   18.10
 -20  -2   4  108.79   14.50
  20   2  -4  101.99   11.80
  20   2  -4  148.99   20.60
  20   2  -4  102.29    9.20
 -20   2   4   93.29   10.30
 -20   2   4   97.49   12.20
 -20   2   4   90.79   10.70
  18  -2  -4  236.68   17.80
  18  -2  -4  243.78   15.60
 -18  -2   4  260.37   18.20
  18  -2  -4  238.68   13.50
 -18  -2   4  235.78   13.90
 -18  -2   4  240.58   13.00
 -18   2   4  239.48   13.80
  18   2  -4  240.08   14.90
 -18   2   4  237.38   14.20
  18   2  -4  243.28   12.70
  18   2  -4  255.77   18.60
 -18   2   4  238.98   15.40
 -16  -2   4  843.32   32.80
  16  -2  -4  743.03   26.70
 -16  -2   4  737.83   27.40
  16  -2  -4  757.72   31.90
  16  -2  -4  733.23   28.40
 -16  -2   4  752.12   26.50
 -16   2   4  734.53   27.30
  16   2  -4  792.72   26.20
 -16   2   4  748.13   27.70
 -16   2   4  715.63   28.70
  16   2  -4  772.42   28.50
 -14  -2   4   24.10    5.20
  14  -2  -4   29.50    5.90
  14  -2  -4   10.80    2.90
  14  -2  -4   15.90    5.80
 -14  -2   4   17.40    3.90
  14   2  -4   22.90    5.60
 -14   2   4   12.30    4.70
 -14   2   4   17.30    4.80
  14   2  -4   15.70    3.40
 -14   2   4   21.50    4.20
  12  -2  -4 1071.59   36.80
 -12  -2   4 1024.50   33.00
 -12  -2   4  988.70   33.50
 -12  -2   4 1066.49   37.60
  12  -2  -4 1027.50   33.20
  12  -2  -4 1027.10   34.20
  12   2  -4 1060.49   32.70
 -12   2   4 1011.00   33.70
 -12   2   4 1057.39   34.80
 -12   2   4 1053.09   33.80
  12   2  -4 1157.98   38.60
  12   2  -4 1054.99   34.20
  10  -2  -4  328.07   13.20
 -10  -2   4  289.37   12.20
 -10  -2   4  294.57   15.50
  10  -2  -4  269.47   12.00
  10  -2  -4  280.57   14.00
 -10   2   4  286.67   12.30
  10   2  -4  290.37   11.50
 -10   2   4  274.57   12.50
 -10   2   4  310.97   12.70
  10   2  -4  281.77   12.40
  10   2  -4  280.07   15.30
   8  -2  -4 1659.13   47.70
   8  -2  -4 1652.83   49.10
  -8  -2   4 1626.04   50.79
   8  -2  -4 1626.14   47.80
  -8  -2   4 1592.44   47.50
  -8   2   4 1619.54   47.50
   8   2  -4 1792.42   50.39
   8   2  -4 1437.26   49.70
  -8   2   4 1716.63   48.10
   8   2  -4 1591.14   50.69
  -8   2   4 1610.04   47.70
   6  -2  -4 2192.78   64.19
  -6  -2   4 2368.96   63.89
  -6  -2   4 2230.78   66.79
   6  -2  -4 2359.36   65.29
   6   2  -4 2395.66   64.19
  -6   2   4 2166.98   63.19
   6   2  -4 2168.88   66.39
  -6   2   4 2212.28   63.49
   4  -2  -4  897.31   26.00
  -4  -2   4  923.91   26.50
   4  -2  -4  880.81   26.00
   4  -2  -4  906.91   26.70
  -4  -2   4  886.71   28.60
  -4   2   4  882.31   26.00
  -4   2   4  882.41   26.70
  -4   2   4  850.61   25.10
   4   2  -4  916.61   29.00
   4   2  -4  942.91   26.70
  -2  -2   4  556.24   16.80
  -2  -2   4  539.05   17.20
   2  -2  -4  550.54   16.00
  -2  -2   4  552.54   19.00
   2  -2  -4  569.44   16.80
  -2   2   4  549.85   15.90
  -2   2   4  551.14   16.90
   2   2  -4  552.54   16.90
   2   2  -4  554.14   19.40
   0  -2  -4  170.88    5.90
   0  -2   4  169.18    9.30
   0  -2   4  159.18    6.70
   0  -2  -4  181.58    5.10
   0   2  -4  159.68    8.50
   0   2   4  171.68    5.10
   0   2  -4  163.38    6.70
   0   2  -4  161.08    6.30
   0   2  -4  168.48    9.90
   2  -2   4   98.49    5.30
  -2  -2  -4  111.49    4.90
   2  -2   4  103.29    6.60
  -2  -2  -4   91.09    3.90
   2  -2   4  105.29    8.00
  -2   2  -4   93.99    5.10
  -2   2  -4  100.39    6.10
   2   2   4   92.69    4.10
   4  -2   4   56.79    5.30
   4  -2   4   52.99    4.80
  -4  -2  -4   62.29    5.10
  -4  -2  -4   56.69    2.50
  -4  -2  -4   52.79    3.60
   4   2   4   50.99    4.20
  -4   2  -4   59.49    5.00
  -4   2  -4   54.99    4.40
   6  -2   4  110.09    7.20
   6  -2   4  109.59    7.30
  -6  -2  -4  114.59    6.10
  -6  -2  -4  128.29    8.10
   6  -2   4  112.69    6.60
  -6  -2  -4  122.59    4.50
  -6   2  -4  115.19    7.20
   6   2   4  121.99    7.30
  -6   2  -4  118.69    6.50
  -6   2  -4  103.79    7.00
  -8  -2  -4 1839.22   55.19
   8  -2   4 1728.03   53.29
   8  -2   4 1755.02   54.69
   8  -2   4 1743.33   52.29
  -8  -2  -4 1850.31   49.99
  -8  -2  -4 1809.82   52.19
  -8   2  -4 1806.02   53.99
   8   2   4 1810.62   52.49
   8   2   4 1793.22   49.99
  -8   2  -4 1735.53   53.19
   8   2   4 1804.32   53.99
  -8   2  -4 1797.22   51.89
  10  -2   4  330.57   16.10
 -10  -2  -4  322.07   13.40
 -10  -2  -4  333.47   11.20
  10  -2   4  309.17   13.30
  10  -2   4  326.17   14.60
 -10  -2  -4  318.97   16.30
  10   2   4  316.07   13.80
 -10   2  -4  304.77   14.80
  10   2   4  316.87   11.30
  10   2   4  321.07   15.70
 -10   2  -4  319.87   12.80
 -12  -2  -4  466.45   15.50
  12  -2   4  434.06   17.50
 -12  -2  -4  434.86   17.90
  12  -2   4  430.76   18.90
  12  -2   4  484.85   21.60
 -12  -2  -4  420.66   21.10
 -12   2  -4  476.25   17.30
  12   2   4  436.76   20.40
 -12   2  -4  469.35   20.10
  12   2   4  448.36   15.70
 -12   2  -4  462.65   19.00
  12   2   4  459.25   18.50
  14  -2   4  354.06   17.20
 -14  -2  -4  330.67   15.60
 -14  -2  -4  352.46   13.10
  14  -2   4  334.97   15.20
 -14  -2  -4  326.67   19.30
  14  -2   4  328.77   19.00
  14   2   4  330.37   16.40
  14   2   4  332.77   18.40
 -14   2  -4  326.07   17.50
 -14   2  -4  356.26   14.90
 -14   2  -4  325.77   16.40
  14   2   4  329.97   13.00
 -16  -2  -4    1.10    2.40
  16  -2   4   -5.30    5.20
 -16  -2  -4    1.90    4.40
  16  -2   4   -1.80    3.40
 -16  -2  -4   -4.10    5.80
  16  -2   4   -5.00    5.70
  16   2   4    1.10    2.90
  16   2   4   -0.90    5.50
 -16   2  -4   -1.70    4.70
  16   2   4    4.40    4.90
 -16   2  -4    2.10    3.00
 -16   2  -4   -3.20    4.90
  18  -2   4  276.17   17.30
  18  -2   4  290.87   20.40
 -18  -2  -4  263.57   15.30
 -18  -2  -4  255.17   12.30
 -18  -2  -4  256.37   27.80
  18  -2   4  262.77   14.80
  18   2   4  259.97   12.50
 -18   2  -4  228.28   21.50
  18   2   4  269.97   18.90
 -18   2  -4  280.97   14.40
  18   2   4  235.58   15.80
 -18   2  -4  266.57   16.40
  20  -2   4  212.48   19.70
 -20  -2  -4  245.28   19.30
 -20  -2  -4  226.58   12.30
  20  -2   4  248.48   17.70
  20  -2   4  223.68   14.50
 -20  -2  -4  239.88   15.30
  20   2   4  226.68   15.90
 -20   2  -4  228.98   14.10
  20   2   4  229.78   12.50
 -20   2  -4  222.78   17.40
 -20   2  -4  222.78   16.00
  20   2   4  233.98   18.70
 -22  -2  -4  273.97   14.20
  22  -2   4  269.17   16.80
 -22  -2  -4  282.17   17.70
  22  -2   4  263.67   22.80
 -22  -2  -4  254.67   21.40
  22  -2   4  277.97   19.80
  22   2   4  248.28   18.10
 -22   2  -4  293.97   18.30
 -22   2  -4  284.27   16.20
  22   2   4  298.77   22.40
 -22   2  -4  277.77   19.60
  22   2   4  269.17   14.40
  24  -2   4    1.30    5.20
  24  -2   4   -0.20    9.10
 -24  -2  -4    8.40    6.10
  24  -2   4    0.30    8.40
 -24  -2  -4    2.20    4.30
 -24  -2  -4    1.40    7.30
  24   2   4    6.10    8.40
 -24   2  -4    5.90    6.90
 -24   2  -4   25.60   10.70
  24   2   4   -0.20    4.40
  24   2   4    8.80    7.70
 -24   2  -4    4.60    5.30
 -26  -2  -4   33.70   14.30
  26  -2   4   93.29   15.80
  26  -2   4   82.79   15.40
 -26  -2  -4   60.09    9.40
  26  -2   4   78.89   10.70
 -26   2  -4   58.09    8.80
 -26   2  -4   96.79   20.30
 -26   2  -4   94.09   15.90
  26   2   4   68.49   10.10
  26   2   4   71.29   12.70
  26   2   4   63.79   13.70
  27  -3  -4    5.90    5.70
  27  -3  -4   16.90    9.40
 -27  -3   4   12.80    7.10
 -27  -3   4    3.80    9.00
 -27   3   4   16.50    7.60
  27   3  -4   11.60   16.00
  27   3  -4   10.60    8.50
  27   3  -4   10.30    5.70
 -27   3   4   35.10    9.60
  25  -3  -4    1.00    7.20
 -25  -3   4   -4.20    6.80
  25  -3  -4   -1.30    5.90
 -25  -3   4   23.20   12.30
  25  -3  -4   10.90    9.20
  25   3  -4   -4.10    4.10
 -25   3   4   -7.60    4.20
 -25   3   4    3.70    6.50
  25   3  -4   -0.30    8.10
 -25   3   4    7.00    6.70
  23  -3  -4  116.79   14.60
 -23  -3   4   78.99   13.50
  23  -3  -4  108.89   12.00
 -23   3   4  122.79   12.50
 -23   3   4  120.09   14.20
  23   3  -4   98.89   13.30
  23   3  -4   90.39   14.30
 -23   3   4  112.09   12.20
  23   3  -4  120.89   10.40
  21  -3  -4   67.99   16.30
 -21  -3   4   54.99   11.40
  21  -3  -4   41.00    6.60
 -21  -3   4   71.99    9.50
  21  -3  -4   45.20   11.10
  21   3  -4   78.69   12.50
  21   3  -4   54.59    7.80
 -21   3   4   70.19   10.00
 -21   3   4   41.20    6.60
 -21   3   4   65.59    9.80
 -19  -3   4   -1.10    9.70
  19  -3  -4    1.20    4.40
 -19  -3   4    4.60    4.90
  19  -3  -4    2.70    6.20
 -19   3   4    6.40    5.40
 -19   3   4    2.10    3.40
 -19   3   4   13.90    5.80
  19   3  -4    6.40    6.10
  19   3  -4    2.10    3.40
  19   3  -4    2.20    5.50
  17  -3  -4  213.48   12.60
  17  -3  -4  208.58   16.10
 -17  -3   4  204.58   12.60
  17  -3  -4  207.38   13.90
 -17  -3   4  211.08   16.70
  17   3  -4  216.18   16.90
 -17   3   4  207.68   13.40
 -17   3   4  187.68   12.70
 -17   3   4  203.78   12.50
  17   3  -4  195.58   13.00
  17   3  -4  205.48   11.10
  15  -3  -4    0.50    2.80
 -15  -3   4    7.30    3.90
  15  -3  -4    7.90    5.10
  15  -3  -4    3.60    4.50
 -15   3   4    2.80    4.00
 -15   3   4   -0.20    2.70
  15   3  -4    6.00    5.00
  15   3  -4    6.20    2.80
 -15   3   4    3.90    3.80
  13  -3  -4   12.80    3.10
  13  -3  -4   26.30    5.70
 -13  -3   4   33.40    7.10
  13  -3  -4   20.20    5.80
 -13   3   4   24.80    5.40
 -13   3   4   17.70    4.50
 -13   3   4   25.50    4.70
  13   3  -4   14.90    3.20
  11  -3  -4  571.24   22.10
 -11  -3   4  541.95   19.80
  11  -3  -4  522.55   20.10
 -11  -3   4  553.74   23.80
  11  -3  -4  552.04   19.70
 -11   3   4  559.24   20.20
 -11   3   4  527.55   19.90
  11   3  -4  556.64   23.70
  11   3  -4  528.95   20.10
  11   3  -4  541.85   18.80
 -11   3   4  537.95   19.90
   9  -3  -4   83.29    6.70
   9  -3  -4   79.89    7.40
  -9  -3   4   88.69    9.30
  -9  -3   4   85.99    6.30
   9  -3  -4  100.59    6.60
  -9   3   4   82.89    6.10
   9   3  -4   89.29    6.60
   9   3  -4  102.59    9.50
  -9   3   4   81.89    6.30
   9   3  -4   94.99    6.00
  -9   3   4   94.49    6.70
   7  -3  -4  118.39    6.50
   7  -3  -4  115.39    6.50
  -7  -3   4  126.49    9.40
   7  -3  -4  114.79    7.70
  -7  -3   4  102.79    6.30
   7   3  -4   98.19    6.50
  -7   3   4  104.09    6.30
  -7   3   4  101.09    5.70
   7   3  -4  119.19    9.30
  -7   3   4  111.99    6.50
  -5  -3   4  168.48    9.80
   5  -3  -4  150.68    6.80
   5  -3  -4  152.88    7.00
  -5  -3   4  154.08    6.90
  -5   3   4  166.18    7.10
  -5   3   4  153.68    6.00
   5   3  -4  155.08    9.70
  -5   3   4  171.38    7.50
   5   3  -4  153.38    7.20
   3  -3  -4 3279.47   88.69
  -3   3   4 3122.89   89.89
   3   3  -4 3241.58   89.19
   1  -3  -4  386.86   11.90
  -1  -3   4  375.56   15.60
  -1  -3   4  382.96   12.50
  -1  -3   4  381.16   13.10
   1   3  -4  368.96   16.00
  -1   3   4  365.56   11.90
  -1   3   4  381.76   12.00
   1   3  -4  384.16   13.00
  -1   3   4  353.26   11.10
   1   3  -4  359.66   12.40
   1  -3   4  107.19    7.80
  -1  -3  -4  120.49    4.20
  -1  -3  -4  108.89    4.20
  -1  -3  -4  111.99    5.70
   1  -3   4  116.39    8.80
   1  -3   4  112.89    6.00
   1   3   4  108.89    4.30
  -1   3  -4  111.19    5.80
   1   3   4  116.29    4.30
  -1   3  -4  109.09    7.40
  -3  -3  -4  922.01   27.60
  -3  -3  -4  985.00   29.40
   3  -3   4  933.91   30.80
   3  -3   4  959.40   29.70
   3   3   4  951.30   28.10
  -3   3  -4 1001.20   30.40
  -3   3  -4 1002.10   29.40
   3   3   4  951.10   27.90
  -3   3  -4  967.40   29.80
   5  -3   4   -2.20    2.90
  -5  -3  -4   -1.10    1.50
   5  -3   4   -0.10    1.80
   5  -3   4    1.70    2.00
  -5  -3  -4    0.90    2.30
  -5   3  -4    1.30    1.80
  -5   3  -4    2.50    2.00
   5   3   4   -0.70    2.10
  -5   3  -4    3.10    2.60
  -7  -3  -4  279.57   11.10
   7  -3   4  280.17   12.00
  -7  -3  -4  292.77   13.80
   7  -3   4  269.37   13.00
  -7  -3  -4  288.17    8.60
   7  -3   4  280.07   13.10
  -7   3  -4  294.07   11.70
  -7   3  -4  259.77   12.50
   7   3   4  288.87   14.40
  -7   3  -4  272.47   12.40
   9  -3   4  559.24   20.80
  -9  -3  -4  599.44   17.60
  -9  -3  -4  575.34   20.30
   9  -3   4  629.14   25.40
  -9  -3  -4  601.54   23.70
   9  -3   4  590.34   23.00
   9   3   4  598.84   20.90
  -9   3  -4  560.24   21.70
   9   3   4  570.84   22.10
   9   3   4  604.94   17.60
  -9   3  -4  593.14   20.30
  -9   3  -4  603.44   22.20
  11  -3   4  243.08   14.30
 -11  -3  -4  232.18   11.40
  11  -3   4  229.08   11.80
 -11  -3  -4  225.68   14.90
 -11  -3  -4  251.57    8.90
  11  -3   4  225.58   12.80
 -11   3  -4  228.98   12.90
  11   3   4  230.68   12.10
  11   3   4  246.58    8.90
  11   3   4  226.48   13.70
 -11   3  -4  233.48   11.10
 -11   3  -4  260.17   13.20
 -13  -3  -4 1138.19   37.40
  13  -3   4 1115.49   37.50
  13  -3   4 1185.88   41.90
 -13  -3  -4 1160.28   42.30
 -13  -3  -4 1155.48   35.30
  13  -3   4 1151.68   39.30
  13   3   4 1175.98   38.40
  13   3   4 1271.97   36.20
 -13   3  -4 1129.99   36.80
 -13   3  -4 1153.78   39.00
  13   3   4 1176.98   40.70
 -13   3  -4 1081.19   39.40
  15  -3   4  218.78   13.00
  15  -3   4  222.08   14.80
 -15  -3  -4  223.38   16.80
 -15  -3  -4  234.98   10.00
  15  -3   4  228.58   16.90
 -15   3  -4  213.58   14.70
  15   3   4  222.08   15.60
 -15   3  -4  240.28   12.60
 -15   3  -4  225.58   14.40
  15   3   4  231.28   10.00
  15   3   4  205.38   13.30
 -17  -3  -4  137.69    8.10
 -17  -3  -4  121.19   10.60
  17  -3   4  115.79   11.00
  17  -3   4  133.29   13.10
 -17  -3  -4  118.79   14.20
 -17   3  -4  124.79   11.80
  17   3   4  128.49    8.20
 -17   3  -4  118.59   12.20
  17   3   4  118.39   11.80
 -17   3  -4  120.79   10.20
  17   3   4  145.59   14.30
 -19  -3  -4   45.60   10.40
 -19  -3  -4   47.70    8.20
  19  -3   4   58.79   12.10
  19  -3   4   30.50    8.80
  19  -3   4   48.00    8.10
 -19  -3  -4   49.60    6.50
  19   3   4   44.70    9.20
  19   3   4   42.90   10.60
 -19   3  -4   46.10    8.70
  19   3   4   46.10    6.80
 -19   3  -4   45.20    8.60
  21  -3   4   29.10    9.60
 -21  -3  -4   28.70    9.60
  21  -3   4   19.60    8.80
  21  -3   4   23.60    6.80
 -21  -3  -4   31.70    8.00
 -21  -3  -4   30.20    5.10
 -21   3  -4   28.60    8.00
  21   3   4   21.70    7.70
 -21   3  -4   22.70    5.80
  21   3   4   33.30    5.70
 -21   3  -4   26.20    7.50
  21   3   4   24.40   10.00
  23  -3   4   79.49   14.20
  23  -3   4   77.29   10.30
 -23  -3  -4   99.59   11.80
 -23  -3  -4   86.19   14.10
 -23  -3  -4   93.29    9.10
  23  -3   4   96.99   14.30
 -23   3  -4   92.09   11.00
 -23   3  -4   94.59   17.00
  23   3   4   92.99   12.90
  23   3   4  111.29   15.50
[truncated: 1,320,135 more chars]
