# Supplementary material for: Chlorido­[5,10,15,20-tetra­kis­(quinoline-7-carboxamido)­porphinato]iron(III)
Source: IUCrdata. 2024 Jun 4;9(Pt 6):x240496. doi: 10.1107/S2414314624004966 (PMC11223685; doi:10.1107/S2414314624004966)
Supplement: Supplementary file 2 [file x-09-x240496-Isup2.hkl]

data_I                                                                          
_shelx_title ' yj0427_a.res in C2/c'                                            
_shelx_refln_list_code          4                                               
_shelx_F_calc_maximum      322.11                                               
_exptl_crystal_F_000      2860.00                                               
_reflns_d_resolution_high  0.7992                                               
                                                                                
loop_                                                                           
 _space_group_symop_operation_xyz                                               
 'x, y, z'                                                                      
 '-x, y, -z+1/2'                                                                
 'x+1/2, y+1/2, z'                                                              
 '-x+1/2, y+1/2, -z+1/2'                                                        
 '-x, -y, -z'                                                                   
 'x, -y, z-1/2'                                                                 
 '-x+1/2, -y+1/2, -z'                                                           
 'x+1/2, -y+1/2, z-1/2'                                                         
                                                                                
_cell_length_a    23.1771                                                       
_cell_length_b    12.7959                                                       
_cell_length_c    22.5404                                                       
_cell_angle_alpha  90.000                                                       
_cell_angle_beta  100.332                                                       
_cell_angle_gamma  90.000                                                       
                                                                                
_shelx_F_squared_multiplier     1.000                                           
                                                                                
loop_                                                                           
 _refln_index_h                                                                 
 _refln_index_k                                                                 
 _refln_index_l                                                                 
 _refln_F_squared_calc                                                          
 _refln_F_squared_meas                                                          
 _refln_F_squared_sigma                                                         
 _refln_observed_status                                                         
   8   0   0         30.61        114.33        10.69 o                         
  10   0   0      55215.21      54739.93       888.74 o                         
  12   0   0       7522.17       7147.39       103.62 o                         
  14   0   0      27373.96      27581.64       333.38 o                         
  16   0   0       1519.75       2163.65        53.08 o                         
  18   0   0         36.02        168.31        23.19 o                         
  20   0   0       1923.03       1841.23        57.01 o                         
  22   0   0       7637.23       7935.81       149.20 o                         
  24   0   0        891.52        939.87        54.59 o                         
  26   0   0       6137.47       5989.72       123.43 o                         
  28   0   0         30.26        -28.82        28.82 o                         
   3   1   0       3739.68       3532.19        32.25 o                         
   5   1   0      15381.29      15265.46       138.81 o                         
   7   1   0      15579.80      15792.30       158.20 o                         
   9   1   0       5429.35       6170.82       166.17 o                         
  11   1   0        110.10        134.38        25.04 o                         
  13   1   0         53.95        100.29        10.35 o                         
  15   1   0        815.22        781.45        24.58 o                         
  17   1   0          1.80         13.88        12.29 o                         
  19   1   0        211.94        256.92        18.47 o                         
  21   1   0       2577.69       2554.82        54.50 o                         
  23   1   0       2092.87       2376.34        51.89 o                         
  25   1   0        373.66        345.34        24.93 o                         
  27   1   0        362.41        216.13        27.93 o                         
   4   2   0       4637.40       4876.30        47.52 o                         
   6   2   0      26201.99      25448.31       239.16 o                         
   8   2   0       3429.32       3253.01        37.10 o                         
  10   2   0       8326.90       8487.70        81.06 o                         
  12   2   0        796.51        947.96        22.93 o                         
  14   2   0         72.58         74.80        12.05 o                         
  16   2   0         76.47         50.79        11.80 o                         
  18   2   0        513.14        543.78        24.90 o                         
  20   2   0       4963.63       4921.03        71.11 o                         
  22   2   0       1899.35       2027.09        45.43 o                         
  24   2   0        311.21        339.80        24.74 o                         
  26   2   0          8.53        -18.64        18.64 o                         
  28   2   0          2.73        -23.06        23.06 o                         
   3   3   0          5.64         50.71         6.44 o                         
   5   3   0         17.71         38.82         9.78 o                         
   7   3   0       7565.64       7112.89        70.40 o                         
   9   3   0        661.31        869.11        20.30 o                         
  11   3   0      17540.24      17460.79       153.50 o                         
  13   3   0       8901.70       9228.83        91.51 o                         
  15   3   0        124.15        136.69        12.87 o                         
  17   3   0        594.57        528.06        27.63 o                         
  19   3   0        797.59        831.71        33.68 o                         
  21   3   0       7537.06       7625.87        91.65 o                         
  23   3   0       3978.55       4222.26        68.32 o                         
  25   3   0        793.39        801.76        37.29 o                         
  27   3   0        910.99        864.72        52.98 o                         
   2   4   0      13294.86      14751.37       230.94 o                         
   4   4   0       4257.20       4743.37        81.95 o                         
   6   4   0      13503.93      13868.09       159.21 o                         
   8   4   0        799.66       1112.00        26.16 o                         
  10   4   0        298.66        345.91        29.65 o                         
  12   4   0        966.70       1179.85        53.14 o                         
  14   4   0       2193.97       2296.62        42.36 o                         
  16   4   0        138.90        135.62        16.39 o                         
  18   4   0       4734.28       4922.75        71.50 o                         
  20   4   0        127.36        141.64        19.24 o                         
  22   4   0        429.15        440.41        28.30 o                         
  24   4   0        430.86        383.26        27.08 o                         
  26   4   0         17.86        -20.61        21.25 o                         
   1   5   0       5410.54       5459.93        72.63 o                         
   3   5   0      16425.31      15590.00       153.82 o                         
   5   5   0      10131.08       9097.57        93.35 o                         
   7   5   0        505.53        449.30        45.39 o                         
   9   5   0        966.90        747.99        21.40 o                         
  11   5   0        702.25        695.14        26.81 o                         
  13   5   0       4772.87       5032.53        90.70 o                         
  15   5   0        266.54        351.85        21.14 o                         
  17   5   0        174.04        174.05        17.23 o                         
  19   5   0       1810.95       1966.16        71.07 o                         
  21   5   0       2809.90       2859.51        55.90 o                         
  23   5   0        206.17        225.44        22.77 o                         
  25   5   0        575.60        473.52        30.41 o                         
  27   5   0        316.81        253.97        38.41 o                         
   2   6   0      23360.65      24272.30       553.92 o                         
   4   6   0       2112.72       2748.57        92.96 o                         
   6   6   0       5586.11       6996.58       137.97 o                         
   8   6   0      11091.68      12652.85       166.83 o                         
  10   6   0      13271.46      13265.05       149.71 o                         
  12   6   0      10785.79      11770.25       242.08 o                         
  14   6   0         27.70        109.82        18.71 o                         
  16   6   0       1299.49       1295.51        38.14 o                         
  18   6   0       3902.77       4240.86        67.55 o                         
  20   6   0       1398.35       1557.64        65.13 o                         
  22   6   0        377.30        409.94        26.35 o                         
  24   6   0       3872.66       4052.11        72.36 o                         
  26   6   0          1.20        -21.84        21.84 o                         
   1   7   0        115.58        768.94        33.46 o                         
   3   7   0       5291.28       4577.92        58.47 o                         
   5   7   0       9641.47       9549.10        96.20 o                         
   7   7   0       1188.23       1669.90        33.96 o                         
   9   7   0        343.52        228.15        18.72 o                         
  11   7   0       2257.37       2185.31        64.97 o                         
  13   7   0       3469.68       3435.70        51.78 o                         
  15   7   0      11416.18      11489.15       132.72 o                         
  17   7   0       5099.71       5474.41        78.28 o                         
  19   7   0       9320.81       9501.27       111.81 o                         
  21   7   0        729.29        855.08        35.80 o                         
  23   7   0         46.66         68.09        28.89 o                         
  25   7   0       3531.66       3532.72        72.63 o                         
   0   8   0       3867.70       4435.08       203.26 o                         
   2   8   0        795.17        939.23        40.32 o                         
   4   8   0       3442.47       3778.53        52.77 o                         
   6   8   0        786.53        746.26        27.96 o                         
   8   8   0       3863.66       3675.73        50.72 o                         
  10   8   0        948.97        942.81        27.64 o                         
  12   8   0       1307.94       1262.09        32.67 o                         
  14   8   0        323.18        277.56        24.31 o                         
  16   8   0       1059.86       1014.40        49.99 o                         
  18   8   0       1752.72       1869.33        56.78 o                         
  20   8   0         13.21         39.01        21.75 o                         
  22   8   0        508.07        468.57        29.92 o                         
  24   8   0         10.47         80.24        33.19 o                         
   1   9   0      21503.61      22032.87       213.41 o                         
   3   9   0        659.85       1054.54        37.24 o                         
   5   9   0        425.47        447.69        20.62 o                         
   7   9   0       2119.40       2159.06        38.76 o                         
   9   9   0       3108.58       3169.07        54.97 o                         
  11   9   0       8845.35       8957.88       109.45 o                         
  13   9   0       3126.01       3290.66        58.67 o                         
  15   9   0        360.03        321.81        23.44 o                         
  17   9   0        560.74        465.35        25.16 o                         
  19   9   0        534.25        550.90        31.22 o                         
  21   9   0        100.64        165.18        32.91 o                         
  23   9   0        667.46        674.06        50.91 o                         
   0  10   0       2475.57       3209.14       195.89 o                         
   2  10   0       6171.84       6395.99        91.23 o                         
   4  10   0        168.74        219.97        21.44 o                         
   6  10   0       1663.90       1871.58        41.99 o                         
   8  10   0       2546.14       2835.00        73.92 o                         
  10  10   0       9388.93       9759.20       132.92 o                         
  12  10   0       2316.97       2300.82        40.93 o                         
  14  10   0       1216.62       1431.06        32.50 o                         
  16  10   0       8576.63       8782.52       106.58 o                         
  18  10   0        798.59        927.60        49.71 o                         
  20  10   0       2367.16       2729.09        67.25 o                         
  22  10   0        298.34        257.26        33.39 o                         
   1  11   0       8582.10       9200.36       156.57 o                         
   3  11   0      10836.85      11326.06       142.92 o                         
   5  11   0        264.73        301.79        21.85 o                         
   7  11   0       6741.68       7005.25       101.87 o                         
   9  11   0       1522.00       1719.99        41.78 o                         
  11  11   0       2837.48       2920.54        58.48 o                         
  13  11   0       3295.40       3553.78        73.39 o                         
  15  11   0        483.48        513.59        32.07 o                         
  17  11   0       1503.45       1688.70        54.02 o                         
  19  11   0       3034.57       3399.51        85.28 o                         
   0  12   0        151.60        117.99        29.07 o                         
   2  12   0        113.39        149.97        24.02 o                         
   4  12   0        982.16       1245.52        44.04 o                         
   6  12   0        560.38        759.80        40.87 o                         
   8  12   0        977.85       1171.48        40.93 o                         
  10  12   0        147.24        195.31        19.54 o                         
  12  12   0         51.01         49.92        14.02 o                         
  14  12   0        683.32        758.26        36.96 o                         
  16  12   0       2461.56       2554.04        64.41 o                         
  18  12   0       1178.43       1295.38        58.06 o                         
   1  13   0         17.43         58.08        18.82 o                         
   3  13   0       1389.46       1467.09        49.02 o                         
   5  13   0       1608.23       1546.31        43.80 o                         
   7  13   0       1129.47       1159.42        37.91 o                         
   9  13   0       2000.02       2045.21        46.42 o                         
  11  13   0        280.04        210.61        19.28 o                         
  13  13   0       2174.27       2359.31        82.46 o                         
  15  13   0        441.41        376.73        35.09 o                         
   0  14   0          0.10          9.88        23.61 o                         
   2  14   0        142.54        102.15        18.97 o                         
   4  14   0        435.97        360.47        24.24 o                         
   6  14   0          9.60        -16.48        16.48 o                         
   8  14   0         86.36         57.54        18.92 o                         
  10  14   0        251.51        214.06        30.01 o                         
  12  14   0          4.42        -32.06        32.06 o                         
   1  15   0       3725.81       3548.85        75.74 o                         
   3  15   0        400.72        436.87        41.03 o                         
   5  15   0        627.56        612.23        34.54 o                         
   7  15   0         17.93         14.22        20.17 o                         
   9  15   0        235.89        153.91        21.78 o                         
   0  16   0        284.17        336.60        56.57 o                         
 -27   1   1        436.64        378.87        27.27 o                         
 -25   1   1        176.44        209.61        22.48 o                         
 -23   1   1       5647.54       5871.44        86.01 o                         
 -21   1   1        129.10        127.73        18.15 o                         
 -19   1   1         77.62        120.08        15.15 o                         
 -17   1   1       1880.26       1800.17        35.88 o                         
 -15   1   1      17729.25      17860.54       161.62 o                         
 -13   1   1      14132.58      13678.18       126.01 o                         
 -11   1   1      46927.31      48025.01       452.08 o                         
  -9   1   1      55964.39      56228.80       789.30 o                         
  -7   1   1       3117.74       3203.45        41.74 o                         
  -5   1   1         17.70         21.06         5.47 o                         
  -3   1   1      19603.72      18381.27       295.10 o                         
   7   1   1      11487.31      12511.73       117.98 o                         
   9   1   1      15908.63      15155.33       131.51 o                         
  11   1   1       1725.31       1472.63        26.07 o                         
  13   1   1      14362.71      14411.62       131.77 o                         
  15   1   1        475.08        338.96        18.19 o                         
  17   1   1       7523.07       7815.68        85.77 o                         
  19   1   1        891.36        728.24        29.92 o                         
  21   1   1       8884.54       8302.38       101.20 o                         
  23   1   1       7253.84       7327.06        94.59 o                         
  25   1   1        729.96        613.10        32.44 o                         
  27   1   1         13.53         -4.66        22.44 o                         
 -28   2   1        486.34        384.21        30.67 o                         
 -26   2   1          4.00        -19.11        19.11 o                         
 -24   2   1       1258.52       1327.54        42.43 o                         
 -22   2   1         72.96         83.17        17.35 o                         
 -20   2   1         12.34         92.52        18.65 o                         
 -18   2   1         65.22         46.66        13.36 o                         
 -16   2   1         54.89         64.77        12.32 o                         
 -14   2   1       1570.61       1625.17        30.64 o                         
 -12   2   1       2228.27       2639.22        36.99 o                         
 -10   2   1       4310.38       4635.87        51.25 o                         
  -8   2   1        182.32        253.01        12.58 o                         
  -6   2   1       2571.72       2514.88        32.71 o                         
  -4   2   1         33.29         98.88         7.10 o                         
  -2   2   1       2102.44       2054.66        27.00 o                         
   2   2   1       6747.26       6588.63        66.82 o                         
   6   2   1        640.58        803.64        18.17 o                         
   8   2   1       3738.01       3906.55        42.44 o                         
  10   2   1       1347.17       1334.05        24.91 o                         
  12   2   1          2.88         19.04         8.72 o                         
  14   2   1         93.93         86.61        12.31 o                         
  16   2   1       2281.65       2350.82        39.59 o                         
  18   2   1       4951.08       4915.98        65.65 o                         
  20   2   1        172.93        190.68        21.23 o                         
  22   2   1       1841.56       1768.84        43.25 o                         
  24   2   1        195.62        181.41        22.00 o                         
  26   2   1         98.05         69.90        20.06 o                         
  28   2   1        396.59        384.32        31.38 o                         
 -27   3   1        139.64         69.41        27.33 o                         
 -25   3   1       1111.07       1013.67        38.71 o                         
 -23   3   1          2.68        -13.03        16.54 o                         
 -21   3   1       2255.19       2139.69        45.58 o                         
 -19   3   1       4897.44       4803.93        66.28 o                         
 -17   3   1       1373.97       1476.21        33.38 o                         
 -15   3   1        528.93        570.51        23.61 o                         
 -13   3   1          1.84         34.92        10.41 o                         
 -11   3   1        348.68        530.09        36.63 o                         
  -9   3   1       3237.58       3068.50        41.50 o                         
  -7   3   1       3907.44       3588.17        44.36 o                         
  -5   3   1       1810.09       1785.18        29.45 o                         
  -3   3   1      12762.31      11850.59       116.46 o                         
  -1   3   1       3625.15       3296.68        42.12 o                         
   1   3   1       7549.31       7624.05        80.19 o                         
   3   3   1       2076.55       2199.41        31.69 o                         
   5   3   1       6254.91       5983.52        72.73 o                         
   7   3   1         75.46         54.16         7.01 o                         
   9   3   1         30.64         21.72         6.65 o                         
  11   3   1        783.81        805.40        26.75 o                         
  13   3   1       2834.54       3061.87        51.08 o                         
  15   3   1        417.99        487.80        21.01 o                         
  17   3   1        436.16        536.26        23.79 o                         
  19   3   1        187.63        189.25        17.94 o                         
  21   3   1       1040.54       1242.70        37.21 o                         
  23   3   1        363.15        393.15        27.60 o                         
  25   3   1        981.21        837.98        37.59 o                         
  27   3   1        572.38        526.47        36.45 o                         
 -26   4   1        277.77        311.80        30.18 o                         
 -24   4   1         20.11         13.58        18.93 o                         
 -22   4   1       3440.45       3803.94        65.83 o                         
 -20   4   1       1548.09       1750.74        58.08 o                         
 -18   4   1       4828.38       5063.56        76.91 o                         
 -16   4   1       2374.75       2423.52        43.74 o                         
 -14   4   1       5277.02       5319.51        65.95 o                         
 -12   4   1      46766.14      48924.46       418.13 o                         
 -10   4   1      22774.07      23464.33       208.61 o                         
  -8   4   1      15374.60      15025.32       137.44 o                         
  -6   4   1        309.90        378.70        20.43 o                         
  -4   4   1      13190.29      12124.11       143.99 o                         
  -2   4   1      26133.19      25917.29       335.59 o                         
   2   4   1      10295.24      10309.00       103.09 o                         
   4   4   1       1978.89       2513.64        48.46 o                         
   6   4   1      10748.31      10516.17        98.47 o                         
   8   4   1        520.29        358.29        14.07 o                         
  10   4   1        113.82         66.31         9.54 o                         
  12   4   1       4454.45       4163.16        53.37 o                         
  14   4   1         21.70         19.60        13.65 o                         
  16   4   1       5082.63       5074.42        67.00 o                         
  18   4   1        187.04        213.79        18.05 o                         
  20   4   1       1594.59       1535.22        38.66 o                         
  22   4   1      11734.71      12006.95       136.11 o                         
  24   4   1        910.33       1011.96        42.01 o                         
  26   4   1        215.25        170.68        29.50 o                         
 -27   5   1          7.51        -29.45        29.45 o                         
 -25   5   1       1516.03       1504.07        49.21 o                         
 -23   5   1        218.25        148.73        21.58 o                         
 -21   5   1       4628.29       4836.24        76.87 o                         
 -19   5   1      10053.56      10464.43       124.23 o                         
 -17   5   1          9.56          5.83        14.29 o                         
 -15   5   1        619.49        637.94        34.78 o                         
 -13   5   1       4953.88       5094.72        63.71 o                         
 -11   5   1       7073.98       7477.80        81.68 o                         
  -9   5   1       1547.46       1489.69       103.04 o                         
  -7   5   1      15603.85      16323.88       156.96 o                         
  -5   5   1       2534.07       2867.58        42.14 o                         
  -3   5   1      26960.19      27298.05       431.30 o                         
  -1   5   1      45546.57      48021.73      1344.37 o                         
   3   5   1       9957.85      10530.24       163.41 o                         
   5   5   1       2851.04       3126.79        58.76 o                         
   7   5   1       3195.16       3453.26        43.15 o                         
   9   5   1       7408.36       8041.13        83.33 o                         
  11   5   1        882.49        991.59        26.26 o                         
  13   5   1        197.92        217.06        18.25 o                         
  15   5   1      10084.02      10139.97       108.88 o                         
  17   5   1       6627.83       6707.08        83.77 o                         
  19   5   1       7628.38       7793.55       101.69 o                         
  21   5   1        954.32        908.43        48.19 o                         
  23   5   1       2810.40       2816.01        57.86 o                         
  25   5   1        159.75        131.30        23.64 o                         
 -26   6   1       1418.53       1325.26        49.02 o                         
 -24   6   1         23.47         59.08        21.02 o                         
 -22   6   1        557.05        512.02        29.34 o                         
 -20   6   1       1434.32       1853.51        65.09 o                         
 -18   6   1       8764.70       8880.79       105.07 o                         
 -16   6   1         62.04         92.08        17.09 o                         
 -14   6   1       2504.20       2524.40        43.68 o                         
 -12   6   1      17049.07      17641.67       199.10 o                         
 -10   6   1      10206.19      10158.47       104.62 o                         
  -8   6   1      11136.51      10655.20       111.91 o                         
  -6   6   1      14048.69      12792.64       128.13 o                         
  -4   6   1      13236.31      13800.23       147.45 o                         
  -2   6   1      22576.20      22611.49       220.62 o                         
   0   6   1      14614.55      15304.22       189.76 o                         
   2   6   1      40980.74      40863.43       478.61 o                         
   4   6   1      23548.44      22744.05       200.75 o                         
   6   6   1      25977.20      26508.90       232.70 o                         
   8   6   1      15405.50      15443.68       144.61 o                         
  10   6   1        405.09        321.87        18.31 o                         
  12   6   1       8197.91       8368.43        94.67 o                         
  14   6   1       6363.07       6538.90        78.56 o                         
  16   6   1       5241.00       5707.35        82.58 o                         
  18   6   1       3395.23       3959.38        90.18 o                         
  20   6   1        398.98        412.45        34.43 o                         
  22   6   1        595.64        599.04        38.66 o                         
  24   6   1        205.80        263.18        26.18 o                         
  26   6   1        915.62        856.20        46.90 o                         
 -25   7   1         57.18         78.38        30.19 o                         
 -23   7   1        272.41        337.34        27.32 o                         
 -21   7   1        168.13        135.83        19.55 o                         
 -19   7   1         56.62        140.47        19.59 o                         
 -17   7   1        551.73        588.78        29.82 o                         
 -15   7   1       3451.38       3500.94        74.28 o                         
 -13   7   1        271.72        312.10        19.50 o                         
 -11   7   1      11000.14      11340.62       116.06 o                         
  -9   7   1       9169.03       9813.96       181.96 o                         
  -7   7   1       1200.66       1349.02        47.80 o                         
  -5   7   1       6952.42       6648.41        89.16 o                         
  -3   7   1       1687.08       1930.34        40.74 o                         
  -1   7   1      39440.66      38190.97       387.69 o                         
   1   7   1       7657.76       7542.92       103.13 o                         
   3   7   1        361.73        606.50       144.34 o                         
   5   7   1       1317.75       1983.03        91.57 o                         
   7   7   1       1447.65       1585.69        30.28 o                         
   9   7   1       1182.20       1372.09        28.99 o                         
  11   7   1          9.56          9.99         9.93 o                         
  13   7   1        278.91        283.37        17.67 o                         
  15   7   1        318.60        330.04        27.36 o                         
  17   7   1          5.13         93.66        25.99 o                         
  19   7   1       2885.62       3072.71        58.64 o                         
  21   7   1       3823.51       3821.02        64.83 o                         
  23   7   1       7416.70       7788.92       108.19 o                         
  25   7   1        461.33        580.04        47.82 o                         
 -24   8   1       1120.11       1196.60        50.27 o                         
 -22   8   1       2537.14       2679.10        79.28 o                         
 -20   8   1          7.78         51.54        17.80 o                         
 -18   8   1       2008.97       1976.38        46.63 o                         
 -16   8   1          8.93         10.42        14.03 o                         
 -14   8   1        176.91        122.37        19.04 o                         
 -12   8   1       1484.40       1444.30        38.69 o                         
 -10   8   1         98.04        111.35        15.77 o                         
  -8   8   1        444.91        336.55        21.83 o                         
  -6   8   1       1567.84       1354.44        31.68 o                         
  -4   8   1       4571.94       4741.05        59.71 o                         
  -2   8   1       3243.78       3368.37        45.91 o                         
   0   8   1       9620.15      10030.11       107.24 o                         
   2   8   1       1305.62       1328.39        30.30 o                         
   4   8   1       6852.16       7041.78        81.36 o                         
   6   8   1       1699.97       1689.31        31.65 o                         
   8   8   1       4049.06       4014.31        53.62 o                         
  10   8   1       2852.67       2605.39        38.59 o                         
  12   8   1         21.64         27.60        15.87 o                         
  14   8   1       1081.98       1096.08        39.86 o                         
  16   8   1       2904.08       2972.20        63.68 o                         
  18   8   1       3375.05       3442.46        62.69 o                         
  20   8   1        135.80        137.36        23.52 o                         
  22   8   1        368.56        340.71        31.76 o                         
  24   8   1          4.61         17.98        24.95 o                         
 -23   9   1         37.89         49.18        20.01 o                         
 -21   9   1       2258.13       2568.36        54.92 o                         
 -19   9   1       8962.30       8991.57       110.11 o                         
 -17   9   1        913.69        875.72        34.31 o                         
 -15   9   1       1201.57       1197.20        35.53 o                         
 -13   9   1        181.08        155.85        18.97 o                         
 -11   9   1       1615.96       1697.17        42.57 o                         
  -9   9   1        165.78        182.44        18.31 o                         
  -7   9   1       1850.94       1852.04        36.66 o                         
  -5   9   1        716.16        762.67        24.86 o                         
  -3   9   1         62.75        123.09        20.77 o                         
  -1   9   1       6203.41       6089.18        88.81 o                         
   1   9   1       9050.15       8743.56       115.94 o                         
   3   9   1       3705.81       3844.42        53.90 o                         
   5   9   1        302.93        377.83        21.74 o                         
   7   9   1        207.07        199.89        18.62 o                         
   9   9   1        844.71        844.87        26.43 o                         
  11   9   1       3346.09       3301.71        48.11 o                         
  13   9   1       5876.12       6309.69        90.50 o                         
  15   9   1        862.75        922.61        40.94 o                         
  17   9   1       1244.77       1210.90        44.02 o                         
  19   9   1       1481.64       1562.00        49.81 o                         
  21   9   1         76.07        100.36        24.37 o                         
  23   9   1       1028.85       1017.11        62.22 o                         
 -22  10   1         21.95         18.81        42.57 o                         
 -20  10   1        436.95        497.62        34.84 o                         
 -18  10   1         23.56         71.70        21.70 o                         
 -16  10   1        992.73       1023.05        41.22 o                         
 -14  10   1         54.95         45.81        16.26 o                         
 -12  10   1       8543.88       8482.63        93.83 o                         
 -10  10   1       3181.53       3560.02        69.56 o                         
  -8  10   1       2479.67       2587.70        50.85 o                         
  -6  10   1       1830.41       2028.75        42.76 o                         
  -4  10   1          7.28         58.94        23.34 o                         
  -2  10   1       7745.74       7944.14        98.54 o                         
   0  10   1      15460.12      15275.47       193.23 o                         
   2  10   1      10196.68      10537.33       148.27 o                         
   4  10   1        157.47        296.40        39.78 o                         
   6  10   1        745.81        921.31        30.76 o                         
   8  10   1       8829.36       8745.13       104.36 o                         
  10  10   1       2393.48       2610.09        64.39 o                         
  12  10   1         92.54        130.88        20.78 o                         
  14  10   1       2830.68       2908.45        62.06 o                         
  16  10   1         63.47        140.73        29.41 o                         
  18  10   1        392.31        475.49        31.35 o                         
  20  10   1        570.96        538.48        45.27 o                         
  22  10   1       1758.18       1842.42        71.84 o                         
 -19  11   1       6394.43       6761.12       135.92 o                         
 -17  11   1       2453.91       2640.33        47.82 o                         
 -15  11   1        745.21        556.00        33.66 o                         
 -13  11   1       3844.90       3978.91        60.91 o                         
 -11  11   1        658.89        836.01        32.92 o                         
  -9  11   1       1663.28       1816.95        43.93 o                         
  -7  11   1       2683.51       2722.86        51.25 o                         
  -5  11   1        401.83        402.44        26.93 o                         
  -3  11   1        178.12        250.64        44.24 o                         
  -1  11   1      13634.32      13852.69       168.31 o                         
   1  11   1       6501.27       6934.77        96.68 o                         
   3  11   1      10485.56      10815.95       127.12 o                         
   5  11   1       1388.21       1437.92        37.38 o                         
   7  11   1       7331.56       7201.06       102.21 o                         
   9  11   1         76.97        163.15        23.92 o                         
  11  11   1       3335.23       3202.61        48.90 o                         
  13  11   1       1687.70       1979.26        57.43 o                         
  15  11   1        834.11        886.13        44.15 o                         
  17  11   1       2504.25       2713.96        70.59 o                         
  19  11   1       1152.24       1438.44        66.09 o                         
 -18  12   1       2332.56       2657.24        71.37 o                         
 -16  12   1       1119.95       1210.93        56.69 o                         
 -14  12   1          4.14         19.92        19.70 o                         
 -12  12   1       1462.20       1490.65        40.60 o                         
 -10  12   1       4766.14       4647.51        70.41 o                         
  -8  12   1       3827.50       3717.52        65.84 o                         
  -6  12   1       6555.19       6251.10        85.50 o                         
  -4  12   1       3105.65       3050.47        64.73 o                         
  -2  12   1        230.44        196.71        20.21 o                         
   0  12   1        632.95        701.02        38.08 o                         
   2  12   1       6837.14       7165.34        93.46 o                         
   4  12   1       5240.72       5353.87        89.99 o                         
   6  12   1        241.15        221.68        19.96 o                         
   8  12   1        232.73        173.03        19.93 o                         
  10  12   1       1034.73       1091.60        50.14 o                         
  12  12   1        426.01        352.60        33.66 o                         
  14  12   1        818.46        969.29        43.67 o                         
  16  12   1       2122.18       2213.76        58.68 o                         
  18  12   1       1360.83       1456.05        60.08 o                         
 -15  13   1       1010.60        899.51        49.66 o                         
 -13  13   1        528.96        572.50        29.05 o                         
 -11  13   1        357.51        318.22        26.69 o                         
  -9  13   1       1645.69       1702.44        43.07 o                         
  -7  13   1       1983.59       1998.31        49.61 o                         
  -5  13   1        813.74        826.31        34.11 o                         
  -3  13   1        746.47        829.65        37.36 o                         
  -1  13   1         24.60         20.51        16.31 o                         
   1  13   1         24.50         49.88        16.76 o                         
   3  13   1       5278.59       5293.75        78.30 o                         
   5  13   1        707.09        782.41        33.06 o                         
   7  13   1       2858.45       2921.65        55.96 o                         
   9  13   1       3222.59       3148.76        63.08 o                         
  11  13   1        279.69        377.11        32.39 o                         
  13  13   1       3147.55       3073.95        72.52 o                         
  15  13   1       2543.09       2640.76        81.42 o                         
 -12  14   1          6.83        -17.91        17.91 o                         
 -10  14   1         16.10        -17.80        17.80 o                         
  -8  14   1        244.54        204.27        22.58 o                         
  -6  14   1        336.23        315.50        24.52 o                         
  -4  14   1         22.49         22.04        18.44 o                         
  -2  14   1        290.60        236.82        22.07 o                         
   0  14   1       1528.57       1251.64        40.61 o                         
   2  14   1         15.75          2.96        17.65 o                         
   4  14   1       1044.50       1000.33        36.65 o                         
   6  14   1        610.01        571.31        29.90 o                         
   8  14   1        729.61        762.95        45.06 o                         
  10  14   1         88.86         32.44        22.64 o                         
  12  14   1        305.50        291.74        47.35 o                         
  -9  15   1        843.89        682.12        39.27 o                         
  -7  15   1        141.32         82.05        22.97 o                         
  -5  15   1        845.20        800.40        41.27 o                         
  -3  15   1         70.04         49.54        21.99 o                         
  -1  15   1          3.70          6.41        25.51 o                         
   1  15   1        315.90        335.60        29.50 o                         
   3  15   1       4898.62       4720.65        85.76 o                         
   5  15   1        466.55        372.34        32.44 o                         
   7  15   1        212.30        159.96        22.95 o                         
   9  15   1          4.86        -23.20        23.20 o                         
   0  16   1        459.62        364.48        89.54 o                         
 -28   0   2        264.48        234.95        50.17 o                         
 -26   0   2       1520.01       1434.28        62.15 o                         
 -24   0   2       1719.73       1824.54        64.85 o                         
 -22   0   2        191.47        271.67        29.73 o                         
 -20   0   2        129.99         88.79        24.72 o                         
 -18   0   2         67.28         76.65        19.97 o                         
 -16   0   2      24857.91      24179.08       300.32 o                         
 -14   0   2       6561.28       7552.88       111.94 o                         
 -12   0   2      74634.41      76486.71      1232.43 o                         
 -10   0   2      28382.19      27293.09       321.34 o                         
  -8   0   2       3223.29       3702.65        58.56 o                         
  -4   0   2      27745.01      27796.23       548.48 o                         
  -2   0   2         52.72         40.80         8.16 o                         
   2   0   2       8811.93       7564.85       125.20 o                         
   8   0   2         57.04          5.48        11.79 o                         
  10   0   2       1021.62       1679.67        37.92 o                         
  12   0   2       2627.00       2557.47        56.06 o                         
  14   0   2       6651.97       6070.47        95.58 o                         
  16   0   2        507.00        512.00        31.59 o                         
  18   0   2       5510.34       5651.54        98.84 o                         
  20   0   2      21051.79      20181.18       266.88 o                         
  22   0   2       2802.09       2872.39        79.37 o                         
  24   0   2       3226.45       3182.89        85.30 o                         
  26   0   2         37.03        -25.10        25.10 o                         
  28   0   2       1169.88       1031.92        59.11 o                         
 -27   1   2         41.76         38.04        20.05 o                         
 -25   1   2          0.84        -10.56        16.91 o                         
 -23   1   2        399.42        489.10        26.92 o                         
 -21   1   2        991.75        808.54        36.17 o                         
 -19   1   2       6292.67       5935.63        73.91 o                         
 -17   1   2         47.85         47.80        13.05 o                         
 -15   1   2       1062.85       1056.39        34.91 o                         
 -13   1   2        578.99        584.67        25.24 o                         
 -11   1   2          4.04         48.65         8.95 o                         
  -7   1   2       9256.34       9424.64        93.31 o                         
  -5   1   2       1696.54       1752.64        21.62 o                         
  -1   1   2       6126.08       6094.76        99.53 o                         
   1   1   2      11711.65      10588.28       222.79 o                         
   3   1   2       4350.73       3998.84        38.29 o                         
   5   1   2      22031.72      21715.00       218.49 o                         
   7   1   2      49786.82      48375.48       951.30 o                         
   9   1   2       4726.59       4865.09        51.21 o                         
  11   1   2       1623.51       1317.61        25.74 o                         
  13   1   2        845.07        914.00        24.19 o                         
  15   1   2       1809.94       1529.70        31.47 o                         
  17   1   2        142.86        176.48        15.45 o                         
  19   1   2          3.62         11.48        13.56 o                         
  21   1   2       2331.67       2250.35        48.45 o                         
  23   1   2        407.77        447.84        28.32 o                         
  25   1   2        200.06        200.32        22.90 o                         
  27   1   2        713.77        502.26        32.72 o                         
 -28   2   2        697.37        762.17        47.30 o                         
 -26   2   2       1217.65       1128.87        47.02 o                         
 -24   2   2        291.46        191.76        23.10 o                         
 -22   2   2        517.52        598.19        32.56 o                         
 -20   2   2       1536.24       1395.48        40.26 o                         
 -18   2   2       1437.68       1447.73        34.35 o                         
 -16   2   2        731.35        749.15        29.08 o                         
 -14   2   2       1412.70       1339.96        29.64 o                         
 -12   2   2       3047.14       3098.53        43.33 o                         
 -10   2   2       5154.82       5104.02        57.59 o                         
  -8   2   2         27.17         39.63         6.71 o                         
  -6   2   2       4560.92       4564.15        51.91 o                         
  -4   2   2       7215.81       6919.75        67.34 o                         
  -2   2   2       6799.44       6452.72        82.88 o                         
   2   2   2       4283.60       3778.78        42.14 o                         
   4   2   2       7039.52       6753.52        66.19 o                         
   6   2   2        854.19       1086.69        18.83 o                         
   8   2   2        559.52        770.70        16.37 o                         
  10   2   2        554.56        996.41        21.91 o                         
  12   2   2       8608.86       8141.86        81.23 o                         
  14   2   2       8955.91       8529.86        87.44 o                         
  16   2   2       7641.66       7953.74        85.72 o                         
  18   2   2        107.38        131.87        15.96 o                         
  20   2   2       4305.77       4090.13        62.00 o                         
  22   2   2       1604.66       1629.74        42.14 o                         
  24   2   2       1499.72       1331.68        42.19 o                         
  26   2   2       2427.49       2321.21        57.49 o                         
 -27   3   2       1212.82       1174.29        49.58 o                         
 -25   3   2        346.64        300.91        30.33 o                         
 -23   3   2       1608.36       1873.33        45.53 o                         
 -21   3   2       1396.01       1151.52        37.80 o                         
 -19   3   2       3799.96       3722.19        57.25 o                         
 -17   3   2       4161.25       4278.84        57.49 o                         
 -15   3   2         44.17         42.11        11.54 o                         
 -13   3   2       2353.17       2748.10        41.94 o                         
 -11   3   2       4076.73       4671.81        55.70 o                         
  -9   3   2       1870.34       1651.28        29.33 o                         
  -7   3   2       1887.65       1820.44        30.01 o                         
  -5   3   2      17705.86      16750.49       199.12 o                         
  -3   3   2      13076.44      14368.85       140.43 o                         
  -1   3   2      23895.43      23501.35       282.67 o                         
   1   3   2       4254.45       3581.23        38.99 o                         
   3   3   2      31612.33      30907.03       616.28 o                         
   5   3   2       3280.89       3169.11        41.20 o                         
   7   3   2        171.13        144.49        10.45 o                         
   9   3   2        563.88        734.73        17.35 o                         
  11   3   2        851.63        612.76        21.94 o                         
  13   3   2         12.78          8.64         9.47 o                         
  15   3   2       3086.61       2800.08        42.35 o                         
  17   3   2       1702.72       1714.63        35.58 o                         
  19   3   2       8383.61       8286.70        97.34 o                         
  21   3   2       8051.40       7842.87        96.50 o                         
  23   3   2       1421.62       1350.08        40.12 o                         
  25   3   2       1687.95       1618.86        45.46 o                         
  27   3   2          5.93        -21.48        21.48 o                         
 -26   4   2        230.76        209.23        33.53 o                         
 -24   4   2        681.11        676.19        34.19 o                         
 -22   4   2        370.18        400.82        28.19 o                         
 -20   4   2       6503.18       6520.33        87.90 o                         
 -18   4   2        263.97        210.05        21.36 o                         
 -16   4   2        554.70        608.95        34.29 o                         
 -14   4   2       3506.69       3877.90        53.64 o                         
 -12   4   2       9400.15       9920.22       109.95 o                         
 -10   4   2      11885.40      12267.90       136.00 o                         
  -8   4   2        175.78        467.09        38.71 o                         
  -6   4   2        131.39        154.05        13.61 o                         
  -4   4   2        237.71        268.42        13.23 o                         
  -2   4   2       4288.64       4235.10        52.31 o                         
   0   4   2      21413.59      20685.83       339.92 o                         
   2   4   2       2329.87       2246.77        43.64 o                         
   4   4   2        244.98        254.20        14.11 o                         
   6   4   2       2739.42       2885.18        39.24 o                         
   8   4   2        267.17        286.26        12.54 o                         
  10   4   2       1067.22       1281.28        25.54 o                         
  12   4   2       1725.76       1867.79        33.82 o                         
  14   4   2         39.19        100.17        13.28 o                         
  16   4   2       4980.38       5112.82        63.29 o                         
  18   4   2        328.48        368.76        23.63 o                         
  20   4   2        233.84        238.66        22.14 o                         
  22   4   2        685.85        714.25        31.13 o                         
  24   4   2        198.88        132.23        22.55 o                         
  26   4   2        301.19        236.58        32.11 o                         
 -27   5   2        869.83        775.82        45.77 o                         
 -25   5   2       1277.12       1324.25        47.81 o                         
 -23   5   2       1519.60       1792.02        51.73 o                         
 -21   5   2         71.44         60.77        17.87 o                         
 -19   5   2       1834.17       1929.80        45.35 o                         
 -17   5   2        311.58        408.54        24.67 o                         
 -15   5   2       5270.85       5052.92        65.81 o                         
 -13   5   2       1911.18       1779.13        34.69 o                         
 -11   5   2       7408.54       6790.10        75.49 o                         
  -9   5   2      34538.46      35234.68       304.83 o                         
  -7   5   2        417.28        466.38        28.79 o                         
  -5   5   2         17.39         52.88         9.45 o                         
  -3   5   2       3132.51       2981.73        44.54 o                         
  -1   5   2      34307.24      34788.91      1295.41 o                         
   1   5   2      26783.96      24987.90       321.04 o                         
   3   5   2      16711.04      16418.77       154.30 o                         
   5   5   2        392.41        622.76        16.84 o                         
   7   5   2       6598.20       6413.52        67.58 o                         
   9   5   2       6182.58       5735.46        63.94 o                         
  11   5   2       1948.92       1710.12        33.35 o                         
  13   5   2       9620.06       9098.93        97.28 o                         
  15   5   2       2849.10       3153.17        52.68 o                         
  17   5   2       5668.83       6037.23        80.14 o                         
  19   5   2       3157.95       3308.27        56.93 o                         
  21   5   2       2436.81       2531.09        52.89 o                         
  23   5   2       1927.31       2041.71        50.63 o                         
  25   5   2       2789.43       2964.37        69.76 o                         
 -26   6   2         65.35         71.21        25.48 o                         
 -24   6   2         28.22         28.74        24.22 o                         
 -22   6   2         87.74         98.94        19.75 o                         
 -20   6   2       2158.60       2283.67        49.68 o                         
 -18   6   2        374.34        481.18        27.59 o                         
 -16   6   2       8287.80       8518.56       102.09 o                         
 -14   6   2        854.69        976.80        39.48 o                         
 -12   6   2       9075.52       9489.57       100.51 o                         
 -10   6   2       4250.71       4498.84        86.81 o                         
  -8   6   2        690.77        830.86        69.61 o                         
  -6   6   2       8205.00       9017.86       168.77 o                         
  -4   6   2       8990.15      10687.67       130.99 o                         
  -2   6   2       4076.96       4946.07        93.66 o                         
   0   6   2      12342.89      13055.38       128.06 o                         
   2   6   2      15256.54      17889.21       339.14 o                         
   4   6   2       2515.98       2840.65        63.24 o                         
   6   6   2      18934.16      19517.40       292.22 o                         
   8   6   2       3229.54       3441.57        92.28 o                         
  10   6   2       1287.43       1338.83        27.11 o                         
  12   6   2         36.40         51.07        13.37 o                         
  14   6   2       3168.22       3219.53        53.12 o                         
  16   6   2        620.17        887.89        39.07 o                         
  18   6   2       4607.18       5047.46        95.52 o                         
  20   6   2        825.25        675.14        45.71 o                         
  22   6   2       1382.90       1453.62        50.04 o                         
  24   6   2        279.64        288.33        30.00 o                         
 -25   7   2       2240.58       2322.25        68.43 o                         
 -23   7   2        803.13        845.13        42.26 o                         
 -21   7   2       3805.38       3951.06        66.67 o                         
 -19   7   2       8258.57       8537.46       124.61 o                         
 -17   7   2        976.95        940.36        38.01 o                         
 -15   7   2       1310.32       1380.15        39.25 o                         
 -13   7   2         42.31         71.99        13.81 o                         
 -11   7   2       3236.83       3379.81        49.62 o                         
  -9   7   2      10151.71      10388.04       112.86 o                         
  -7   7   2       5582.84       5123.65        80.74 o                         
  -5   7   2       2168.39       2176.72        68.08 o                         
  -3   7   2       2890.38       2080.49        42.92 o                         
  -1   7   2        226.11        204.04        15.02 o                         
   1   7   2        136.47         80.39        13.58 o                         
   3   7   2      34981.28      33929.01       325.91 o                         
   5   7   2      17362.07      16565.88       153.42 o                         
   7   7   2       4639.17       4498.57        54.94 o                         
   9   7   2      16166.36      16429.76       165.46 o                         
  11   7   2       3014.47       2866.17        49.75 o                         
  13   7   2        429.84        499.44        23.13 o                         
  15   7   2         68.06         62.74        20.75 o                         
  17   7   2       5263.60       5415.92        76.55 o                         
  19   7   2       3226.59       3547.06        77.25 o                         
  21   7   2        450.23        347.43        33.56 o                         
  23   7   2       1255.96       1496.54        62.29 o                         
  25   7   2        422.79        375.18        35.65 o                         
 -24   8   2         74.77        164.04        30.70 o                         
 -22   8   2         72.93         89.87        21.58 o                         
 -20   8   2       1663.73       1896.03        46.99 o                         
 -18   8   2       1824.96       1832.08        48.95 o                         
 -16   8   2       3236.99       2969.32        55.04 o                         
 -14   8   2       1406.77       1245.12        34.61 o                         
 -12   8   2       3164.25       3100.53        49.72 o                         
 -10   8   2       1570.19       1470.07        36.20 o                         
  -8   8   2         13.04        -11.29        12.34 o                         
  -6   8   2         81.14        102.29        13.88 o                         
  -4   8   2        319.25        469.08        27.48 o                         
  -2   8   2          5.75        124.44        13.45 o                         
   0   8   2       2432.09       2729.49        52.49 o                         
   2   8   2       2779.76       2976.46        52.01 o                         
   4   8   2         47.39        121.70        16.12 o                         
   6   8   2        160.74        139.82        12.63 o                         
   8   8   2        795.66        848.90        26.64 o                         
  10   8   2        337.55        326.70        23.87 o                         
  12   8   2       3561.41       3367.91        58.08 o                         
  14   8   2       3032.46       2934.71        62.13 o                         
  16   8   2        296.56        323.21        27.47 o                         
  18   8   2         12.73         76.73        22.82 o                         
  20   8   2         15.79         -0.56        20.46 o                         
  22   8   2          8.02         31.44        25.31 o                         
  24   8   2         85.61         44.36        31.55 o                         
 -23   9   2       2419.04       2234.02        62.87 o                         
 -21   9   2        942.05        792.06        37.85 o                         
 -19   9   2       3382.91       3285.34        59.86 o                         
 -17   9   2          5.22         16.49        15.50 o                         
 -15   9   2         19.29         -7.84        14.07 o                         
 -13   9   2        229.79        211.65        19.26 o                         
 -11   9   2        127.82        171.52        21.84 o                         
  -9   9   2        126.07        125.59        17.93 o                         
  -7   9   2       2719.01       2789.96        47.56 o                         
  -5   9   2        212.04        231.08        16.99 o                         
  -3   9   2       1074.70       1206.65        29.08 o                         
  -1   9   2       1209.07       1389.51        37.40 o                         
   1   9   2        733.68        823.53        30.47 o                         
   3   9   2       3183.41       3460.19        53.21 o                         
   5   9   2        829.58        791.44        24.95 o                         
   7   9   2       3005.18       3099.13        48.41 o                         
   9   9   2        129.05        124.46        11.40 o                         
  11   9   2       1600.83       1581.16        42.39 o                         
  13   9   2          3.33         15.64        18.84 o                         
  15   9   2        885.79        852.76        39.07 o                         
  17   9   2          2.21        -11.51        19.24 o                         
  19   9   2        873.22        894.57        41.42 o                         
  21   9   2       2113.82       2215.36       107.70 o                         
  23   9   2       1008.27       1016.58        87.97 o                         
 -22  10   2        952.97        975.02        54.04 o                         
 -20  10   2       2371.52       2469.58        54.82 o                         
 -18  10   2       2255.93       2299.65        50.35 o                         
 -16  10   2        999.71       1145.83        37.97 o                         
 -14  10   2        199.97        167.21        19.36 o                         
 -12  10   2          5.43         62.91        16.27 o                         
 -10  10   2       7089.96       7366.07        89.27 o                         
  -8  10   2       4099.17       4105.77        63.06 o                         
  -6  10   2       7363.71       7657.55        90.97 o                         
  -4  10   2      18224.76      17862.44       211.19 o                         
  -2  10   2        171.21        312.57        48.71 o                         
   0  10   2        704.48        914.64        37.50 o                         
   2  10   2       1291.34       1990.39        78.80 o                         
   4  10   2      33085.14      32515.14       321.16 o                         
   6  10   2        404.33        670.08        41.94 o                         
   8  10   2       2227.93       2213.93        45.72 o                         
  10  10   2        835.81        922.75        37.65 o                         
  12  10   2        777.24        800.17        40.05 o                         
  14  10   2         77.87         72.32        21.74 o                         
  16  10   2        427.95        433.52        31.90 o                         
  18  10   2        747.35        818.71        39.60 o                         
  20  10   2         20.70         -6.51        40.24 o                         
 -21  11   2         11.71        141.79       120.37 o                         
 -19  11   2       1856.73       2262.71        77.73 o                         
 -17  11   2        369.76        395.73        28.08 o                         
 -15  11   2         62.20         82.05        14.80 o                         
 -13  11   2       6573.33       6701.98        81.81 o                         
 -11  11   2         16.01         62.56        17.75 o                         
  -9  11   2       1819.81       2050.94        50.76 o                         
  -7  11   2         88.92         67.78        17.98 o                         
  -5  11   2       1315.83       1220.97        37.09 o                         
  -3  11   2         11.48         38.70        22.58 o                         
  -1  11   2       8065.95       8030.14       118.05 o                         
   1  11   2       9884.84      10041.55       121.58 o                         
   3  11   2       5720.16       6274.19       113.68 o                         
   5  11   2       2493.43       2814.00        59.25 o                         
   7  11   2       9588.07       9326.29       132.43 o                         
   9  11   2        826.84        969.36        31.63 o                         
  11  11   2       6732.10       6586.00        97.73 o                         
  13  11   2       5649.51       6083.15        90.22 o                         
  15  11   2       2294.50       2280.82        56.94 o                         
  17  11   2        928.78       1121.94        56.10 o                         
  19  11   2       1008.40       1210.18        61.97 o                         
 -18  12   2        285.80        229.39        34.21 o                         
 -16  12   2       1024.49       1157.95        37.66 o                         
 -14  12   2          2.67         64.19        21.16 o                         
 -12  12   2       1010.77       1015.81        37.15 o                         
 -10  12   2       1069.41       1134.16        43.64 o                         
  -8  12   2       2948.38       2954.39        54.75 o                         
  -6  12   2        458.06        489.03        32.49 o                         
  -4  12   2       5215.45       5326.93        78.36 o                         
  -2  12   2       3277.93       3275.43        57.88 o                         
   0  12   2        297.16        307.11        25.15 o                         
   2  12   2       5120.01       5388.71        77.06 o                         
   4  12   2      10055.34      10032.10       119.66 o                         
   6  12   2       3919.10       3967.22        69.26 o                         
   8  12   2         12.73          0.08        19.07 o                         
  10  12   2       4282.06       4102.81        72.98 o                         
  12  12   2        197.32        241.80        27.98 o                         
  14  12   2        374.56        418.42        39.72 o                         
  16  12   2       1288.93       1252.39        66.79 o                         
  18  12   2        342.40        441.36        35.34 o                         
 -15  13   2         41.56         31.99        17.74 o                         
 -13  13   2         30.73         37.56        19.34 o                         
 -11  13   2          6.21         13.73        16.41 o                         
  -9  13   2        615.92        753.28        34.75 o                         
  -7  13   2        733.54        955.47        40.63 o                         
  -5  13   2        740.90        896.55        35.12 o                         
  -3  13   2        717.12        884.95        36.06 o                         
  -1  13   2       1345.11       1188.22        38.04 o                         
   1  13   2        630.78        656.00        35.82 o                         
   3  13   2       7251.44       7311.89       104.15 o                         
   5  13   2       1608.60       1836.95        51.13 o                         
   7  13   2        393.49        440.11        25.32 o                         
   9  13   2        733.46        804.27        32.39 o                         
  11  13   2       1155.04       1061.94        46.80 o                         
  13  13   2        724.22        555.24        40.27 o                         
  15  13   2        609.14        576.95        40.42 o                         
 -14  14   2         85.36         66.75        47.70 o                         
 -12  14   2        647.80        610.96        43.24 o                         
 -10  14   2         91.13         36.58        19.22 o                         
  -8  14   2        103.11        150.75        22.11 o                         
  -6  14   2        225.32        254.17        22.65 o                         
  -4  14   2        984.61       1012.06        49.68 o                         
  -2  14   2       2093.23       1914.91        51.98 o                         
   0  14   2        146.20        190.29        23.33 o                         
   2  14   2       1053.48        941.39        36.28 o                         
   4  14   2        304.32        299.90        23.16 o                         
   6  14   2        715.49        672.54        40.22 o                         
   8  14   2        573.63        548.39        32.29 o                         
  10  14   2         32.45         17.88        25.30 o                         
  12  14   2          3.84        -12.18        27.98 o                         
  -9  15   2         68.42         21.98        22.62 o                         
  -7  15   2        104.94        106.09        28.74 o                         
  -5  15   2        364.06        403.33        30.31 o                         
  -3  15   2         22.34          7.83        20.39 o                         
  -1  15   2        354.11        364.32        28.12 o                         
   1  15   2        176.12        242.97        30.65 o                         
   3  15   2         18.43         61.34        21.15 o                         
   5  15   2        834.83        816.26        44.45 o                         
   7  15   2        181.47        125.94        20.94 o                         
   9  15   2       1501.71       1566.33        75.18 o                         
 -27   1   3       1157.56       1206.33        46.59 o                         
 -25   1   3        118.76        103.69        20.02 o                         
 -23   1   3       2758.34       2986.80        59.20 o                         
 -21   1   3          9.19         70.45        15.62 o                         
 -19   1   3         69.89        116.69        15.88 o                         
 -17   1   3       4460.71       4351.71        57.65 o                         
 -15   1   3      22625.03      22454.56       197.62 o                         
 -13   1   3         10.63         37.58         9.23 o                         
 -11   1   3        121.37        238.09        12.74 o                         
  -9   1   3      85121.14      83879.17      2308.24 o                         
  -7   1   3       2294.83       1999.52        31.97 o                         
  -5   1   3        594.14        649.11        13.62 o                         
  -1   1   3      16663.84      16533.50       364.12 o                         
   1   1   3         14.08         29.54         6.09 o                         
   9   1   3       2685.32       2110.62        29.45 o                         
  11   1   3       8942.47       7853.79        78.89 o                         
  13   1   3      10630.12      10084.41       102.89 o                         
  15   1   3        247.98        166.92        16.43 o                         
  17   1   3       2312.84       2495.03        42.67 o                         
  19   1   3        371.21        365.62        22.13 o                         
  21   1   3        526.47        552.61        27.82 o                         
  23   1   3       1744.30       1655.62        44.35 o                         
  25   1   3        118.48         85.35        21.19 o                         
  27   1   3       1473.21       1373.25        48.56 o                         
 -28   2   3         31.79         30.46        21.39 o                         
 -26   2   3        283.44        340.86        25.76 o                         
 -24   2   3        185.64        153.93        23.00 o                         
 -22   2   3          3.64         33.00        17.14 o                         
 -20   2   3       2045.72       1848.35        41.63 o                         
 -18   2   3        812.04        930.08        29.60 o                         
 -16   2   3      15348.92      15478.96       144.86 o                         
 -14   2   3       7557.92       7341.69        77.89 o                         
 -12   2   3       8991.75       9462.80        91.84 o                         
 -10   2   3       1674.52       1665.11        35.00 o                         
  -8   2   3       7372.81       7091.25        74.92 o                         
  -6   2   3         82.72         74.12         6.84 o                         
  -4   2   3      19294.04      19347.80       193.34 o                         
  -2   2   3         69.21         57.83         5.08 o                         
   0   2   3       5945.94       6001.37        57.71 o                         
   2   2   3       8929.63       9137.29        84.32 o                         
   4   2   3       2261.83       2052.13        26.09 o                         
   6   2   3       1577.52       1779.39        29.08 o                         
   8   2   3        980.53       1210.32        20.63 o                         
  10   2   3      16377.52      17748.70       154.43 o                         
  12   2   3       6448.65       6280.99        67.02 o                         
  14   2   3       6702.28       6678.81        73.07 o                         
  16   2   3       1106.47       1212.48        30.26 o                         
  18   2   3        765.47        785.07        28.46 o                         
  20   2   3        820.84        784.46        37.15 o                         
  22   2   3         54.80         41.31        16.36 o                         
  24   2   3         35.53          6.97        17.04 o                         
  26   2   3         82.92         37.47        21.51 o                         
 -27   3   3        116.84        202.26        37.88 o                         
 -25   3   3         17.04        -18.61        18.61 o                         
 -23   3   3        270.56        262.68        24.01 o                         
 -21   3   3        848.90        829.55        34.81 o                         
 -19   3   3        687.92        722.90        28.77 o                         
 -17   3   3        781.84        843.73        30.53 o                         
 -15   3   3       7304.27       7615.67        86.13 o                         
 -13   3   3       2742.69       3265.08        46.45 o                         
 -11   3   3       3130.09       3153.06        57.77 o                         
  -9   3   3         62.43        104.28        12.79 o                         
  -7   3   3       1278.54       1283.27        24.63 o                         
  -5   3   3        215.18        218.30        12.24 o                         
  -3   3   3        397.81        643.30        16.58 o                         
  -1   3   3        277.72        309.36         9.88 o                         
   1   3   3       1476.95       1234.92        17.81 o                         
   3   3   3       1791.63       2211.98        38.81 o                         
   5   3   3       1909.83       1815.97        28.98 o                         
   7   3   3       1472.98       1486.40        22.42 o                         
   9   3   3        364.41        606.22        18.99 o                         
  11   3   3        417.19        443.70        16.53 o                         
  13   3   3         81.42         63.52        11.67 o                         
  15   3   3        730.60        784.10        25.72 o                         
  17   3   3        354.91        325.84        18.87 o                         
  19   3   3       3595.09       3709.27        59.71 o                         
  21   3   3       1010.77        985.69        34.16 o                         
  23   3   3         50.02         27.45        17.30 o                         
  25   3   3         28.37        -17.50        17.50 o                         
  27   3   3         69.37         39.74        21.89 o                         
 -26   4   3        288.40        196.94        25.62 o                         
 -24   4   3       2013.07       2386.92        65.86 o                         
 -22   4   3        694.89        746.18        36.01 o                         
 -20   4   3        937.45        824.89        36.32 o                         
 -18   4   3       2387.99       2536.35        48.33 o                         
 -16   4   3       4142.57       4309.15        60.25 o                         
 -14   4   3       2610.37       2536.26        41.77 o                         
 -12   4   3         26.42         39.54        11.23 o                         
 -10   4   3       6903.13       6489.47        74.11 o                         
  -8   4   3      14929.33      15097.88       145.54 o                         
  -6   4   3      14643.46      14597.50       138.38 o                         
  -4   4   3        454.87        611.22        15.76 o                         
  -2   4   3       6927.27       7319.27        77.33 o                         
   0   4   3       1150.75       1016.97        19.09 o                         
   2   4   3       4575.87       3934.22        44.16 o                         
   4   4   3          9.69         11.39         7.45 o                         
   6   4   3      19368.12      19098.93       189.98 o                         
   8   4   3       1344.02       1638.43        32.93 o                         
  10   4   3       3422.63       2864.83        39.82 o                         
  12   4   3       4223.93       4010.78        48.82 o                         
  14   4   3         58.93         76.31        13.33 o                         
  16   4   3        531.97        595.26        24.03 o                         
  18   4   3        137.44        104.40        17.72 o                         
  20   4   3       1081.74       1109.57        35.72 o                         
  22   4   3         98.09         62.39        17.58 o                         
  24   4   3        376.53        399.63        25.30 o                         
  26   4   3        860.15        789.74        40.83 o                         
 -27   5   3         38.56        -28.11        28.11 o                         
 -25   5   3         34.76         37.99        20.92 o                         
 -23   5   3        324.45        290.11        25.06 o                         
 -21   5   3         27.33         62.35        18.60 o                         
 -19   5   3        832.93        851.10        42.42 o                         
 -17   5   3       1290.60       1309.11        45.22 o                         
 -15   5   3       2086.20       2019.88        72.95 o                         
 -13   5   3        822.10       1021.22        27.62 o                         
 -11   5   3        510.85        367.44        31.01 o                         
  -9   5   3       1620.33       1858.42        85.19 o                         
  -7   5   3       4283.43       4625.24       156.18 o                         
  -5   5   3        146.89        359.54        31.77 o                         
  -3   5   3       1130.95       1230.41        59.75 o                         
  -1   5   3       1339.69       1643.67        28.84 o                         
   1   5   3        179.96        149.21        10.13 o                         
   3   5   3        623.76        757.18        58.82 o                         
   5   5   3        621.65        778.46        27.49 o                         
   7   5   3       2343.62       2402.53        53.14 o                         
   9   5   3          6.13         21.43        12.10 o                         
  11   5   3       1999.15       2430.41        37.67 o                         
  13   5   3       1440.57       1375.37        35.38 o                         
  15   5   3        980.17       1069.28        31.58 o                         
  17   5   3        807.73        871.27        43.71 o                         
  19   5   3        486.16        568.41        29.32 o                         
  21   5   3        946.65        981.74        37.40 o                         
  23   5   3        412.37        457.67        31.45 o                         
  25   5   3        382.83        357.32        31.26 o                         
 -26   6   3        157.50        108.91        37.74 o                         
 -24   6   3       1249.45       1219.66        48.64 o                         
 -22   6   3        168.44        207.94        22.56 o                         
 -20   6   3       6207.51       6431.82        86.30 o                         
 -18   6   3       2093.66       2266.82        62.84 o                         
 -16   6   3       1158.41       1325.82        42.12 o                         
 -14   6   3       7306.96       7177.41        83.67 o                         
 -12   6   3       4058.67       4143.53       112.50 o                         
 -10   6   3       4041.92       3701.46        49.73 o                         
  -8   6   3       6338.58       5953.26        70.57 o                         
  -6   6   3      17829.21      18101.00       173.50 o                         
  -4   6   3       4210.36       3152.74        47.48 o                         
  -2   6   3       8413.15      10445.88       111.27 o                         
   0   6   3       7658.94       6637.48        77.32 o                         
   2   6   3      14939.74      13979.54       143.42 o                         
   4   6   3        240.89        661.17        20.15 o                         
   6   6   3       6449.46       6171.74        94.02 o                         
   8   6   3       3067.25       2426.45        40.74 o                         
  10   6   3       4772.63       4619.15        63.00 o                         
  12   6   3       4234.95       3939.09        59.67 o                         
  14   6   3        326.76        323.31        23.01 o                         
  16   6   3       4313.36       4304.04        67.48 o                         
  18   6   3         29.29         88.39        20.66 o                         
  20   6   3       6623.91       6988.10        94.04 o                         
  22   6   3       1494.41       1645.77        45.53 o                         
  24   6   3         49.45         32.81        21.88 o                         
 -25   7   3       1076.14       1037.15        45.27 o                         
 -23   7   3        676.02        607.44        41.34 o                         
 -21   7   3          3.76         53.64        18.24 o                         
 -19   7   3       3129.76       3250.31        59.14 o                         
 -17   7   3       1823.04       1806.12        43.64 o                         
 -15   7   3        103.44        164.94        24.21 o                         
 -13   7   3         60.85        107.40        13.93 o                         
 -11   7   3        680.93        671.31        25.92 o                         
  -9   7   3       2200.10       2179.70        48.82 o                         
  -7   7   3       5405.32       5789.46        94.62 o                         
  -5   7   3       3175.36       3422.07        81.10 o                         
  -3   7   3         14.22         47.21        12.10 o                         
  -1   7   3        398.28        470.56        25.64 o                         
   1   7   3        910.62        950.72        39.57 o                         
   3   7   3       2319.73       3042.94        73.62 o                         
   5   7   3        302.73        480.86        22.43 o                         
   7   7   3          4.15         10.73        11.43 o                         
   9   7   3        318.45        315.92        24.46 o                         
  11   7   3       3379.32       3601.62        56.98 o                         
  13   7   3       1174.88       1009.13        37.95 o                         
  15   7   3        521.03        531.73        35.63 o                         
  17   7   3       3572.61       3596.47        57.75 o                         
  19   7   3        817.28        781.98        46.64 o                         
  21   7   3        543.82        503.60        35.34 o                         
  23   7   3       1848.89       2060.83        51.02 o                         
 -24   8   3        926.27        840.69        38.94 o                         
 -22   8   3       3862.83       3870.41        71.75 o                         
 -20   8   3      10295.75      10051.28       119.45 o                         
 -18   8   3         41.26        106.87        18.32 o                         
 -16   8   3        139.95        155.04        18.47 o                         
 -14   8   3        218.97        246.42        19.93 o                         
 -12   8   3        621.67        665.74        26.02 o                         
 -10   8   3        199.38        213.29        17.69 o                         
  -8   8   3        685.54        708.43        25.79 o                         
  -6   8   3       1572.54       1597.55        41.99 o                         
  -4   8   3       1311.81       1314.15        32.38 o                         
  -2   8   3       4013.81       4046.32        55.47 o                         
   0   8   3       1239.54       1303.00        36.82 o                         
   2   8   3       7497.99       7675.73        99.75 o                         
   4   8   3       3256.97       3086.33        45.98 o                         
   6   8   3       2873.25       2476.27        48.33 o                         
   8   8   3        311.88        366.89        22.04 o                         
  10   8   3       3079.85       3059.60        52.71 o                         
  12   8   3       2039.51       1994.46        45.75 o                         
  14   8   3        284.37        266.64        23.61 o                         
  16   8   3         36.45         25.40        18.94 o                         
  18   8   3         37.48         40.25        26.26 o                         
  20   8   3          1.65         -0.90        20.92 o                         
  22   8   3       1982.62       2116.90        60.98 o                         
 -23   9   3        612.49        642.11        40.64 o                         
 -21   9   3        197.77        156.51        22.62 o                         
 -19   9   3        668.12        774.44        38.90 o                         
 -17   9   3        227.61        262.82        26.02 o                         
 -15   9   3        524.18        475.48        25.70 o                         
 -13   9   3       1099.56       1092.17        36.74 o                         
 -11   9   3        514.20        513.46        26.51 o                         
  -9   9   3        679.82        718.25        29.57 o                         
  -7   9   3        199.29        270.77        20.81 o                         
  -5   9   3         65.02         60.95        11.86 o                         
  -3   9   3         79.32         85.24        13.02 o                         
  -1   9   3         32.59         81.66        12.99 o                         
   1   9   3       1483.83       1478.58        34.85 o                         
   3   9   3       1083.90       1217.77        46.48 o                         
   5   9   3         24.41         38.25        11.39 o                         
   7   9   3       6536.66       6376.17        79.19 o                         
   9   9   3         88.76         68.05        16.95 o                         
  11   9   3        224.26        185.20        20.52 o                         
  13   9   3       1914.11       1854.21        47.24 o                         
  15   9   3       3491.13       3647.83        69.44 o                         
  17   9   3       2311.11       2353.72        60.50 o                         
  19   9   3       2717.56       3082.18        82.01 o                         
  21   9   3        535.46        543.70        44.13 o                         
 -22  10   3         14.96          5.31        34.78 o                         
 -20  10   3        763.06        561.78        34.24 o                         
 -18  10   3       1488.43       1338.42        40.80 o                         
 -16  10   3         14.99         15.52        16.05 o                         
 -14  10   3         23.11         28.67        15.10 o                         
 -12  10   3       2452.66       2463.57        55.63 o                         
 -10  10   3       6686.31       6435.76        96.78 o                         
  -8  10   3      10542.23      10604.63       131.39 o                         
  -6  10   3      12691.30      12589.01       135.14 o                         
  -4  10   3      14729.52      14818.64       147.73 o                         
  -2  10   3       1518.57       1693.99        43.41 o                         
   0  10   3       6091.92       5951.82        77.31 o                         
   2  10   3        440.19        547.57        38.55 o                         
   6  10   3       4811.72       4523.68        63.08 o                         
   8  10   3         84.73        139.56        19.29 o                         
  10  10   3       2763.36       2738.54        63.24 o                         
  12  10   3        157.29        127.75        21.03 o                         
  14  10   3        141.43         76.53        21.35 o                         
  16  10   3        312.73        337.61        33.63 o                         
  18  10   3         35.81         82.26        26.11 o                         
  20  10   3         44.02         70.97        23.91 o                         
 -21  11   3       1877.65       1937.27        79.36 o                         
 -19  11   3       6429.99       6658.83        99.72 o                         
 -17  11   3         19.14         73.52        17.30 o                         
 -15  11   3         51.00        143.44        17.96 o                         
 -13  11   3       5085.99       5436.75        77.29 o                         
 -11  11   3          6.57         32.31        16.71 o                         
  -9  11   3       2515.71       2731.37        50.87 o                         
  -7  11   3        785.03        914.47        31.44 o                         
  -5  11   3       4518.11       5007.84        98.97 o                         
  -3  11   3       5038.92       5712.56        79.40 o                         
  -1  11   3        188.46        412.14        39.88 o                         
   1  11   3       4335.48       4413.28        69.12 o                         
   3  11   3        351.42        385.87        28.75 o                         
   5  11   3      10597.19      10732.79       136.57 o                         
   7  11   3      13647.21      13692.74       156.66 o                         
   9  11   3       2171.87       2317.17        63.68 o                         
  11  11   3       5449.02       5621.33        93.57 o                         
  13  11   3       3929.12       4249.16        77.56 o                         
  15  11   3       1422.55       1588.86        64.95 o                         
  17  11   3       2386.71       2697.22        65.53 o                         
  19  11   3       1143.14       1130.19        71.00 o                         
 -18  12   3        116.95         42.92        16.83 o                         
 -16  12   3        514.34        605.90        33.03 o                         
 -14  12   3       1093.59       1148.05        36.03 o                         
 -12  12   3        769.09        861.65        38.92 o                         
 -10  12   3       2646.10       2598.48        49.91 o                         
  -8  12   3        629.17        625.97        27.67 o                         
  -6  12   3       2718.82       2755.52        55.21 o                         
  -4  12   3       6923.56       6631.20        88.78 o                         
  -2  12   3       2135.38       2054.78        46.77 o                         
   0  12   3       3349.31       3396.93        60.04 o                         
   2  12   3       1711.49       1734.22        43.38 o                         
   4  12   3       6884.14       6912.67        90.69 o                         
   6  12   3       1395.58       1808.39        44.70 o                         
   8  12   3        227.45        353.00        27.87 o                         
  10  12   3       1507.09       1475.41        46.48 o                         
  12  12   3         94.76         -7.10        20.83 o                         
  14  12   3        169.19        127.48        28.60 o                         
  16  12   3        104.59        141.73        35.18 o                         
  18  12   3        378.24        339.28        50.01 o                         
 -15  13   3       1322.12       1422.84        52.09 o                         
 -13  13   3        413.44        459.63        25.25 o                         
 -11  13   3        857.44        764.42        36.04 o                         
  -9  13   3        371.92        321.09        27.34 o                         
  -7  13   3          5.34         10.13        19.18 o                         
  -5  13   3        253.33        295.26        23.38 o                         
  -3  13   3       4332.16       4185.36        68.22 o                         
  -1  13   3       1705.54       1647.02        43.18 o                         
   1  13   3        335.09        344.94        23.51 o                         
   3  13   3        149.74        173.68        28.16 o                         
   5  13   3        721.31        852.28        33.24 o                         
   7  13   3       2394.62       2616.40        59.85 o                         
   9  13   3       1226.14       1254.59        46.70 o                         
  11  13   3         45.21        -21.04        21.04 o                         
  13  13   3          1.47        -26.06        26.06 o                         
  15  13   3         12.50        -30.33        30.33 o                         
 -14  14   3        568.42        388.15        32.51 o                         
 -12  14   3        390.75        284.66        28.12 o                         
 -10  14   3         56.34          9.29        18.91 o                         
  -8  14   3        368.61        362.80        26.65 o                         
  -6  14   3        294.34        360.72        26.58 o                         
  -4  14   3        215.76        214.97        21.71 o                         
  -2  14   3        362.13        329.78        24.25 o                         
   0  14   3        651.55        689.45        33.51 o                         
   2  14   3        985.50        963.87        49.05 o                         
   4  14   3       1732.30       1770.22        45.93 o                         
   6  14   3        187.79        150.33        20.53 o                         
   8  14   3        642.36        593.10        35.47 o                         
  10  14   3        505.21        449.33        42.24 o                         
  12  14   3        812.22        587.45        58.80 o                         
  -9  15   3        181.04        175.74        27.61 o                         
  -7  15   3          0.74        -25.74        25.74 o                         
  -5  15   3         76.91         15.91        20.96 o                         
  -3  15   3         12.22        -20.36        20.36 o                         
  -1  15   3        391.98        341.06        28.32 o                         
   1  15   3         87.80         75.01        22.30 o                         
   3  15   3        615.28        520.06        50.61 o                         
   5  15   3         11.14        -16.95        16.95 o                         
   7  15   3         64.89         16.60        16.04 o                         
 -28   0   4        190.37        238.94        37.23 o                         
 -26   0   4        924.38        970.39        57.78 o                         
 -24   0   4       2769.17       2814.38        85.16 o                         
 -22   0   4       1241.24       1385.17        68.11 o                         
 -20   0   4        296.09        212.73        25.59 o                         
 -18   0   4      10506.16      10707.57       190.67 o                         
 -16   0   4      17461.40      17384.72       225.80 o                         
 -14   0   4       7757.87       8415.02       121.85 o                         
 -12   0   4     103755.87     101998.09      2822.26 o                         
 -10   0   4       4950.98       5350.54        79.88 o                         
  -8   0   4       5687.27       7126.65        96.63 o                         
   0   0   4        668.24        867.00        21.91 o                         
   8   0   4       1359.13       1287.86        50.13 o                         
  10   0   4      34809.25      39222.41       453.68 o                         
  12   0   4       7167.33       6896.78       102.10 o                         
  14   0   4      11481.90      11216.28       154.19 o                         
  16   0   4       1989.94       1972.14        52.54 o                         
  18   0   4        559.10        444.16        33.28 o                         
  20   0   4       4492.45       4511.98        91.01 o                         
  22   0   4       1510.23       1611.91        63.83 o                         
  24   0   4       2205.39       2216.21        71.74 o                         
  26   0   4       2037.31       2063.16        81.66 o                         
 -27   1   4        490.76        472.86        28.69 o                         
 -25   1   4        111.40        102.81        19.79 o                         
 -23   1   4         50.38         63.14        18.06 o                         
 -21   1   4          1.82         -1.52        14.44 o                         
 -19   1   4         30.70         28.45        13.78 o                         
 -17   1   4         51.25         54.43        12.93 o                         
 -15   1   4          5.91         41.31        13.02 o                         
 -13   1   4       1947.53       1831.43        31.65 o                         
 -11   1   4       1376.74       1609.91        27.55 o                         
  -9   1   4      17591.33      18190.98       155.24 o                         
  -7   1   4       3060.69       2982.84        40.02 o                         
  -5   1   4       6550.79       6621.13       103.01 o                         
  -3   1   4        216.78        216.51         9.16 o                         
   1   1   4       3605.40       3601.97        44.98 o                         
   3   1   4        195.14        174.20         9.19 o                         
   5   1   4      26210.92      25287.74       271.09 o                         
   7   1   4      26821.51      26578.81       239.87 o                         
   9   1   4       3957.16       4458.39        48.65 o                         
  11   1   4        745.59        798.15        21.19 o                         
  13   1   4       2918.03       2953.78        41.61 o                         
  15   1   4       2512.18       2532.40        40.49 o                         
  17   1   4        257.86        240.59        17.15 o                         
  19   1   4         71.56         71.35        16.18 o                         
  21   1   4       1117.13       1077.59        36.62 o                         
  23   1   4        125.44        148.01        20.58 o                         
  25   1   4         27.66        -22.07        22.07 o                         
  27   1   4          1.94         -2.13        20.89 o                         
 -28   2   4       2020.18       1969.56        68.96 o                         
 -26   2   4       3322.16       3495.24        64.92 o                         
 -24   2   4       5694.06       5626.24        82.70 o                         
 -22   2   4       2125.07       2183.20        48.05 o                         
 -20   2   4       1019.58       1058.89        34.19 o                         
 -18   2   4       2441.53       2466.04        43.54 o                         
 -16   2   4       7971.93       7719.24        86.65 o                         
 -14   2   4        193.41        188.75        15.51 o                         
 -12   2   4      10461.09      10695.23       101.70 o                         
 -10   2   4       3027.06       2960.90        39.64 o                         
  -8   2   4      17342.49      16662.85       181.48 o                         
  -6   2   4      23211.19      23113.25       329.61 o                         
  -4   2   4       9959.66       9148.85        86.00 o                         
  -2   2   4       5387.00       5640.15        58.16 o                         
   0   2   4       1767.08       1725.71        22.21 o                         
   2   2   4       1527.18       1003.15        21.45 o                         
   4   2   4        835.33        569.01        14.38 o                         
   6   2   4       1336.21       1190.36        21.06 o                         
   8   2   4      19725.71      18266.88       155.17 o                         
  10   2   4       3760.26       3268.53        41.88 o                         
  12   2   4       4287.57       4622.01        54.68 o                         
  14   2   4       3764.06       3440.06        46.97 o                         
  16   2   4         13.55         -4.98        11.40 o                         
  18   2   4       2930.45       2684.23        47.36 o                         
  20   2   4       2378.25       2346.19        45.83 o                         
  22   2   4       3022.93       2804.82        52.59 o                         
  24   2   4         88.36         45.48        18.29 o                         
  26   2   4        854.70        731.44        47.54 o                         
 -27   3   4        129.43        137.42        26.25 o                         
 -25   3   4          3.66          7.48        21.52 o                         
 -23   3   4       1107.41       1129.53        43.50 o                         
 -21   3   4        838.71        586.88        39.94 o                         
 -19   3   4          7.42         40.04        15.61 o                         
 -17   3   4       2173.12       2091.67        41.33 o                         
 -15   3   4          9.19         39.05        12.04 o                         
 -13   3   4        304.69        211.28        21.40 o                         
 -11   3   4       5917.07       5551.07        63.26 o                         
  -9   3   4       1015.39        913.29        20.98 o                         
  -7   3   4       1305.56       1121.96        27.24 o                         
  -5   3   4       1795.01       1610.46        24.83 o                         
  -3   3   4      34217.70      32813.45       525.65 o                         
  -1   3   4       3528.77       3813.79        41.02 o                         
   1   3   4       1499.00       1152.58        17.06 o                         
   3   3   4       9931.27       9829.19        99.20 o                         
   5   3   4         14.14          5.83         6.81 o                         
   7   3   4       2937.26       2871.44        38.39 o                         
   9   3   4       5236.98       6026.97        61.70 o                         
  11   3   4       2189.01       2431.63        34.46 o                         
  13   3   4      11633.12      11836.29       113.42 o                         
  15   3   4       2261.38       2306.35        40.63 o                         
  17   3   4       1298.91       1294.09        33.33 o                         
  19   3   4        520.89        474.46        26.18 o                         
  21   3   4        311.24        281.81        21.22 o                         
  23   3   4        942.49        947.10        35.55 o                         
  25   3   4         32.69        -13.32        18.05 o                         
 -28   4   4         43.62         12.18        24.04 o                         
 -26   4   4        258.67        213.39        27.27 o                         
 -24   4   4       2223.20       2641.76        69.75 o                         
 -22   4   4        126.29         85.49        20.32 o                         
 -20   4   4        519.37        482.48        26.85 o                         
 -18   4   4       3923.29       4048.41        62.08 o                         
 -16   4   4       3433.37       3557.30        53.72 o                         
 -14   4   4       1783.74       1843.03        49.13 o                         
 -12   4   4          8.87         11.27         9.70 o                         
 -10   4   4       1842.61       1972.46        65.90 o                         
  -8   4   4      28659.48      30274.45       308.02 o                         
  -6   4   4       4667.74       4844.69        58.00 o                         
  -4   4   4       1814.86       1945.13        33.35 o                         
  -2   4   4       1310.36       1346.56        21.37 o                         
   0   4   4          0.87          9.56         5.00 o                         
   2   4   4       7465.01       7667.65        72.82 o                         
   4   4   4        663.97        732.75        19.09 o                         
   6   4   4      14909.33      14852.16       162.88 o                         
   8   4   4        173.94        207.39        16.74 o                         
  10   4   4       3415.43       3962.04        49.48 o                         
  12   4   4       1008.30       1075.85        23.92 o                         
  14   4   4       2447.38       2526.22        39.66 o                         
  16   4   4        125.79        153.84        14.83 o                         
  18   4   4        248.62        219.68        19.33 o                         
  20   4   4          6.74         -2.48        14.07 o                         
  22   4   4        390.61        361.66        23.06 o                         
  24   4   4         31.96         -2.46        17.27 o                         
  26   4   4       1056.63        880.42        41.65 o                         
 -27   5   4        944.47        889.78        42.23 o                         
 -25   5   4       1625.74       1662.27        53.30 o                         
 -23   5   4        448.88        500.92        30.37 o                         
 -21   5   4       4221.30       4807.22        72.71 o                         
 -19   5   4       3267.30       3516.60        63.90 o                         
 -17   5   4       4488.80       4618.21        66.91 o                         
 -15   5   4       9215.45       9444.79       102.85 o                         
 -13   5   4       1238.46       1131.36        28.74 o                         
 -11   5   4       8773.04       8379.99        88.32 o                         
  -9   5   4      10959.98      10583.35       138.04 o                         
  -7   5   4      31328.14      30357.25       275.94 o                         
  -5   5   4      50096.67      51383.82       710.64 o                         
  -3   5   4      25585.83      25046.23       265.91 o                         
  -1   5   4       1272.35       1772.50        29.20 o                         
   1   5   4       8561.62       7690.88        81.53 o                         
   3   5   4      31452.12      30043.61       286.28 o                         
   5   5   4      19135.02      18766.14       198.74 o                         
   7   5   4      24265.67      23277.12       230.05 o                         
   9   5   4       8669.07       8688.18        95.47 o                         
  11   5   4       5931.36       5589.48        71.46 o                         
  13   5   4       5650.68       5884.64        70.82 o                         
  15   5   4       5790.38       5513.42        71.36 o                         
  17   5   4         40.06         82.40        19.12 o                         
  19   5   4       6397.46       6594.74        89.44 o                         
  21   5   4       2327.41       2352.83        51.46 o                         
  23   5   4       1776.84       1858.44        51.99 o                         
  25   5   4        882.33        933.11        41.03 o                         
 -26   6   4        140.25         83.78        34.59 o                         
 -24   6   4        189.08        144.21        22.90 o                         
 -22   6   4       4099.65       4389.50        71.35 o                         
 -20   6   4       6689.32       6669.79        97.01 o                         
 -18   6   4       4925.80       5156.04        80.65 o                         
 -16   6   4       3097.58       2960.40        58.49 o                         
 -14   6   4        926.00       1265.40        33.82 o                         
 -12   6   4       4474.30       4762.33        75.05 o                         
 -10   6   4        148.57        118.57        13.02 o                         
  -8   6   4       2382.42       2516.95        41.17 o                         
  -6   6   4        886.48       1124.71        29.32 o                         
  -4   6   4        551.79        754.79        41.82 o                         
  -2   6   4        901.53        898.88        22.31 o                         
   0   6   4       6380.76       5807.83        83.44 o                         
   2   6   4        420.98        676.36        25.73 o                         
   4   6   4       3094.70       3068.27        44.39 o                         
   6   6   4        289.71        286.42        21.84 o                         
   8   6   4        659.48        763.58        24.58 o                         
  10   6   4         33.19        111.43        14.02 o                         
  12   6   4       6614.21       6729.15        84.82 o                         
  14   6   4       2718.52       2853.25        59.36 o                         
  16   6   4       1613.26       1562.70        49.26 o                         
  18   6   4         55.46         69.16        42.75 o                         
  20   6   4        356.61        339.45        29.70 o                         
  22   6   4        171.69        187.80        26.62 o                         
  24   6   4        186.74        186.71        30.68 o                         
 -25   7   4        151.02        117.81        25.47 o                         
 -23   7   4        645.39        574.17        43.83 o                         
 -21   7   4       3606.33       3673.32        69.70 o                         
 -19   7   4        552.46        675.92        43.87 o                         
 -17   7   4        185.70        163.34        29.40 o                         
 -15   7   4        113.55        116.05        16.54 o                         
 -13   7   4       1526.78       1404.19        33.80 o                         
 -11   7   4       1510.44       1561.57        50.75 o                         
  -9   7   4       1962.00       2244.20        49.69 o                         
  -7   7   4       8592.62       8900.10        97.08 o                         
  -5   7   4       8459.98       8700.56        96.49 o                         
  -3   7   4      24196.82      24442.87       240.39 o                         
  -1   7   4      25857.45      24816.10       230.75 o                         
   1   7   4       5395.96       5570.54        84.35 o                         
   3   7   4      11029.41      10740.50       116.84 o                         
   5   7   4       2863.06       2829.30        51.28 o                         
   7   7   4       2595.52       2275.65        45.79 o                         
   9   7   4      17008.21      16425.76       166.00 o                         
  11   7   4       7384.13       7487.38        91.97 o                         
  13   7   4       5995.82       5770.42        79.79 o                         
  15   7   4       3500.95       3515.52        63.34 o                         
  17   7   4        280.73        325.33        28.25 o                         
  19   7   4       1955.18       2038.96        56.41 o                         
  21   7   4        271.56        219.06        25.81 o                         
  23   7   4        958.26        944.51        49.63 o                         
 -24   8   4       2611.48       2608.93        73.06 o                         
 -22   8   4       1265.93       1231.80        44.78 o                         
 -20   8   4        300.83        435.73        29.22 o                         
 -18   8   4       1954.20       2195.59        54.44 o                         
 -16   8   4       1478.10       1659.33        68.08 o                         
 -14   8   4       2708.06       2889.77        83.06 o                         
 -12   8   4       1033.05       1120.48        45.26 o                         
 -10   8   4       2394.07       2314.11        50.57 o                         
  -8   8   4       1072.77        930.05        28.14 o                         
  -6   8   4       2198.48       2307.74        43.08 o                         
  -4   8   4          6.30          8.15        11.37 o                         
  -2   8   4       1271.86       1518.15        36.40 o                         
   0   8   4       1484.19       1626.35        32.11 o                         
   2   8   4       2049.64       1963.32        72.62 o                         
   4   8   4         11.38         45.36        11.76 o                         
   6   8   4       2914.71       2648.57        52.34 o                         
   8   8   4       2254.44       2217.05        45.09 o                         
  10   8   4          9.91         15.33        14.90 o                         
  12   8   4         78.31         51.25        17.14 o                         
  14   8   4       1175.55       1190.06        41.15 o                         
  16   8   4        942.46        899.42        41.09 o                         
  18   8   4         15.02         39.45        21.93 o                         
  20   8   4       5852.73       5866.32        97.43 o                         
  22   8   4        107.81        181.16        30.54 o                         
 -23   9   4       2195.96       2077.56        58.94 o                         
 -21   9   4        458.04        442.56        28.31 o                         
 -19   9   4         79.03         66.09        18.46 o                         
 -17   9   4       3185.74       3020.87        56.44 o                         
 -15   9   4       1106.48        844.69        31.88 o                         
 -13   9   4       1863.63       2058.88        44.37 o                         
 -11   9   4         89.05        128.71        18.82 o                         
  -9   9   4        157.96        174.76        19.69 o                         
  -7   9   4       4605.30       4371.34        66.67 o                         
  -5   9   4       1783.17       1794.15        47.37 o                         
  -3   9   4       2313.73       2500.28        43.56 o                         
  -1   9   4        540.74        560.06        26.93 o                         
   1   9   4        168.37        222.04        17.04 o                         
   3   9   4        695.20        697.73        44.73 o                         
   5   9   4        696.57        605.03        23.34 o                         
   7   9   4       1131.13       1160.14        41.18 o                         
   9   9   4         44.25         42.93        17.04 o                         
  11   9   4        391.46        373.82        31.30 o                         
  13   9   4         21.95          5.73        18.03 o                         
  15   9   4       3086.94       3017.04        61.19 o                         
  17   9   4       2235.56       2396.41        57.40 o                         
  19   9   4       3625.00       3904.88        77.55 o                         
  21   9   4        629.51        540.16        35.86 o                         
 -22  10   4       3696.79       3755.77        71.81 o                         
 -20  10   4        850.24        707.60        56.41 o                         
 -18  10   4        226.79        169.53        20.75 o                         
 -16  10   4        258.14        348.03        23.65 o                         
 -14  10   4       2196.26       2141.31        46.56 o                         
 -12  10   4       1681.62       1759.78        46.50 o                         
 -10  10   4        325.56        366.23        27.73 o                         
  -8  10   4         30.69         40.33        16.65 o                         
  -6  10   4       2020.85       2008.15        43.13 o                         
  -4  10   4         20.22        109.35        17.35 o                         
  -2  10   4       3306.79       3339.11        54.71 o                         
   0  10   4       4166.51       4660.99        70.90 o                         
   2  10   4        246.50        237.06        32.33 o                         
   4  10   4       1080.98       1086.04        45.20 o                         
   6  10   4        271.05        365.10        35.21 o                         
   8  10   4       6532.88       6676.17       100.26 o                         
  10  10   4       6586.33       6356.46        97.22 o                         
  12  10   4       1943.63       1952.12        51.80 o                         
  14  10   4         67.41         68.46        21.40 o                         
  16  10   4        176.36        161.59        23.87 o                         
  18  10   4       1158.58       1300.26        48.82 o                         
  20  10   4         49.03         85.76        26.52 o                         
 -21  11   4        302.25        297.43        29.24 o                         
 -19  11   4       2441.88       2787.23        69.39 o                         
 -17  11   4          2.47         42.02        26.77 o                         
 -15  11   4       1285.04       1476.54        41.92 o                         
 -13  11   4        208.15        268.90        25.08 o                         
 -11  11   4          3.00          3.17        16.61 o                         
  -9  11   4       2396.45       2411.50        47.00 o                         
  -7  11   4        152.45        179.89        18.98 o                         
  -5  11   4       9470.60       9544.87       117.88 o                         
  -3  11   4         46.71        139.15        19.80 o                         
  -1  11   4        104.69        158.27        25.28 o                         
   1  11   4        855.09        839.12        38.10 o                         
   3  11   4         57.69         73.81        16.24 o                         
   5  11   4        651.35        492.00        34.90 o                         
   7  11   4       2089.85       2369.47        54.05 o                         
   9  11   4       5910.91       5619.70        93.17 o                         
  11  11   4         48.53         27.75        20.24 o                         
  13  11   4        335.21        280.33        27.86 o                         
  15  11   4         92.11         63.36        22.84 o                         
  17  11   4          7.81         44.06        27.12 o                         
  19  11   4          1.86          9.35        25.33 o                         
 -18  12   4        344.55        384.69        29.23 o                         
 -16  12   4        261.61        300.05        27.45 o                         
 -14  12   4       3513.51       3500.81        60.53 o                         
 -12  12   4        663.46        814.09        37.88 o                         
 -10  12   4        448.21        548.50        34.73 o                         
  -8  12   4       1791.24       1824.51        42.64 o                         
  -6  12   4       7604.59       7339.27        91.23 o                         
  -4  12   4       5258.36       5202.47        76.38 o                         
  -2  12   4      11922.64      11157.26       135.66 o                         
   0  12   4       6473.19       6243.22       101.37 o                         
   2  12   4        141.47        218.11        21.17 o                         
   4  12   4       1784.72       1740.47        44.78 o                         
   6  12   4       1543.42       1730.98        45.10 o                         
   8  12   4       7840.82       8176.95       118.40 o                         
  10  12   4       6573.73       6560.39        97.96 o                         
  12  12   4        545.79        633.35        38.73 o                         
  14  12   4        347.73        286.22        32.22 o                         
  16  12   4       3254.59       3463.08        89.70 o                         
 -15  13   4        578.90        671.80        32.59 o                         
 -13  13   4       2827.32       2958.76        52.58 o                         
 -11  13   4       1627.41       1747.93        49.44 o                         
  -9  13   4          5.00          2.99        15.20 o                         
  -7  13   4        101.59         82.31        20.96 o                         
  -5  13   4        436.21        441.01        25.67 o                         
  -3  13   4        711.32        823.18        34.14 o                         
  -1  13   4       1124.11       1213.08        38.98 o                         
   1  13   4        502.11        454.88        26.77 o                         
   3  13   4        403.48        413.52        25.10 o                         
   5  13   4          7.01        -10.73        14.19 o                         
   7  13   4       2470.11       2461.39        63.43 o                         
   9  13   4       1436.68       1446.42        49.52 o                         
  11  13   4        176.17        128.19        37.53 o                         
  13  13   4          4.18        -21.45        21.45 o                         
  15  13   4         33.52        -23.27        23.27 o                         
 -12  14   4        578.37        500.63        31.14 o                         
 -10  14   4        327.01        334.56        24.99 o                         
  -8  14   4        242.09        165.96        23.24 o                         
  -6  14   4        111.41         54.56        26.42 o                         
  -4  14   4        205.64        152.11        21.46 o                         
  -2  14   4       1930.56       1787.59        46.26 o                         
   0  14   4       2003.06       1935.36        48.28 o                         
   2  14   4        356.08        352.12        24.90 o                         
   4  14   4        702.83        645.62        30.51 o                         
   6  14   4          4.01         -8.25        15.96 o                         
   8  14   4          1.83        -15.08        21.30 o                         
  10  14   4        722.17        739.79        49.32 o                         
  12  14   4        140.56         -1.53        20.68 o                         
  -9  15   4          7.40        -26.60        26.60 o                         
  -7  15   4        520.24        466.19        38.93 o                         
  -5  15   4       1925.58       2063.07        62.49 o                         
  -3  15   4       1278.68       1071.14        54.18 o                         
  -1  15   4        871.44        723.41        41.59 o                         
   1  15   4         19.52        -15.69        22.87 o                         
   3  15   4       1293.31       1558.46        54.69 o                         
   5  15   4        921.25        898.81        51.08 o                         
   7  15   4        790.11        871.96        65.80 o                         
 -27   1   5        350.46        338.86        27.83 o                         
 -25   1   5       1274.92       1237.76        41.18 o                         
 -23   1   5       1850.66       1702.70        47.07 o                         
 -21   1   5       7296.06       7761.14       106.87 o                         
 -19   1   5        643.27        678.97        28.83 o                         
 -17   1   5       3917.39       3736.98        52.88 o                         
 -15   1   5       5142.04       4861.88        59.63 o                         
 -13   1   5         19.81         51.85        10.37 o                         
 -11   1   5        261.72        203.18        11.68 o                         
  -9   1   5      29017.78      29783.30       331.33 o                         
  -7   1   5         57.20         27.36         6.38 o                         
  -5   1   5      21253.50      22821.87       432.02 o                         
  -1   1   5       2667.05       3002.48        41.51 o                         
   5   1   5      10729.52      10082.05       102.86 o                         
   7   1   5      14635.96      13692.26       127.52 o                         
   9   1   5       3598.55       2612.65        34.70 o                         
  11   1   5      76907.56      77605.56       764.15 o                         
  13   1   5       6826.26       6730.95        73.17 o                         
  15   1   5       3384.29       3193.04        47.45 o                         
  17   1   5       1479.87       1404.05        33.95 o                         
  19   1   5         40.71          1.07        14.54 o                         
  21   1   5        505.73        523.93        25.60 o                         
  23   1   5       4718.51       4859.42        72.59 o                         
  25   1   5        228.89        286.47        25.61 o                         
  27   1   5       1834.48       2041.81        55.94 o                         
 -28   2   5         36.84         41.90        24.33 o                         
 -26   2   5       4966.00       4956.05        85.36 o                         
 -24   2   5       5367.52       5110.42        79.15 o                         
 -22   2   5       1365.18       1449.88        45.39 o                         
 -20   2   5        522.26        538.64        26.65 o                         
 -18   2   5       3104.50       3385.10        51.42 o                         
 -16   2   5        198.89        255.60        19.06 o                         
 -14   2   5       6903.31       7436.57        82.80 o                         
 -12   2   5        818.47        928.95        33.71 o                         
 -10   2   5      10148.07      10195.95        99.46 o                         
  -8   2   5       2652.76       2708.16        34.87 o                         
  -6   2   5       4085.00       4370.36        50.41 o                         
  -4   2   5       1467.04       1209.89        19.42 o                         
  -2   2   5      30137.36      29241.84       476.27 o                         
   0   2   5       3113.05       3007.90        42.33 o                         
   2   2   5       1726.55       1790.10        26.21 o                         
   4   2   5       3377.84       3496.30        47.21 o                         
   6   2   5         26.52          8.59         6.33 o                         
   8   2   5         93.15        258.60        12.44 o                         
  10   2   5       1257.70       1676.52        27.85 o                         
  12   2   5       1019.01        981.87        25.67 o                         
  14   2   5        523.89        612.61        22.99 o                         
  16   2   5         47.42         63.51        13.56 o                         
  18   2   5          2.11        -14.18        14.18 o                         
  20   2   5         81.25         64.71        16.07 o                         
  22   2   5       3162.63       3316.23        56.93 o                         
  24   2   5       2873.25       2892.12        56.51 o                         
  26   2   5       3377.93       3603.54        69.66 o                         
 -27   3   5        378.02        316.30        30.72 o                         
 -25   3   5          8.97         41.75        19.81 o                         
 -23   3   5        266.45        198.36        21.90 o                         
 -21   3   5       1689.12       1654.43        45.53 o                         
 -19   3   5        970.91       1035.54        35.71 o                         
 -17   3   5       1319.78       1516.93        47.60 o                         
 -15   3   5        275.39        272.27        16.65 o                         
 -13   3   5        197.42        137.81        12.84 o                         
 -11   3   5        280.42        294.74        23.03 o                         
  -9   3   5       1565.03       1488.75        27.91 o                         
  -7   3   5        148.87         99.14         8.88 o                         
  -5   3   5       3681.35       3587.56        41.00 o                         
  -3   3   5       3496.18       3384.70        38.55 o                         
  -1   3   5        890.43        870.91        15.60 o                         
   1   3   5       3558.90       3443.94        50.45 o                         
   3   3   5        334.48        292.32        12.27 o                         
   5   3   5         79.21        146.54        10.59 o                         
   7   3   5        290.08        302.43        14.08 o                         
   9   3   5         41.26         34.13         8.28 o                         
  11   3   5        772.28        748.50        20.08 o                         
  13   3   5       1504.55       1553.78        30.97 o                         
  15   3   5       2705.36       2783.89        43.22 o                         
  17   3   5        227.80        225.55        18.19 o                         
  19   3   5        342.45        308.78        20.67 o                         
  21   3   5       5914.18       5723.56        77.35 o                         
  23   3   5        197.19        201.69        20.71 o                         
  25   3   5       1514.34       1474.89        48.59 o                         
 -28   4   5       1265.78       1123.94        80.43 o                         
 -26   4   5        235.10        190.71        30.30 o                         
 -24   4   5       9840.18       9593.13       153.70 o                         
 -22   4   5        505.96        407.59        27.06 o                         
 -20   4   5       3568.41       3767.39        64.79 o                         
 -18   4   5       2315.43       2464.08        48.44 o                         
 -16   4   5       3718.22       3783.00        55.60 o                         
 -14   4   5         22.82          8.63        10.73 o                         
 -12   4   5       1113.05       1181.93        26.98 o                         
 -10   4   5      11743.86      11594.22       112.42 o                         
  -8   4   5       8023.69       9818.84       106.58 o                         
  -6   4   5         59.63         15.46         7.00 o                         
  -4   4   5        129.38         97.54         8.28 o                         
  -2   4   5       2342.95       1972.10        28.77 o                         
   0   4   5       4514.77       4164.38        47.06 o                         
   2   4   5        208.87        473.92        12.98 o                         
   4   4   5      12385.11      11776.77       194.35 o                         
   6   4   5       4389.42       4026.58        68.82 o                         
   8   4   5        554.43        771.21        24.48 o                         
  10   4   5       4158.99       4038.55        50.33 o                         
  12   4   5       4626.81       4639.36        58.64 o                         
  14   4   5       2675.22       2674.59        42.14 o                         
  16   4   5       3641.13       3599.11        53.05 o                         
  18   4   5         44.56         51.34        16.28 o                         
  20   4   5        287.77        288.78        29.54 o                         
  22   4   5       1726.40       1817.92        43.36 o                         
  24   4   5       2542.16       2698.85        56.60 o                         
  26   4   5        721.67        835.95        39.03 o                         
 -27   5   5       1332.30       1169.27        63.90 o                         
 -25   5   5        164.43        281.23        30.98 o                         
 -23   5   5       3102.04       3122.96        60.64 o                         
 -21   5   5        550.47        605.03        37.03 o                         
 -19   5   5       2212.45       2408.53        55.56 o                         
 -17   5   5         79.43        109.50        17.03 o                         
 -15   5   5         14.19         89.28        16.00 o                         
 -13   5   5         81.07        165.62        26.84 o                         
 -11   5   5        449.73        628.03        42.50 o                         
  -9   5   5      26521.71      26928.77       268.71 o                         
  -7   5   5       3353.17       3553.61        47.53 o                         
  -5   5   5      10618.60      10978.66       116.73 o                         
  -3   5   5        803.12        948.15        20.86 o                         
  -1   5   5        927.62        908.10        20.90 o                         
   1   5   5       3539.35       4080.58        44.98 o                         
   3   5   5      17488.96      18435.35       295.47 o                         
   5   5   5      14032.04      15383.10       156.06 o                         
   7   5   5        133.03        131.96        19.77 o                         
   9   5   5         13.58         -7.75         7.75 o                         
  11   5   5       1126.50       1203.91        31.83 o                         
  13   5   5      18939.98      18496.98       186.54 o                         
  15   5   5        688.85        754.81        34.95 o                         
  17   5   5       2269.67       2071.03        52.40 o                         
  19   5   5       7750.03       7764.02        96.52 o                         
  21   5   5        803.16        926.91        49.78 o                         
  23   5   5         74.06         50.42        24.42 o                         
  25   5   5          0.19        -25.01        25.01 o                         
 -26   6   5       1123.40       1194.97        53.62 o                         
 -24   6   5        833.01        832.90        43.36 o                         
 -22   6   5       1545.01       1733.23        49.08 o                         
 -20   6   5        631.95        687.12        40.14 o                         
 -18   6   5       4550.14       4782.42        73.22 o                         
 -16   6   5       2774.70       2959.40        52.14 o                         
 -14   6   5       3428.47       3384.54        53.25 o                         
 -12   6   5      10826.51      10533.01       108.76 o                         
 -10   6   5       2168.84       2076.57        37.45 o                         
  -8   6   5       2238.08       1675.29        31.97 o                         
  -6   6   5       3258.03       2693.20        49.70 o                         
  -4   6   5      31195.60      30680.55       294.86 o                         
  -2   6   5       2555.79       2295.49        33.82 o                         
   0   6   5       5148.12       4675.47        54.80 o                         
   2   6   5         46.84         62.30         8.42 o                         
   4   6   5       1915.23       1506.91        35.67 o                         
   6   6   5       3031.79       2519.24        45.59 o                         
   8   6   5       2640.49       2433.73        46.90 o                         
  10   6   5       8704.85       8265.04        95.37 o                         
  12   6   5        438.27        515.88        25.57 o                         
  14   6   5       8666.79       8613.36       105.13 o                         
  16   6   5        237.41        278.26        27.02 o                         
  18   6   5        491.77        463.47        33.98 o                         
  20   6   5       1165.13       1114.35        44.43 o                         
  22   6   5        660.99        558.49        35.36 o                         
  24   6   5       1099.63       1142.72        56.31 o                         
 -25   7   5          4.81        -10.03        25.46 o                         
 -23   7   5       2628.96       2552.09        58.40 o                         
 -21   7   5       2097.68       2077.68        49.69 o                         
 -19   7   5          6.62         25.44        19.04 o                         
 -17   7   5       1482.86       1575.12        40.30 o                         
 -15   7   5       1138.25       1095.93        34.68 o                         
 -13   7   5         78.38         45.13        16.33 o                         
 -11   7   5       1537.51       1451.56        34.43 o                         
  -9   7   5       1690.70       1847.13        35.87 o                         
  -7   7   5         19.68         42.46        16.75 o                         
  -5   7   5        985.57       1076.35        26.92 o                         
  -3   7   5       2543.03       2604.60        39.75 o                         
  -1   7   5       6864.68       7661.88        80.12 o                         
   1   7   5         18.93         14.49         8.44 o                         
   3   7   5         30.25         45.73         8.67 o                         
   5   7   5        125.68        102.13        14.67 o                         
   7   7   5         17.44         24.29        12.95 o                         
   9   7   5        110.88        138.41        17.09 o                         
  11   7   5      11464.81      11329.49       125.36 o                         
  13   7   5       2010.43       2124.02        49.42 o                         
  15   7   5       1381.17       1423.83        43.59 o                         
  17   7   5        585.22        645.91        32.54 o                         
  19   7   5        449.28        340.71        33.68 o                         
  21   7   5       1305.28       1334.07        50.16 o                         
  23   7   5       1281.66       1535.42        66.69 o                         
 -24   8   5        486.51        364.98        33.75 o                         
 -22   8   5         58.41        138.73        30.86 o                         
 -20   8   5       1979.45       1936.41        50.14 o                         
 -18   8   5       8831.73       8870.48       106.60 o                         
 -16   8   5       5919.35       5929.19        80.29 o                         
 -14   8   5      11154.99      11417.15       123.78 o                         
 -12   8   5       6072.35       6129.89        85.16 o                         
 -10   8   5         70.62         21.92        13.18 o                         
  -8   8   5        110.97        108.59        15.22 o                         
  -6   8   5       1623.94       1555.88        33.75 o                         
  -4   8   5       3394.02       3369.10        51.68 o                         
  -2   8   5       4759.93       4670.16        58.69 o                         
   0   8   5        665.00        676.47        20.65 o                         
   2   8   5        818.76        762.64        25.70 o                         
   4   8   5       1114.89       1050.01        25.18 o                         
   6   8   5        971.49        945.16        33.88 o                         
   8   8   5      10766.41      10740.29       133.48 o                         
  10   8   5       3079.77       2764.35        60.38 o                         
  12   8   5        429.67        420.55        31.51 o                         
  14   8   5       1068.50       1200.85        43.85 o                         
  16   8   5       4949.07       5335.48        94.08 o                         
  18   8   5       1152.84       1397.94        51.62 o                         
  20   8   5         36.62        132.79        25.08 o                         
  22   8   5        164.55        177.55        30.91 o                         
 -23   9   5        769.69        739.06        58.72 o                         
 -21   9   5        445.46        379.25        29.37 o                         
 -19   9   5          5.09         37.65        18.12 o                         
 -17   9   5       1712.56       1523.62        43.29 o                         
 -15   9   5         14.11         14.45        15.60 o                         
 -13   9   5         70.36         58.09        15.25 o                         
 -11   9   5       2315.03       2147.69        46.85 o                         
  -9   9   5       2609.32       2547.37        54.39 o                         
  -7   9   5       1260.33       1253.51        38.41 o                         
  -5   9   5      16441.21      16255.01       173.41 o                         
  -3   9   5         40.74         58.39        13.18 o                         
  -1   9   5        247.76        220.47        15.10 o                         
   1   9   5       2628.51       2622.05        46.99 o                         
   3   9   5       1072.46        974.48        27.36 o                         
   5   9   5        154.75        135.53        13.03 o                         
   7   9   5       1510.65       1471.67        46.70 o                         
   9   9   5       5393.95       5209.13        89.02 o                         
  11   9   5        637.18        645.82        32.68 o                         
  13   9   5        149.44        123.53        23.76 o                         
  15   9   5        365.70        294.98        26.91 o                         
  17   9   5         93.82        135.69        24.33 o                         
  19   9   5         62.34         75.57        33.40 o                         
  21   9   5       1047.63       1085.97        71.02 o                         
 -22  10   5        791.83        655.87        43.59 o                         
 -20  10   5         39.09         39.57        22.11 o                         
 -18  10   5        380.50        449.94        29.76 o                         
 -16  10   5        969.12       1168.50        38.85 o                         
 -14  10   5        452.84        371.10        23.83 o                         
 -12  10   5        375.82        362.90        34.98 o                         
 -10  10   5        770.07        715.84        35.41 o                         
  -8  10   5          5.19         -2.05        15.19 o                         
  -6  10   5       2960.65       3239.98        53.87 o                         
  -4  10   5         50.47         91.93        17.42 o                         
  -2  10   5       1330.46       1597.42        42.54 o                         
   0  10   5       6279.03       6278.49        97.42 o                         
   2  10   5        532.20        598.41        49.59 o                         
   4  10   5        529.03        577.58        29.89 o                         
   6  10   5        302.65        275.03        23.49 o                         
   8  10   5        203.82        233.34        25.33 o                         
  10  10   5       1857.76       2035.58        52.56 o                         
  12  10   5       8299.85       8483.57       116.63 o                         
  14  10   5       5064.13       5148.91        85.80 o                         
  16  10   5       1712.58       1919.26        56.24 o                         
  18  10   5         81.07        107.37        30.33 o                         
  20  10   5       2051.87       2191.03       128.12 o                         
 -21  11   5         59.81          6.12        74.47 o                         
 -19  11   5       4332.13       4531.28        82.35 o                         
 -17  11   5         43.76         52.26        19.03 o                         
 -15  11   5       2514.89       2814.46        55.35 o                         
 -13  11   5       5164.78       5313.58        91.19 o                         
 -11  11   5       2565.80       2428.64        60.23 o                         
  -9  11   5        133.89        158.88        18.42 o                         
  -7  11   5        159.11        319.72        22.20 o                         
  -5  11   5      25069.08      24593.77       254.01 o                         
  -3  11   5       2366.54       2406.32        52.54 o                         
  -1  11   5      14240.13      14287.32       185.00 o                         
   1  11   5      16703.29      16277.69       194.13 o                         
   3  11   5       1832.51       2007.13        59.82 o                         
   5  11   5        430.60        409.23        26.39 o                         
   7  11   5       1178.09       1230.44        43.12 o                         
   9  11   5       7782.97       7637.48       106.02 o                         
  11  11   5       1073.11       1248.57        44.98 o                         
  13  11   5          6.32         -7.36        21.23 o                         
  15  11   5         27.02         47.57        26.38 o                         
  17  11   5       1423.67       1643.12        81.10 o                         
  19  11   5       1058.50        983.62        71.42 o                         
 -18  12   5         28.70         12.77        21.39 o                         
 -16  12   5        629.01        585.30        35.22 o                         
 -14  12   5         52.10        109.78        20.10 o                         
 -12  12   5       1838.63       1885.38        46.25 o                         
 -10  12   5        601.92        596.26        28.95 o                         
  -8  12   5        923.77        929.26        33.02 o                         
  -6  12   5       3172.84       3628.54        64.22 o                         
  -4  12   5         38.36         40.13        16.65 o                         
  -2  12   5       2449.59       2508.50        60.91 o                         
   0  12   5         40.27         35.59        20.02 o                         
   2  12   5        472.04        493.51        32.57 o                         
   4  12   5        193.73        163.84        24.59 o                         
   6  12   5         25.52        -11.27        13.32 o                         
   8  12   5       9406.92       9155.82       129.46 o                         
  10  12   5       4525.96       4761.27        80.61 o                         
  12  12   5       1085.50       1007.86        44.48 o                         
  14  12   5        884.11        837.68        50.36 o                         
  16  12   5        857.20        786.08        52.08 o                         
 -15  13   5        269.08        226.57        29.15 o                         
 -13  13   5       1341.85       1189.56        39.46 o                         
 -11  13   5        672.05        711.42        32.62 o                         
  -9  13   5        357.27        451.50        26.16 o                         
  -7  13   5          6.03          0.93        16.68 o                         
  -5  13   5          1.40         -3.01        16.69 o                         
  -3  13   5       2615.10       2809.66        61.98 o                         
  -1  13   5          6.88         -9.09        14.23 o                         
   1  13   5       1333.22       1371.42        44.11 o                         
   3  13   5       2620.02       2486.64        54.55 o                         
   5  13   5        171.84        197.27        21.46 o                         
   7  13   5        427.36        358.60        34.00 o                         
   9  13   5        477.36        465.47        33.37 o                         
  11  13   5        890.89        755.01        41.35 o                         
  13  13   5        167.75        128.33        31.60 o                         
 -12  14   5       1347.86       1219.75        47.40 o                         
 -10  14   5         28.21        -18.23        18.23 o                         
  -8  14   5        133.51         85.43        18.42 o                         
  -6  14   5        225.51        190.80        24.29 o                         
  -4  14   5       2562.19       2503.08        58.78 o                         
  -2  14   5       1328.06       1372.54        45.81 o                         
   0  14   5        318.59        330.11        25.39 o                         
   2  14   5        254.83        212.24        23.24 o                         
   4  14   5          9.59        -13.11        13.11 o                         
   6  14   5       1668.91       1770.33        47.84 o                         
   8  14   5       2142.22       1944.37        83.22 o                         
  10  14   5       1452.51       1234.38        60.55 o                         
  -9  15   5        183.80        161.94        30.90 o                         
  -7  15   5        329.35        258.10        28.57 o                         
  -5  15   5        343.77        284.35        27.01 o                         
  -3  15   5        536.13        476.40        36.21 o                         
  -1  15   5         57.40         -1.66        24.95 o                         
   1  15   5         59.02        -21.66        21.66 o                         
   3  15   5        289.02        303.95        32.70 o                         
   5  15   5         48.39        -17.53        17.53 o                         
   7  15   5        299.48        198.77        41.12 o                         
 -28   0   6       1000.37        974.15        57.73 o                         
 -26   0   6        225.57        290.95        41.70 o                         
 -24   0   6       4639.60       4406.09        97.11 o                         
 -22   0   6      11289.58      11753.61       207.23 o                         
 -20   0   6       3979.47       3943.62        83.82 o                         
 -18   0   6      54990.38      56099.06       656.66 o                         
 -16   0   6        538.73        423.53        31.80 o                         
 -14   0   6        567.42        848.74        42.07 o                         
 -12   0   6      75612.30      75864.61      1222.04 o                         
 -10   0   6       7033.53       6737.88        96.00 o                         
  -6   0   6       1965.76       2449.26        44.35 o                         
  -2   0   6      20921.98      21630.75       601.75 o                         
   4   0   6      43467.97      43243.51       846.74 o                         
   6   0   6      13760.52      12385.21       190.65 o                         
   8   0   6       4517.17       6097.83        96.37 o                         
  10   0   6      10885.76      10540.34       139.67 o                         
  12   0   6      15263.94      15615.75       199.58 o                         
  14   0   6      28797.64      28383.19       377.90 o                         
  16   0   6       4112.00       3729.05        74.98 o                         
  18   0   6       5971.09       5380.82        97.74 o                         
  20   0   6        198.71        304.91        30.34 o                         
  22   0   6       9513.29       9599.22       157.00 o                         
  24   0   6         13.22        -23.29        23.29 o                         
  26   0   6       3778.71       4135.80       101.86 o                         
 -27   1   6        667.41        618.77        35.22 o                         
 -25   1   6        138.37        141.92        21.57 o                         
 -23   1   6       1049.32       1034.67        37.29 o                         
 -21   1   6        124.00        146.97        23.13 o                         
 -19   1   6        265.17        176.78        16.65 o                         
 -17   1   6          8.68         22.55        12.32 o                         
 -15   1   6       6515.81       6783.36        75.25 o                         
 -13   1   6       1674.60       1773.45        31.39 o                         
 -11   1   6       3881.59       4430.56        50.95 o                         
  -9   1   6      37885.67      40583.73       595.46 o                         
  -7   1   6       9618.82       9306.87       153.47 o                         
  -5   1   6      24840.47      23679.79       336.94 o                         
  -3   1   6       3034.39       3239.22        35.85 o                         
  -1   1   6      11448.09      11378.72       122.64 o                         
   1   1   6       7974.33       7821.83        89.22 o                         
   3   1   6        137.96        120.77         9.32 o                         
   5   1   6       5181.71       5588.73        81.02 o                         
   7   1   6      28888.41      29852.23       283.43 o                         
   9   1   6      13051.72      12298.49       122.74 o                         
  11   1   6       9070.97       8948.05        87.62 o                         
  13   1   6       7171.05       7616.50        80.14 o                         
  15   1   6        956.81        886.28        28.26 o                         
  17   1   6          2.38          8.76        12.99 o                         
  19   1   6        547.99        438.74        23.73 o                         
  21   1   6          1.26          3.46        15.15 o                         
  23   1   6          6.02         -2.97        18.31 o                         
  25   1   6       1038.96       1122.34        41.31 o                         
 -28   2   6        522.78        440.86        35.39 o                         
 -26   2   6         41.66         40.33        21.63 o                         
 -24   2   6       1700.07       1691.43        47.77 o                         
 -22   2   6       3047.87       2994.55        57.51 o                         
 -20   2   6       2202.24       2254.11        55.16 o                         
 -18   2   6       3533.89       3614.55        58.43 o                         
 -16   2   6       1756.02       1693.13        36.13 o                         
 -14   2   6       1429.17       1375.97        33.37 o                         
 -12   2   6       8808.38       9095.45        98.99 o                         
 -10   2   6      31975.66      33357.53       394.78 o                         
  -8   2   6       5761.41       5669.46        65.21 o                         
  -6   2   6       1879.97       1805.30        26.28 o                         
  -4   2   6      17221.29      15565.11       150.16 o                         
  -2   2   6      26578.42      24308.89       307.74 o                         
   0   2   6        803.08        705.89        18.28 o                         
   2   2   6      17829.19      17717.33       179.22 o                         
   4   2   6       1074.02        872.62        21.11 o                         
   6   2   6        665.79        827.25        21.24 o                         
   8   2   6        653.52        978.74        24.22 o                         
  10   2   6       6618.71       6940.91        74.43 o                         
  12   2   6      18188.64      17477.26       198.94 o                         
  14   2   6      19131.09      19291.50       172.97 o                         
  16   2   6       2087.48       1987.24        39.00 o                         
  18   2   6       1671.69       1532.72        37.04 o                         
  20   2   6        363.16        359.27        23.46 o                         
  22   2   6        203.37        180.80        21.75 o                         
  24   2   6       2048.51       2083.29        48.62 o                         
  26   2   6       1053.13       1240.01        47.52 o                         
 -27   3   6        812.48        742.91        48.69 o                         
 -25   3   6        178.05        131.25        21.97 o                         
 -23   3   6       1037.64        953.77        42.30 o                         
 -21   3   6       1095.35       1210.69        41.04 o                         
 -19   3   6        717.75        651.20        31.00 o                         
 -17   3   6       8211.16       8603.23        97.64 o                         
 -15   3   6        872.30        824.47        27.21 o                         
 -13   3   6       1984.07       2000.31        36.49 o                         
 -11   3   6      35665.31      36099.53       312.05 o                         
  -9   3   6       8110.21       8608.98        85.71 o                         
  -7   3   6      28705.68      27210.23       258.61 o                         
  -5   3   6       8509.05       8236.02        86.21 o                         
  -3   3   6       1054.08       1168.88        18.70 o                         
  -1   3   6       1325.18       1106.88        18.32 o                         
   1   3   6        365.84        331.22        11.04 o                         
   3   3   6       2183.98       2301.35        33.28 o                         
   5   3   6         25.76         17.14         7.81 o                         
   7   3   6        294.94        508.80        18.24 o                         
   9   3   6       1997.82       1706.69        33.43 o                         
  11   3   6       3550.99       3700.01        48.81 o                         
  13   3   6       3629.21       3833.25        58.89 o                         
  15   3   6       1561.03       1396.04        31.29 o                         
  17   3   6       1290.50       1132.55        34.51 o                         
  19   3   6        224.89        222.03        18.28 o                         
  21   3   6        108.44        209.49        20.13 o                         
  23   3   6       1636.16       1658.30        42.94 o                         
  25   3   6        145.33         96.82        23.87 o                         
 -28   4   6        433.42        424.92        40.07 o                         
 -26   4   6        347.04        369.82        31.99 o                         
 -24   4   6       4542.47       4623.57        97.40 o                         
 -22   4   6         74.57        131.33        21.52 o                         
 -20   4   6          2.34         -5.61        16.05 o                         
 -18   4   6        253.27        285.85        22.15 o                         
 -16   4   6       1140.75       1205.60        34.81 o                         
 -14   4   6       1254.03       1138.03        29.80 o                         
 -12   4   6          8.90         24.82        10.20 o                         
 -10   4   6       7283.68       7305.23        77.29 o                         
  -8   4   6       8455.45       9588.57        97.98 o                         
  -6   4   6       4293.89       4589.03        56.09 o                         
  -4   4   6        655.34        719.75        16.87 o                         
  -2   4   6        923.93        744.89        16.38 o                         
   0   4   6       3750.57       3514.66        41.68 o                         
   2   4   6      24667.44      25350.12       258.19 o                         
   4   4   6       7365.00       8183.62        90.33 o                         
   6   4   6        284.16        409.20        18.03 o                         
   8   4   6       4179.56       4823.45        72.79 o                         
  10   4   6        198.72        277.98        14.57 o                         
  12   4   6      11722.57      11868.86       119.01 o                         
  14   4   6        368.10        354.37        20.53 o                         
  16   4   6       6118.22       5801.05        76.67 o                         
  18   4   6        937.04        901.66        33.50 o                         
  20   4   6        652.37        682.02        31.41 o                         
  22   4   6          3.59          5.64        17.40 o                         
  24   4   6        211.65        222.33        26.02 o                         
 -27   5   6        534.50        482.93        55.35 o                         
 -25   5   6       1994.34       2037.66        59.83 o                         
 -23   5   6       1691.83       1808.36        50.41 o                         
 -21   5   6       6264.27       6386.30       117.79 o                         
 -19   5   6          7.27         47.57        17.08 o                         
 -17   5   6       1790.59       1829.44        43.16 o                         
 -15   5   6      10001.87      10205.41       109.19 o                         
 -13   5   6       4520.82       4119.65        55.30 o                         
 -11   5   6      10670.66      10828.70       108.56 o                         
  -9   5   6      17511.61      17782.36       171.19 o                         
  -7   5   6       3876.50       3332.86        43.74 o                         
  -5   5   6       1196.70        814.17        20.47 o                         
  -3   5   6      29604.08      29308.27       278.37 o                         
  -1   5   6      27756.69      27312.24       277.46 o                         
   1   5   6      27065.20      26509.88       241.08 o                         
   3   5   6       1165.47        905.88        29.87 o                         
   5   5   6        435.21        684.45        22.88 o                         
   7   5   6       3778.29       3435.36        50.24 o                         
   9   5   6       2360.83       2125.04        43.47 o                         
  11   5   6       4514.09       4725.43        64.60 o                         
  13   5   6      15516.27      15242.25       159.06 o                         
  15   5   6       4241.27       4543.26        74.06 o                         
  17   5   6        946.64       1018.05        39.84 o                         
  19   5   6        175.90        194.58        24.49 o                         
  21   5   6        418.74        448.99        31.30 o                         
  23   5   6       1025.80       1007.27        56.60 o                         
  25   5   6        952.55        798.17        47.20 o                         
 -26   6   6        990.53        909.82        55.02 o                         
 -24   6   6       1992.98       1937.69        62.75 o                         
 -22   6   6       1114.59       1239.14        45.36 o                         
 -20   6   6        263.22        410.79        31.55 o                         
 -18   6   6       2678.47       2774.14        51.83 o                         
 -16   6   6          8.49         25.89        14.27 o                         
 -14   6   6         67.49        110.59        14.36 o                         
 -12   6   6        355.91        381.85        21.86 o                         
 -10   6   6       5142.02       5439.13        67.86 o                         
  -8   6   6        410.50        308.97        16.57 o                         
  -6   6   6       5225.48       5742.25        67.33 o                         
  -4   6   6        260.46        210.68        12.61 o                         
  -2   6   6       7568.28       8065.76        85.29 o                         
   0   6   6       3994.35       4269.05        51.69 o                         
   2   6   6      10397.43      10974.74       107.72 o                         
   4   6   6       2030.06       2122.68        40.45 o                         
   6   6   6       8553.51       8403.77        98.94 o                         
   8   6   6         13.72         12.17        13.04 o                         
  10   6   6       4546.47       4762.85        73.99 o                         
  12   6   6       6042.51       6167.21        91.74 o                         
  14   6   6         14.41         89.31        27.47 o                         
  16   6   6       2908.21       2680.15        57.66 o                         
  18   6   6       1080.57       1058.57        42.69 o                         
  20   6   6        879.92       1103.47        56.91 o                         
  22   6   6        878.07        808.08        42.87 o                         
  24   6   6        119.23         -9.42        32.29 o                         
 -25   7   6         21.09         -1.90        31.64 o                         
 -23   7   6        779.54        658.70        50.52 o                         
 -21   7   6          5.41         36.63        19.88 o                         
 -19   7   6         99.34        119.10        19.23 o                         
 -17   7   6       1068.07       1131.94        35.34 o                         
 -15   7   6       2292.93       2342.80        50.10 o                         
 -13   7   6       5193.21       5325.77        68.21 o                         
 -11   7   6       1869.68       2251.80        60.47 o                         
  -9   7   6       4080.14       3891.48        64.51 o                         
  -7   7   6      10929.35      10705.69       119.56 o                         
  -5   7   6        904.33        706.52        22.56 o                         
  -3   7   6       9619.05       9438.02        98.60 o                         
  -1   7   6      12238.39      12419.56       138.91 o                         
   1   7   6       1188.69        897.10        21.89 o                         
   3   7   6       9893.41       9592.11       100.80 o                         
   5   7   6       3999.17       3553.37        54.90 o                         
   7   7   6      14339.14      14099.40       164.64 o                         
   9   7   6       3641.23       3558.45        62.22 o                         
  11   7   6         94.04         87.91        18.78 o                         
  13   7   6        687.05        627.14        31.24 o                         
  15   7   6       2290.76       2499.52        55.59 o                         
  17   7   6       6719.45       7115.12        98.50 o                         
  19   7   6       3068.83       3240.73        80.69 o                         
  21   7   6         15.23         16.55        21.99 o                         
  23   7   6        170.19        152.52        30.01 o                         
 -24   8   6        513.61        443.35        59.61 o                         
 -22   8   6       3501.46       3560.04        72.49 o                         
 -20   8   6       1399.89       1307.54        43.16 o                         
 -18   8   6         41.53         50.47        17.50 o                         
 -16   8   6         71.56        118.92        17.81 o                         
 -14   8   6        136.53        111.53        15.91 o                         
 -12   8   6          5.01         -3.82        13.63 o                         
 -10   8   6         10.26         -0.20        11.67 o                         
  -8   8   6        693.00        710.69        28.03 o                         
  -6   8   6        495.36        491.77        22.08 o                         
  -4   8   6       1306.46       1332.70        28.92 o                         
  -2   8   6       2051.95       2122.06        35.02 o                         
   0   8   6       4823.37       4608.06        59.08 o                         
   2   8   6         17.86         20.11         9.79 o                         
   4   8   6        387.03        359.25        15.99 o                         
   6   8   6        249.04        240.71        19.27 o                         
   8   8   6        214.42        216.86        20.73 o                         
  10   8   6        516.80        545.34        30.50 o                         
  12   8   6        794.74        760.48        36.07 o                         
  14   8   6      10633.70      10823.46       141.70 o                         
  16   8   6       1259.95       1241.50        64.32 o                         
  18   8   6        750.01        954.85        48.06 o                         
  20   8   6       1632.14       1856.97        74.36 o                         
  22   8   6        377.91        365.73        35.86 o                         
 -23   9   6        300.28        277.19        34.63 o                         
 -21   9   6        630.38        640.23        37.76 o                         
 -19   9   6       1247.71       1269.03        41.31 o                         
 -17   9   6        965.69       1293.86        62.45 o                         
 -15   9   6         96.68        100.99        17.29 o                         
 -13   9   6         99.98         70.59        18.80 o                         
 -11   9   6       1221.00       1095.32        37.73 o                         
  -9   9   6       4956.89       4830.17        73.62 o                         
  -7   9   6          7.72         -1.69        12.99 o                         
  -5   9   6       3405.74       3590.59        52.95 o                         
  -3   9   6          1.09         36.04        11.37 o                         
  -1   9   6        340.08        393.87        18.86 o                         
   1   9   6        230.35        238.39        19.97 o                         
   3   9   6       1939.95       1991.00        43.32 o                         
   5   9   6        301.23        281.52        19.61 o                         
   7   9   6        278.02        255.81        24.19 o                         
   9   9   6       1031.52       1062.99        49.25 o                         
  11   9   6        825.21        832.40        40.87 o                         
  13   9   6       1622.84       1580.54        47.60 o                         
  15   9   6       1484.79       1458.27        50.35 o                         
  17   9   6        114.55        121.61        24.39 o                         
  19   9   6       2219.67       2206.38        69.51 o                         
  21   9   6        184.76        227.43        37.60 o                         
 -22  10   6       1120.05       1203.70        65.35 o                         
 -20  10   6       1678.97       1678.35        50.78 o                         
 -18  10   6        616.17        572.28        29.92 o                         
 -16  10   6       3718.08       3721.45        63.29 o                         
 -14  10   6        596.43        653.08        31.26 o                         
 -12  10   6         61.01         89.74        21.87 o                         
 -10  10   6        134.50        179.46        21.50 o                         
  -8  10   6       2453.99       2318.13        52.96 o                         
  -6  10   6       3629.96       3789.69        66.96 o                         
  -4  10   6       3959.10       3805.61        56.89 o                         
  -2  10   6       7540.78       7156.98        83.78 o                         
   0  10   6      13915.33      13528.92       136.11 o                         
   2  10   6        141.25        205.77        19.22 o                         
   4  10   6       2946.55       2856.08        49.05 o                         
   6  10   6         14.01        -17.09        17.09 o                         
   8  10   6       2789.15       2320.02        58.14 o                         
  10  10   6       1212.38       1287.52        52.16 o                         
  12  10   6       5701.85       5568.33        96.48 o                         
  14  10   6        333.03        480.09        31.16 o                         
  16  10   6       1716.62       1840.83        54.62 o                         
  18  10   6       3166.81       2887.86        91.93 o                         
  20  10   6       2706.97       2923.21        99.47 o                         
 -19  11   6        535.88        467.62        40.69 o                         
 -17  11   6         25.36          4.76        18.10 o                         
 -15  11   6       2815.70       3077.64        61.93 o                         
 -13  11   6         92.97         59.58        21.61 o                         
 -11  11   6       2468.43       2407.64        56.49 o                         
  -9  11   6       2014.71       1872.58        48.97 o                         
  -7  11   6       2033.60       2098.98        51.98 o                         
  -5  11   6       8752.56       8911.03       121.14 o                         
  -3  11   6       7897.60       7759.06        90.81 o                         
  -1  11   6       8889.29       8685.01       104.46 o                         
   1  11   6      24376.20      23293.38       230.48 o                         
   3  11   6      12141.38      11742.77       139.35 o                         
   5  11   6       1206.62       1067.46        40.53 o                         
   7  11   6        908.67        845.07        38.24 o                         
   9  11   6        205.08        253.60        26.45 o                         
  11  11   6        496.46        607.16        37.06 o                         
  13  11   6        529.20        401.73        30.51 o                         
  15  11   6        727.89        734.57        50.47 o                         
  17  11   6        827.16        618.16        43.55 o                         
 -18  12   6        150.95        101.91        23.02 o                         
 -16  12   6         16.28         40.83        23.73 o                         
 -14  12   6       2267.88       2389.34        60.95 o                         
 -12  12   6       1650.79       1734.70        49.31 o                         
 -10  12   6       1020.87        965.99        33.98 o                         
  -8  12   6       1136.55       1164.12        42.07 o                         
  -6  12   6         54.34         47.00        18.46 o                         
  -4  12   6         56.71         98.38        19.57 o                         
  -2  12   6       2246.74       2259.52        49.71 o                         
   0  12   6       1915.90       2071.82        46.07 o                         
   2  12   6        331.56        396.81        35.28 o                         
   4  12   6       7817.37       7290.57       126.25 o                         
   6  12   6        331.49        374.66        34.05 o                         
   8  12   6        401.88        446.58        31.84 o                         
  10  12   6       1158.30       1137.56        46.91 o                         
  12  12   6        931.98        959.06        46.22 o                         
  14  12   6        363.61        398.01        35.10 o                         
  16  12   6        116.89        137.03        48.46 o                         
 -15  13   6       1281.55       1352.82        45.52 o                         
 -13  13   6        193.85        204.54        22.49 o                         
 -11  13   6        141.94        119.96        22.91 o                         
  -9  13   6        936.28        891.16        40.16 o                         
  -7  13   6       2118.05       2023.00        60.24 o                         
  -5  13   6       2807.04       2687.93        63.88 o                         
  -3  13   6       1818.71       1743.60        49.66 o                         
  -1  13   6        341.91        395.75        29.03 o                         
   1  13   6        604.77        559.72        30.01 o                         
   3  13   6       1014.35       1061.30        37.94 o                         
   5  13   6        633.70        737.68        45.06 o                         
   7  13   6       1330.94       1225.88        53.96 o                         
   9  13   6       3095.00       3161.86        82.17 o                         
  11  13   6        751.14        673.26        50.18 o                         
  13  13   6         34.12         -9.38        19.95 o                         
 -12  14   6         16.73        -12.44        20.41 o                         
 -10  14   6        404.16        284.95        30.40 o                         
  -8  14   6         44.09         19.97        21.97 o                         
  -6  14   6          0.73        -19.88        19.88 o                         
  -4  14   6        245.80        210.80        26.56 o                         
  -2  14   6        130.05        134.44        21.30 o                         
   0  14   6        152.62        155.22        20.46 o                         
   2  14   6         50.64          7.60        17.28 o                         
   4  14   6        167.38        132.30        19.72 o                         
   6  14   6       1579.61       1487.35        55.14 o                         
   8  14   6         44.15         20.73        32.67 o                         
  10  14   6        138.87        146.18        36.52 o                         
  -9  15   6        110.87         45.06        53.26 o                         
  -7  15   6          2.80        -20.17        20.17 o                         
  -5  15   6        118.95         66.20        22.47 o                         
  -3  15   6          5.43        -16.32        19.22 o                         
  -1  15   6        763.15        880.22        45.64 o                         
   1  15   6         55.00         35.16        30.28 o                         
   3  15   6         10.42          5.21        19.49 o                         
   5  15   6        149.87         60.20        28.56 o                         
 -27   1   7       4524.14       4662.78        75.35 o                         
 -25   1   7       2037.79       2033.97        48.96 o                         
 -23   1   7        632.02        609.86        32.61 o                         
 -21   1   7      13099.54      12872.74       140.34 o                         
 -19   1   7       2866.88       2902.73        49.71 o                         
 -17   1   7        218.61        217.57        16.80 o                         
 -15   1   7      47167.66      46219.75       382.89 o                         
 -13   1   7        584.72        425.23        18.89 o                         
 -11   1   7       5349.32       5608.78        68.43 o                         
  -7   1   7         43.09         32.13         7.01 o                         
  -3   1   7        717.42        989.94        14.13 o                         
  -1   1   7      36741.25      36487.09       582.64 o                         
   1   1   7      11359.38       9925.29       103.55 o                         
   3   1   7        865.40       1142.40        23.39 o                         
   5   1   7      50325.66      49229.62       615.98 o                         
   7   1   7       5503.51       7329.92        82.01 o                         
   9   1   7       9324.78      10227.26       105.56 o                         
  11   1   7         19.51         46.88        12.78 o                         
  13   1   7       3737.56       3715.87        52.32 o                         
  15   1   7       9364.66       8986.82       101.39 o                         
  17   1   7       6849.65       6310.84        81.26 o                         
  19   1   7          8.11         12.11        14.57 o                         
  21   1   7       3863.21       3821.45        61.62 o                         
  23   1   7        985.08        957.34        41.30 o                         
  25   1   7       2501.05       2522.06        62.88 o                         
 -28   2   7        233.51        130.97        27.07 o                         
 -26   2   7         30.33         23.20        20.67 o                         
 -24   2   7       2126.53       2245.79        53.04 o                         
 -22   2   7       5673.29       5673.86        87.87 o                         
 -20   2   7       3614.83       3716.17        62.59 o                         
 -18   2   7       1190.21       1334.02        36.57 o                         
 -16   2   7       1418.27       1296.28        32.44 o                         
 -14   2   7       3280.51       3120.43        46.38 o                         
 -12   2   7       1278.20       1525.48        29.80 o                         
 -10   2   7       2133.98       2516.71        38.30 o                         
  -8   2   7       9541.02      10587.38       159.86 o                         
  -6   2   7       2163.49       2256.62        38.04 o                         
  -4   2   7        583.68        537.97        12.56 o                         
  -2   2   7         22.79         38.77         7.91 o                         
   0   2   7       2085.06       1912.88        35.75 o                         
   2   2   7       3183.84       3026.86        40.22 o                         
   4   2   7        824.85        666.61        27.31 o                         
   6   2   7        152.17        182.81        11.99 o                         
   8   2   7       2662.42       2893.23        43.91 o                         
  10   2   7        169.21        162.34        14.03 o                         
  12   2   7      24828.55      25755.38       243.40 o                         
  14   2   7       4649.74       4359.41        59.06 o                         
  16   2   7        871.41        747.20        29.19 o                         
  18   2   7          5.20        -15.19        15.19 o                         
  20   2   7         79.03        100.11        19.04 o                         
  22   2   7         87.11         64.51        19.16 o                         
  24   2   7         89.52        112.47        21.18 o                         
  26   2   7       1505.77       1597.63        56.38 o                         
 -27   3   7       2123.07       2095.53        58.81 o                         
 -25   3   7        392.54        371.01        27.01 o                         
 -23   3   7         91.39         56.28        20.34 o                         
 -21   3   7       1627.19       1650.89        46.17 o                         
 -19   3   7       5522.39       5748.60        77.54 o                         
 -17   3   7       7368.96       7405.89        87.95 o                         
 -15   3   7        404.31        410.42        20.14 o                         
 -13   3   7         12.28         13.63        10.12 o                         
 -11   3   7       2783.03       3341.80        55.96 o                         
  -9   3   7       1363.33       1591.35        27.16 o                         
  -7   3   7          3.53         -2.24         6.24 o                         
  -5   3   7          9.07          7.98         5.81 o                         
  -3   3   7         12.04          8.00         5.54 o                         
  -1   3   7        326.53        352.68        15.93 o                         
   1   3   7       7285.99       7052.53        79.55 o                         
   3   3   7       2026.98       2081.10        47.31 o                         
   5   3   7          3.42          2.42        10.33 o                         
   7   3   7       8962.25       9222.37        94.17 o                         
   9   3   7        863.04        779.34        22.83 o                         
  11   3   7        546.93        689.77        24.21 o                         
  13   3   7       3106.51       2967.49        45.84 o                         
  15   3   7       2352.73       2237.45        44.27 o                         
  17   3   7        406.86        479.34        28.49 o                         
  19   3   7        219.74        234.17        20.55 o                         
  21   3   7        114.59        109.86        19.32 o                         
  23   3   7         11.97        -17.97        17.97 o                         
  25   3   7        478.52        381.02        28.47 o                         
 -26   4   7       1514.43       1717.39        50.82 o                         
 -24   4   7        195.24        178.53        22.79 o                         
 -22   4   7       7691.92       7769.99       102.56 o                         
 -20   4   7       3615.25       3719.25        61.47 o                         
 -18   4   7       1369.85       1363.37        38.49 o                         
 -16   4   7       7453.20       7625.52       126.27 o                         
 -14   4   7       2808.78       2564.77        42.29 o                         
 -12   4   7      15239.26      15187.12       144.55 o                         
 -10   4   7       5558.98       5509.64        62.43 o                         
  -8   4   7      15392.34      15197.86       145.94 o                         
  -6   4   7       3999.31       3946.47        50.32 o                         
  -4   4   7       2369.52       2086.65        29.39 o                         
  -2   4   7        358.70        298.30        12.24 o                         
   0   4   7      22635.96      22628.32       218.10 o                         
   2   4   7        567.56        535.61        19.64 o                         
   4   4   7      18163.22      17653.91       165.67 o                         
   6   4   7        679.27        530.47        19.08 o                         
   8   4   7          8.81         34.19        11.14 o                         
  10   4   7       9337.98       9320.63       105.45 o                         
  12   4   7       6476.29       6690.52        80.02 o                         
  14   4   7      13306.24      12524.36       127.81 o                         
  16   4   7       4685.26       4652.89        66.33 o                         
  18   4   7       3448.55       3423.73        61.36 o                         
  20   4   7        560.44        545.26        31.32 o                         
  22   4   7       3316.81       3294.08        61.32 o                         
  24   4   7       1592.03       1467.32        48.73 o                         
 -27   5   7         33.16         24.33        22.78 o                         
 -25   5   7       2775.95       2882.50        63.76 o                         
 -23   5   7          1.31         31.73        22.28 o                         
 -21   5   7       4215.75       4280.41        69.79 o                         
 -19   5   7          5.00         24.28        18.76 o                         
 -17   5   7        540.27        549.89        34.35 o                         
 -15   5   7       6643.36       6910.05        82.00 o                         
 -13   5   7        178.85        149.66        14.18 o                         
 -11   5   7      14273.10      14900.85       142.06 o                         
  -9   5   7       8087.70       8427.67        90.80 o                         
  -7   5   7        139.82        143.89        12.42 o                         
  -5   5   7       1310.93       1421.16        25.96 o                         
  -3   5   7      22052.44      22943.87       209.91 o                         
  -1   5   7       3177.42       3336.47        42.53 o                         
   1   5   7      20759.75      20929.80       204.08 o                         
   3   5   7        801.61        791.27        18.60 o                         
   5   5   7       1971.63       1914.87        35.48 o                         
   7   5   7        105.80        208.58        15.61 o                         
   9   5   7          8.17         11.46        13.86 o                         
  11   5   7      11857.37      11745.26       142.22 o                         
  13   5   7         94.37        182.39        24.52 o                         
  15   5   7      17333.40      16478.23       183.40 o                         
  17   5   7        616.83        562.31        36.11 o                         
  19   5   7        131.23        133.20        22.11 o                         
  21   5   7        367.31        383.91        30.32 o                         
  23   5   7          1.01        -24.96        25.81 o                         
 -26   6   7        607.08        392.68        47.94 o                         
 -24   6   7       1113.83       1233.87        62.17 o                         
 -22   6   7       1684.80       1742.91        61.61 o                         
 -20   6   7       3790.94       4025.01        65.58 o                         
 -18   6   7       2812.33       2860.08        55.87 o                         
 -16   6   7       3584.77       3644.85        61.35 o                         
 -14   6   7       3231.64       3222.83        50.37 o                         
 -12   6   7       4597.15       4604.09        59.41 o                         
 -10   6   7       5504.13       5161.22        70.08 o                         
  -8   6   7        428.75        366.68        26.75 o                         
  -6   6   7      24749.28      24328.12       226.72 o                         
  -4   6   7       2155.00       1626.13        30.28 o                         
  -2   6   7       8327.94       7416.27        85.00 o                         
   0   6   7      30004.91      30879.99       294.79 o                         
   2   6   7      28328.15      27202.83       249.76 o                         
   4   6   7      17009.78      16940.28       175.22 o                         
   6   6   7       4835.01       4636.41        64.31 o                         
   8   6   7      15723.94      14886.27       157.92 o                         
  10   6   7      10689.47      10900.27       134.04 o                         
  12   6   7       1155.87       1071.40        38.99 o                         
  14   6   7      13590.33      14226.48       214.06 o                         
  16   6   7       3057.66       3273.20        65.90 o                         
  18   6   7        790.42        708.64        39.70 o                         
  20   6   7       7668.91       7510.26       123.05 o                         
  22   6   7        279.35        359.69        50.15 o                         
  24   6   7        750.86        656.51        47.01 o                         
 -25   7   7          5.31        -26.36        28.90 o                         
 -23   7   7       1250.11       1293.95        46.15 o                         
 -21   7   7        454.75        434.81        26.65 o                         
 -19   7   7       4423.76       4814.54       101.24 o                         
 -17   7   7       3526.51       3460.08        57.20 o                         
 -15   7   7       6068.76       6127.88        78.54 o                         
 -13   7   7       1907.26       1993.16        52.74 o                         
 -11   7   7       5724.27       5640.38        72.34 o                         
  -9   7   7      14828.77      14434.97       156.07 o                         
  -7   7   7        583.52        610.89        24.45 o                         
  -5   7   7       2752.90       2708.76        38.82 o                         
  -3   7   7        472.10        562.53        18.96 o                         
  -1   7   7         15.53         44.21        11.38 o                         
   1   7   7         28.68         33.95         9.03 o                         
   3   7   7         15.00         25.70         9.69 o                         
   5   7   7          3.88         18.18        11.69 o                         
   7   7   7         21.86         31.05        13.72 o                         
   9   7   7         18.94         65.10        16.15 o                         
  11   7   7      10462.74      10406.13       135.94 o                         
  13   7   7        140.34        146.06        29.31 o                         
  15   7   7      16183.21      16234.24       208.78 o                         
  17   7   7       6089.58       6177.36       103.91 o                         
  19   7   7       1204.05       1287.66        73.62 o                         
  21   7   7        993.73       1106.75        58.22 o                         
  23   7   7       1209.68        941.04        62.56 o                         
 -24   8   7        111.09         42.55        26.17 o                         
 -22   8   7        494.84        439.53        32.75 o                         
 -20   8   7        319.53        271.01        23.43 o                         
 -18   8   7        806.75        742.99        32.29 o                         
 -16   8   7       2234.61       2305.42        51.78 o                         
 -14   8   7         21.86         20.16        13.36 o                         
 -12   8   7          9.54        -12.56        13.35 o                         
 -10   8   7        568.02        578.77        28.32 o                         
  -8   8   7       3431.09       3307.86        51.80 o                         
  -6   8   7       1106.70        999.95        25.73 o                         
  -4   8   7       1330.58       1307.84        31.75 o                         
  -2   8   7         57.36         34.94        10.66 o                         
   0   8   7       3166.58       3002.50        44.42 o                         
   2   8   7        529.18        452.02        17.67 o                         
   4   8   7       1957.27       1898.61        38.93 o                         
   6   8   7       1475.28       1384.33        40.78 o                         
   8   8   7          1.61         -0.86        13.73 o                         
  10   8   7       1954.84       1799.45        54.80 o                         
  12   8   7        132.03        133.83        21.84 o                         
  14   8   7        903.15       1097.86        48.49 o                         
  16   8   7         53.32         40.40        21.60 o                         
  18   8   7         62.36         66.84        25.05 o                         
  20   8   7       4889.66       4945.96        95.38 o                         
  22   8   7       1062.50        799.21        90.97 o                         
 -23   9   7         40.01         21.82        22.53 o                         
 -21   9   7       1141.70       1137.96        50.60 o                         
 -19   9   7       2230.69       2340.43        53.05 o                         
 -17   9   7      10300.72      10290.16       118.65 o                         
 -15   9   7       2725.18       2656.56        50.53 o                         
 -13   9   7        874.98        963.69        34.66 o                         
 -11   9   7         93.88        110.30        20.71 o                         
  -9   9   7         12.29         14.33        14.51 o                         
  -7   9   7       3340.93       3154.63        53.46 o                         
  -5   9   7       2752.61       2854.30        46.32 o                         
  -3   9   7       9375.91       9312.28        98.95 o                         
  -1   9   7        225.07        251.83        15.40 o                         
   1   9   7       4834.46       4796.96        63.00 o                         
   3   9   7        117.54        120.82        13.86 o                         
   5   9   7        243.46        295.12        22.31 o                         
   7   9   7       1232.56       1105.74        37.14 o                         
   9   9   7        230.92        218.34        24.13 o                         
  11   9   7          5.73        -17.15        18.51 o                         
  13   9   7       2286.05       2278.36        58.85 o                         
  15   9   7       2005.05       2135.56        55.69 o                         
  17   9   7         55.92        137.98        27.89 o                         
  19   9   7         55.80         28.67        27.88 o                         
  21   9   7        246.39        117.58        60.45 o                         
 -22  10   7        278.63        251.30        27.61 o                         
 -20  10   7        374.28        335.49        30.39 o                         
 -18  10   7        854.73        780.16        45.08 o                         
 -16  10   7       3179.13       2994.43        56.43 o                         
 -14  10   7        439.09        498.63        30.49 o                         
 -12  10   7       3883.38       3892.72        73.49 o                         
 -10  10   7       4023.51       3952.70        66.33 o                         
  -8  10   7         49.23        106.48        17.53 o                         
  -6  10   7       4471.95       4625.90        65.58 o                         
  -4  10   7       5519.08       5781.76        74.62 o                         
  -2  10   7        212.08        215.79        19.11 o                         
   0  10   7       1139.58       1153.57        30.52 o                         
   2  10   7        440.29        445.59        32.43 o                         
   4  10   7       3412.63       3234.26        55.18 o                         
   6  10   7        101.15        104.01        17.53 o                         
   8  10   7       1083.21        926.57        36.78 o                         
  10  10   7         62.59         71.96        20.93 o                         
  12  10   7        929.95        896.64        48.13 o                         
  14  10   7       4239.46       4192.21        88.33 o                         
  16  10   7       4470.63       4581.31        90.46 o                         
  18  10   7        234.94        255.74        49.06 o                         
 -19  11   7        356.42        443.72        34.54 o                         
 -17  11   7         24.65         33.71        22.26 o                         
 -15  11   7          6.60         40.57        19.12 o                         
 -13  11   7        283.91        206.95        28.77 o                         
 -11  11   7       1362.62       1423.76        43.40 o                         
  -9  11   7          9.91         32.44        19.36 o                         
  -7  11   7       5182.61       5033.63        68.34 o                         
  -5  11   7       2849.07       2914.00        51.15 o                         
  -3  11   7         87.37         92.17        18.10 o                         
  -1  11   7       2255.08       2203.04        51.18 o                         
   1  11   7       1374.39       1241.34        43.76 o                         
   3  11   7       2664.40       2599.50        58.80 o                         
   5  11   7       5096.47       5167.08        92.10 o                         
   7  11   7       5977.48       5666.89        85.18 o                         
   9  11   7         75.29         85.44        19.62 o                         
  11  11   7        162.02        142.47        24.79 o                         
  13  11   7        135.00         85.49        22.57 o                         
  15  11   7         53.81         62.17        23.93 o                         
  17  11   7        873.73        740.39        62.22 o                         
 -18  12   7        803.26        626.99        41.26 o                         
 -16  12   7       3342.40       3227.37        76.22 o                         
 -14  12   7       1821.69       1822.37        59.41 o                         
 -12  12   7        302.82        340.31        26.54 o                         
 -10  12   7        133.75         82.33        18.89 o                         
  -8  12   7       3956.46       4112.96        64.68 o                         
  -6  12   7       2316.18       2448.95        49.78 o                         
  -4  12   7       1894.39       1925.94        44.92 o                         
  -2  12   7       3361.25       3458.69        58.94 o                         
   0  12   7         82.55         35.40        15.76 o                         
   2  12   7        651.74        704.59        30.16 o                         
   4  12   7        908.71        961.64        40.46 o                         
   6  12   7         11.63        -13.35        21.78 o                         
   8  12   7        178.77         91.88        25.19 o                         
  10  12   7        226.96        219.76        27.63 o                         
  12  12   7       1362.17       1379.44        61.76 o                         
  14  12   7       4547.02       4490.90       105.42 o                         
  16  12   7        627.74        466.81        46.65 o                         
 -15  13   7        174.93        170.39        22.31 o                         
 -13  13   7         57.00         36.93        20.04 o                         
 -11  13   7        401.88        421.56        29.76 o                         
  -9  13   7       1351.22       1137.12        44.42 o                         
  -7  13   7        442.38        446.56        25.23 o                         
  -5  13   7       1768.98       1882.41        43.64 o                         
  -3  13   7       1088.46       1022.76        41.77 o                         
  -1  13   7       2877.77       3004.07        57.37 o                         
   1  13   7       2505.81       2381.27        53.47 o                         
   3  13   7       1119.42        998.10        35.40 o                         
   5  13   7       1241.93       1328.43        50.06 o                         
   7  13   7       3172.85       3216.16        72.91 o                         
   9  13   7        952.72        909.08        43.08 o                         
  11  13   7         28.39        -29.56        29.56 o                         
  13  13   7          1.50        -28.78        28.78 o                         
 -12  14   7        832.70        913.79        42.44 o                         
 -10  14   7         66.86         25.37        20.64 o                         
  -8  14   7        307.59        332.25        26.26 o                         
  -6  14   7       1589.31       1703.03        46.87 o                         
  -4  14   7         71.37         63.45        22.27 o                         
  -2  14   7        303.79        295.38        26.39 o                         
   0  14   7        339.99        288.82        24.94 o                         
   2  14   7        472.67        495.85        29.32 o                         
   4  14   7         84.08         29.59        20.71 o                         
   6  14   7        106.62         84.19        26.02 o                         
   8  14   7        183.29        169.38        31.36 o                         
  10  14   7        121.53        -10.61        28.22 o                         
  -7  15   7        350.97        265.84        40.91 o                         
  -5  15   7        864.25        753.00        50.10 o                         
  -3  15   7        870.03        695.12        37.60 o                         
  -1  15   7        964.45        973.14        43.05 o                         
   1  15   7         35.26        -15.25        15.25 o                         
   3  15   7       1323.84       1300.62        56.23 o                         
   5  15   7          0.72        -18.91        18.91 o                         
 -28   0   8        753.87        683.84        50.77 o                         
 -26   0   8        640.26       1074.88        81.73 o                         
 -24   0   8      16129.82      15962.24       229.28 o                         
 -22   0   8       5218.54       4918.05       100.79 o                         
 -20   0   8        686.69        725.28        42.57 o                         
 -18   0   8      21160.63      21213.55       273.63 o                         
 -16   0   8       5573.66       5513.39        93.99 o                         
 -14   0   8       9789.74       9380.19       133.70 o                         
 -12   0   8      52288.90      51843.55       596.43 o                         
 -10   0   8       1310.06        931.44        32.78 o                         
  -8   0   8       1001.62       1605.90        38.33 o                         
  -6   0   8      13821.19      12851.42       154.58 o                         
  -4   0   8       4597.60       3791.75        54.21 o                         
  -2   0   8        125.83        310.14        12.69 o                         
   0   0   8       7236.24       6731.00       110.76 o                         
   4   0   8      56720.60      56891.41      1105.61 o                         
  10   0   8      87114.66      84705.14      1174.10 o                         
  12   0   8      44666.81      44374.79       567.97 o                         
  14   0   8      62507.72      60665.84       769.29 o                         
  16   0   8      43029.91      41030.93       602.52 o                         
  18   0   8        860.80        974.85        57.71 o                         
  20   0   8        559.31        564.97        44.52 o                         
  22   0   8        916.23        977.05        56.40 o                         
  24   0   8          5.34          3.66        29.46 o                         
 -27   1   8        625.77        654.56        38.27 o                         
 -25   1   8        278.37        335.43        33.31 o                         
 -23   1   8       2003.81       2146.13        47.98 o                         
 -21   1   8       2917.50       2970.92        65.56 o                         
 -19   1   8        122.97         88.36        15.61 o                         
 -17   1   8         76.77         65.78        13.79 o                         
 -15   1   8       7079.93       7303.39        83.55 o                         
 -13   1   8       1280.18       1263.81        28.52 o                         
 -11   1   8       2985.65       3146.07        42.94 o                         
  -9   1   8       1706.34       1955.19        32.17 o                         
  -7   1   8       1829.21       2210.07        32.35 o                         
  -5   1   8        701.61        967.61        18.14 o                         
  -3   1   8        160.18        169.25         6.94 o                         
  -1   1   8          0.73         15.83         4.83 o                         
   1   1   8        439.25        470.41        12.85 o                         
   3   1   8       2475.23       2494.33        44.90 o                         
   5   1   8       8137.00       8858.70       124.99 o                         
   7   1   8       4096.10       4699.82        80.24 o                         
   9   1   8        464.63        491.06        32.90 o                         
  11   1   8       6451.75       6744.40        79.03 o                         
  13   1   8          2.16         61.30        13.26 o                         
  15   1   8       4379.69       4272.99        63.67 o                         
  17   1   8        214.94        227.96        21.43 o                         
  19   1   8          7.92        -16.34        16.34 o                         
  21   1   8          0.45        -16.66        17.56 o                         
  23   1   8         76.51         42.19        21.00 o                         
  25   1   8        285.72        191.70        28.09 o                         
 -28   2   8        108.43         33.10        24.18 o                         
 -26   2   8        323.12        303.71        27.35 o                         
 -24   2   8        154.33         78.60        20.83 o                         
 -22   2   8        149.47        155.42        22.05 o                         
 -20   2   8       1802.46       1753.56        45.56 o                         
 -18   2   8       1770.12       1877.43        43.49 o                         
 -16   2   8       4028.08       4190.73        58.45 o                         
 -14   2   8       1897.34       1863.51        40.34 o                         
 -12   2   8        348.78        384.40        17.67 o                         
 -10   2   8        643.82        424.86        16.86 o                         
  -8   2   8         15.94        132.26         9.78 o                         
  -6   2   8        797.13        740.23        17.17 o                         
  -4   2   8       3712.68       3587.37        41.43 o                         
  -2   2   8        246.67        279.51        13.81 o                         
   0   2   8       2237.78       2326.25        44.81 o                         
   2   2   8       8881.48       8620.89        97.15 o                         
   4   2   8      18593.53      18541.21       193.00 o                         
   6   2   8        970.32        915.59        24.77 o                         
   8   2   8      24848.35      25701.51       249.29 o                         
  10   2   8       1723.65       1712.90        34.52 o                         
  12   2   8         70.14        107.29        13.66 o                         
  14   2   8       2776.64       2905.72        49.51 o                         
  16   2   8      14889.44      14377.43       155.12 o                         
  18   2   8       3315.66       3470.91        61.79 o                         
  20   2   8       1656.85       1767.55        47.70 o                         
  22   2   8        453.20        350.45        26.13 o                         
  24   2   8        318.41        236.50        28.03 o                         
 -27   3   8       5029.98       5420.96        92.52 o                         
 -25   3   8       1174.17       1465.59        46.48 o                         
 -23   3   8       3942.05       3977.57        67.62 o                         
 -21   3   8       6275.77       6316.69        84.90 o                         
 -19   3   8       2443.61       2547.04        52.16 o                         
 -17   3   8       6711.17       6643.92        81.73 o                         
 -15   3   8       4422.22       4667.17        61.53 o                         
 -13   3   8       8414.90       8522.42        97.36 o                         
 -11   3   8      10012.58      10688.65       158.91 o                         
  -9   3   8        939.07       1046.42        24.96 o                         
  -7   3   8       5518.69       6306.32        71.98 o                         
  -5   3   8        166.49        141.55        11.32 o                         
  -3   3   8        308.93        240.83        14.00 o                         
  -1   3   8       2442.85       2046.57        37.11 o                         
   1   3   8       6280.94       6352.44        74.67 o                         
   3   3   8      22144.31      22531.52       230.10 o                         
   5   3   8       2127.79       2337.76        37.27 o                         
   7   3   8       2578.33       2431.41        36.17 o                         
   9   3   8        699.03        582.48        21.54 o                         
  11   3   8      12656.91      12896.17       141.73 o                         
  13   3   8      12157.00      11820.13       126.48 o                         
  15   3   8      21726.11      20807.17       207.08 o                         
  17   3   8       5234.52       5347.44        80.77 o                         
  19   3   8       7016.94       6673.72        95.52 o                         
  21   3   8       1504.48       1643.22        46.88 o                         
  23   3   8        576.74        553.86        33.28 o                         
  25   3   8         52.20          5.68        29.89 o                         
 -26   4   8         36.12         39.14        22.66 o                         
 -24   4   8        457.23        356.31        25.60 o                         
 -22   4   8       3159.47       3203.26        65.41 o                         
 -20   4   8       2429.40       2451.91        52.07 o                         
 -18   4   8         70.89         56.19        19.09 o                         
 -16   4   8        154.98        206.14        25.46 o                         
 -14   4   8          0.44         -5.99        10.65 o                         
 -12   4   8         21.31         25.74        10.36 o                         
 -10   4   8        473.92        412.21        17.33 o                         
  -8   4   8       1164.87       1352.97        28.25 o                         
  -6   4   8        271.56        261.12        12.95 o                         
  -4   4   8       1855.22       2125.50        29.77 o                         
  -2   4   8      21047.49      22239.01       228.57 o                         
   0   4   8       3722.25       3914.96        54.22 o                         
   2   4   8       4991.02       5468.39        62.61 o                         
   4   4   8       9879.87      10010.25       100.96 o                         
   6   4   8      13489.12      13678.50       141.54 o                         
   8   4   8          0.03         -7.46         7.46 o                         
  10   4   8        303.80        228.42        21.23 o                         
  12   4   8        960.86        815.35        48.52 o                         
  14   4   8       5597.89       5961.78       139.77 o                         
  16   4   8         14.54         97.32        20.42 o                         
  18   4   8        645.82        641.66        33.25 o                         
  20   4   8        902.36       1018.64        39.72 o                         
  22   4   8        624.76        592.03        35.87 o                         
  24   4   8        173.49        122.74        24.18 o                         
 -27   5   8       3396.58       3353.73        72.51 o                         
 -25   5   8         44.50         70.04        23.64 o                         
 -23   5   8        448.46        416.41        26.52 o                         
 -21   5   8       1891.88       1992.81        48.28 o                         
 -19   5   8       2405.88       2440.94        49.90 o                         
 -17   5   8       7129.03       7157.77        96.96 o                         
 -15   5   8       2147.17       2191.35        41.57 o                         
 -13   5   8        918.36        845.77        25.82 o                         
 -11   5   8        424.57        411.98        19.06 o                         
  -9   5   8       7922.45       7453.43        81.86 o                         
  -7   5   8        494.60        320.38        15.79 o                         
  -5   5   8       7155.08       7268.09        77.74 o                         
  -3   5   8        540.04        312.02        13.88 o                         
  -1   5   8       5729.99       7011.78        79.69 o                         
   1   5   8       1174.10       1006.12        24.32 o                         
   3   5   8      15371.38      15194.21       153.49 o                         
   5   5   8       6725.19       6163.57       100.34 o                         
   7   5   8       3010.57       2653.38        45.24 o                         
   9   5   8       2732.11       2216.67        41.91 o                         
  11   5   8         40.61         74.60        18.41 o                         
  13   5   8       3793.04       3734.75        67.57 o                         
  15   5   8       2495.79       2565.85        55.85 o                         
  17   5   8       5644.60       5747.00        89.23 o                         
  19   5   8        301.95        278.89        26.97 o                         
  21   5   8        458.08        487.42        34.27 o                         
  23   5   8        438.62        469.18        38.67 o                         
 -26   6   8        119.96        135.39        25.25 o                         
 -24   6   8       3889.35       3966.19        71.93 o                         
 -22   6   8       1024.39        928.56        41.70 o                         
 -20   6   8        149.62        118.02        19.35 o                         
 -18   6   8        898.40        979.46        35.11 o                         
 -16   6   8       3703.75       3771.96        60.03 o                         
 -14   6   8       2351.64       2394.49        45.11 o                         
 -12   6   8       2660.59       2864.44        44.29 o                         
 -10   6   8       1035.02        918.29        25.48 o                         
  -8   6   8        379.41        483.19        20.39 o                         
  -6   6   8        287.40        279.91        15.06 o                         
  -4   6   8        276.22        325.57        14.26 o                         
  -2   6   8         89.11         43.72         9.53 o                         
   0   6   8       7996.79       7892.72        84.99 o                         
   2   6   8       3911.94       3622.53        46.32 o                         
   4   6   8       2847.20       2839.41        45.84 o                         
   6   6   8       2167.68       2319.82        55.69 o                         
   8   6   8          2.02         33.46        13.75 o                         
  10   6   8       6534.36       6614.96        88.62 o                         
  12   6   8       2914.20       3081.76        81.26 o                         
  14   6   8      10392.53      10155.91       128.08 o                         
  16   6   8       3745.66       3964.37        73.63 o                         
  18   6   8        137.26        180.24        24.63 o                         
  20   6   8          6.13         44.06        23.51 o                         
  22   6   8        228.61        226.54        39.34 o                         
 -25   7   8         22.84        -28.48        28.48 o                         
 -23   7   8       1182.45       1085.80        54.20 o                         
 -21   7   8        112.53        102.37        20.04 o                         
 -19   7   8       7850.91       7719.70        99.37 o                         
 -17   7   8       1110.14       1119.41        35.34 o                         
 -15   7   8       1370.81       1460.11        39.36 o                         
 -13   7   8      18194.61      18229.12       176.10 o                         
 -11   7   8       6639.80       6261.46        84.01 o                         
  -9   7   8      18914.52      19132.08       198.17 o                         
  -7   7   8      22975.06      22228.50       212.73 o                         
  -5   7   8       6376.22       6183.74        71.59 o                         
  -3   7   8      16744.75      15605.89       153.32 o                         
  -1   7   8       2311.41       1909.77        34.64 o                         
   1   7   8       1906.07       1514.50        27.35 o                         
   3   7   8       3224.31       3174.33        44.42 o                         
   5   7   8          7.76         26.44        15.65 o                         
   7   7   8       3270.92       2915.81        67.29 o                         
   9   7   8          5.29         51.58        15.32 o                         
  11   7   8       1014.34       1090.81        39.92 o                         
  13   7   8       3908.18       3909.04        85.96 o                         
  15   7   8       1211.92       1274.61        50.50 o                         
  17   7   8        184.81        217.63        25.82 o                         
  19   7   8        297.69        257.54        29.63 o                         
  21   7   8         11.10        -30.37        30.37 o                         
 -24   8   8        840.96        656.83        34.93 o                         
 -22   8   8        356.57        342.95        35.12 o                         
 -20   8   8        139.51        182.78        22.63 o                         
 -18   8   8        655.83        695.44        36.07 o                         
 -16   8   8       3287.32       3228.25        54.95 o                         
 -14   8   8        419.40        386.67        21.98 o                         
 -12   8   8       1493.51       1425.18        43.52 o                         
 -10   8   8       1365.50       1133.55        36.34 o                         
  -8   8   8        278.18        295.02        20.53 o                         
  -6   8   8         30.67         18.52        11.59 o                         
  -4   8   8       1168.40       1163.37        27.25 o                         
  -2   8   8         62.38         53.75        10.84 o                         
   0   8   8         36.50         36.02        10.63 o                         
   2   8   8       2612.22       2776.25        40.33 o                         
   4   8   8       1338.75       1334.16        33.28 o                         
   6   8   8        490.93        468.66        24.38 o                         
   8   8   8       2082.80       1980.96        46.09 o                         
  10   8   8         59.72         35.03        17.82 o                         
  12   8   8        375.14        402.86        30.35 o                         
  14   8   8       7845.99       7357.87       111.70 o                         
  16   8   8       1930.66       2063.82        55.12 o                         
  18   8   8       4335.00       4391.64        88.98 o                         
  20   8   8        437.99        426.07        35.17 o                         
 -23   9   8       1085.91       1097.71        46.04 o                         
 -21   9   8          0.47        -17.20        18.44 o                         
 -19   9   8       5197.36       4848.81        75.81 o                         
 -17   9   8          1.16         15.65        16.86 o                         
 -15   9   8        269.26        280.37        22.32 o                         
 -13   9   8       1640.24       1297.02        48.84 o                         
 -11   9   8         10.95         13.42        20.71 o                         
  -9   9   8         96.18         84.88        17.93 o                         
  -7   9   8        261.19        261.61        20.10 o                         
  -5   9   8       1196.67       1266.86        31.19 o                         
  -3   9   8       4327.51       4183.59        58.27 o                         
  -1   9   8        331.96        326.78        18.29 o                         
   1   9   8       2117.43       2111.31        38.22 o                         
   3   9   8       2213.55       2117.77        45.95 o                         
   5   9   8        896.52        850.55        34.42 o                         
   7   9   8          0.42        -14.19        14.19 o                         
   9   9   8         54.66         75.80        17.96 o                         
  11   9   8       3238.57       3052.66        61.61 o                         
  13   9   8         44.37         -5.75        22.20 o                         
  15   9   8       1996.62       2007.27        57.87 o                         
  17   9   8       4641.35       4759.43        85.90 o                         
  19   9   8         18.74        -20.04        30.59 o                         
 -22  10   8        137.63         88.53        33.81 o                         
 -20  10   8          4.35        -19.62        19.62 o                         
 -18  10   8        875.02        985.40        38.46 o                         
 -16  10   8        242.26        233.07        24.71 o                         
 -14  10   8       5692.45       5751.08        96.21 o                         
 -12  10   8        394.24        489.99        33.00 o                         
 -10  10   8        807.39        813.87        45.00 o                         
  -8  10   8      11895.04      11924.99       135.81 o                         
  -6  10   8        328.84        540.78        33.17 o                         
  -4  10   8       7185.06       7127.44        96.38 o                         
  -2  10   8      13110.22      13097.89       136.48 o                         
   0  10   8       2231.44       2353.04        42.34 o                         
   2  10   8       5064.24       4796.00        78.78 o                         
   4  10   8        375.88        387.47        27.32 o                         
   6  10   8       1438.22       1329.43        39.22 o                         
   8  10   8       1817.53       1980.66        47.56 o                         
  10  10   8         33.53         32.33        21.08 o                         
  12  10   8        644.18        591.15        36.26 o                         
  14  10   8         50.35         63.76        28.29 o                         
  16  10   8        957.46        949.30        65.74 o                         
  18  10   8       2589.18       2627.46       111.26 o                         
 -19  11   8        285.78        378.54        42.73 o                         
 -17  11   8       3048.56       3180.96        68.48 o                         
 -15  11   8       3470.82       3301.18        69.00 o                         
 -13  11   8         90.74        133.40        21.43 o                         
 -11  11   8       1723.95       1946.04        53.01 o                         
  -9  11   8        268.74        276.33        24.17 o                         
  -7  11   8       4128.69       4236.32        64.64 o                         
  -5  11   8       3834.05       3613.47        57.41 o                         
  -3  11   8       7119.50       6925.14        83.63 o                         
  -1  11   8        574.19        505.01        23.66 o                         
   1  11   8        237.75        283.41        20.45 o                         
   3  11   8       6119.43       6183.51        92.63 o                         
   5  11   8       3472.13       3764.18        71.54 o                         
   7  11   8       9617.38       9158.52       118.39 o                         
   9  11   8        793.72        837.46        37.24 o                         
  11  11   8        617.27        533.51        32.86 o                         
  13  11   8        857.25        834.81        46.29 o                         
  15  11   8       3912.23       4054.20        91.07 o                         
  17  11   8       2455.51       2326.76        86.47 o                         
 -18  12   8        508.81        490.59        36.72 o                         
 -16  12   8        106.19         62.38        28.11 o                         
 -14  12   8         69.64        119.13        34.51 o                         
 -12  12   8        776.97        898.11        43.58 o                         
 -10  12   8         15.02        -10.31        17.25 o                         
  -8  12   8       5679.68       5477.66       100.79 o                         
  -6  12   8       9023.09       9109.82       129.52 o                         
  -4  12   8        298.05        400.11        30.30 o                         
  -2  12   8       2135.97       2144.35        43.47 o                         
   0  12   8         92.14         42.31        15.74 o                         
   2  12   8        531.10        587.99        27.77 o                         
   4  12   8         11.89          0.84        21.70 o                         
   6  12   8       1214.17       1428.09        49.81 o                         
   8  12   8       3623.85       3559.24        67.54 o                         
  10  12   8        450.72        564.96        32.71 o                         
  12  12   8        536.09        567.45        40.99 o                         
  14  12   8        512.91        488.04        45.63 o                         
 -15  13   8       1202.87       1229.62        64.79 o                         
 -13  13   8       2921.40       2972.72        70.28 o                         
 -11  13   8        351.57        351.79        25.52 o                         
  -9  13   8         54.49         77.29        18.48 o                         
  -7  13   8        946.71        977.00        35.31 o                         
  -5  13   8        781.45        781.45        34.26 o                         
  -3  13   8       3503.78       3547.81        62.69 o                         
  -1  13   8       1175.16       1114.82        37.06 o                         
   1  13   8       2105.19       1953.42        49.05 o                         
   3  13   8        661.29        707.56        32.45 o                         
   5  13   8        827.75        817.55        41.25 o                         
   7  13   8        577.90        566.53        41.39 o                         
   9  13   8         11.94         10.63        22.46 o                         
  11  13   8          9.04        -20.84        20.84 o                         
  13  13   8       1652.48       1784.20       126.62 o                         
 -12  14   8       1029.55       1213.94        81.63 o                         
 -10  14   8         91.52        103.76        21.36 o                         
  -8  14   8        133.28         93.53        21.16 o                         
  -6  14   8         46.16         34.70        18.97 o                         
  -4  14   8        142.13         60.45        19.34 o                         
  -2  14   8         59.56         -4.99        17.07 o                         
   0  14   8        395.21        396.33        26.27 o                         
   2  14   8         17.47         13.16        15.34 o                         
   4  14   8        182.50         94.28        26.74 o                         
   6  14   8        751.56        626.92        42.70 o                         
   8  14   8        296.10        260.91        37.93 o                         
  -7  15   8        908.56        782.65        50.06 o                         
  -5  15   8        491.60        505.59        37.07 o                         
  -3  15   8         19.83        -23.95        23.95 o                         
  -1  15   8         67.05         49.22        21.64 o                         
   1  15   8          7.68        -19.26        19.26 o                         
   3  15   8        158.58         44.77        40.47 o                         
 -27   1   9       6609.64       6920.97       108.11 o                         
 -25   1   9       2393.76       2785.35        59.33 o                         
 -23   1   9       3385.53       3426.27        62.84 o                         
 -21   1   9      15359.15      14800.94       158.94 o                         
 -19   1   9        225.23        309.00        22.53 o                         
 -17   1   9        327.33        371.75        23.81 o                         
 -15   1   9      15698.92      15615.41       151.77 o                         
 -13   1   9       3394.67       3397.47        47.48 o                         
 -11   1   9       8998.15       9129.38        93.85 o                         
  -9   1   9       4752.00       4187.78        59.41 o                         
  -7   1   9        102.91          8.26         5.59 o                         
  -5   1   9      41522.94      42292.82      1533.90 o                         
  -3   1   9       9612.57       8905.88        82.85 o                         
   1   1   9      14938.84      14477.90       139.76 o                         
   3   1   9      10923.33      10458.35       129.59 o                         
   5   1   9      34190.10      35571.23       352.11 o                         
   7   1   9         81.41         41.90        11.27 o                         
   9   1   9       5555.33       5216.41        66.68 o                         
  11   1   9       3148.81       2993.35        46.28 o                         
  13   1   9         78.36        145.57        17.44 o                         
  15   1   9       1172.59        988.22        36.71 o                         
  17   1   9       1863.27       2030.57        49.15 o                         
  19   1   9          9.05         -4.30        16.56 o                         
  21   1   9        377.23        337.08        26.45 o                         
  23   1   9        859.12        684.15        39.80 o                         
  25   1   9        127.68        133.54        27.60 o                         
 -28   2   9        140.84         97.08        26.45 o                         
 -26   2   9       1988.47       2428.14        58.46 o                         
 -24   2   9         13.87         -3.87        17.71 o                         
 -22   2   9       1040.51       1024.25        37.66 o                         
 -20   2   9        460.27        439.15        26.01 o                         
 -18   2   9       1359.32       1164.35        37.14 o                         
 -16   2   9          3.39          2.24        11.92 o                         
 -14   2   9        307.16        363.38        22.40 o                         
 -12   2   9       1285.07       1430.00        28.98 o                         
 -10   2   9       6608.97       6929.30        90.61 o                         
  -8   2   9       8109.00       9181.55       120.43 o                         
  -6   2   9        377.93        427.35        14.61 o                         
  -4   2   9       3018.06       3532.08        41.49 o                         
  -2   2   9         41.44         85.35        10.01 o                         
   0   2   9       9384.60       9528.55       122.82 o                         
   2   2   9       4806.96       5270.22        70.66 o                         
   4   2   9       5340.46       5298.64        66.52 o                         
   6   2   9       4082.97       4685.33        61.46 o                         
   8   2   9       2458.20       2780.79        43.69 o                         
  10   2   9        721.72        919.57        26.94 o                         
  12   2   9          5.41         -1.81        11.47 o                         
  14   2   9       3867.34       3502.20        55.52 o                         
  16   2   9      10418.09      10077.10       116.79 o                         
  18   2   9         89.47         90.45        20.01 o                         
  20   2   9          4.02        -17.79        17.79 o                         
  22   2   9        126.32        140.28        22.76 o                         
  24   2   9         42.17        -16.04        22.67 o                         
 -27   3   9        829.03        912.06        46.14 o                         
 -25   3   9        675.30        549.51        30.01 o                         
 -23   3   9       5138.27       5215.88        79.27 o                         
 -21   3   9        200.15        202.25        24.62 o                         
 -19   3   9         65.50         17.36        16.34 o                         
 -17   3   9         24.24         46.01        17.62 o                         
 -15   3   9       6661.19       6739.28        94.79 o                         
 -13   3   9       3259.77       3527.32        59.33 o                         
 -11   3   9       3616.05       3990.82        59.64 o                         
  -9   3   9         21.40        210.37        11.52 o                         
  -7   3   9         86.79        108.18         9.86 o                         
  -5   3   9       1019.41        997.91        19.07 o                         
  -3   3   9          3.91         48.49         9.41 o                         
  -1   3   9         73.62         78.67        10.74 o                         
   1   3   9       4177.39       4248.57        61.90 o                         
   3   3   9        694.20        661.45        18.87 o                         
   5   3   9       3778.89       3913.03        52.60 o                         
   7   3   9        238.29        280.88        15.22 o                         
   9   3   9        134.91        229.28        13.95 o                         
  11   3   9       3615.88       3797.02        59.20 o                         
  13   3   9        650.31        648.48        25.80 o                         
  15   3   9       1900.97       2262.46        47.55 o                         
  17   3   9        484.45        553.09        29.90 o                         
  19   3   9       6179.23       5773.46        85.84 o                         
  21   3   9        724.69        937.19        37.97 o                         
  23   3   9        894.26        816.73        37.52 o                         
 -26   4   9       2605.92       2862.14        64.86 o                         
 -24   4   9        226.94        269.63        25.36 o                         
 -22   4   9       1214.29       1235.39        40.90 o                         
 -20   4   9        156.47         89.27        17.71 o                         
 -18   4   9        325.79        387.85        24.94 o                         
 -16   4   9       5440.81       5590.93       112.25 o                         
 -14   4   9        609.51        629.92        24.01 o                         
 -12   4   9       1684.22       1573.08        32.49 o                         
 -10   4   9         69.82         35.24         9.34 o                         
  -8   4   9       3785.42       3035.08        42.22 o                         
  -6   4   9       4918.76       4755.08        54.90 o                         
  -4   4   9       2261.55       2126.29        29.38 o                         
  -2   4   9      40003.15      38913.26       454.62 o                         
   0   4   9      15173.41      15104.67       176.53 o                         
   2   4   9       4929.01       4415.34        64.14 o                         
   4   4   9      32299.74      33384.57       300.65 o                         
   6   4   9      13947.60      14015.97       138.11 o                         
   8   4   9        245.44        233.45        21.51 o                         
  10   4   9       3452.05       3416.10        48.56 o                         
  12   4   9        800.13        691.64        25.83 o                         
  14   4   9       2761.58       2799.63        50.47 o                         
  16   4   9       4789.19       4834.56        70.78 o                         
  18   4   9       1686.22       1852.74        45.32 o                         
  20   4   9        151.88        110.68        19.85 o                         
  22   4   9         45.39         33.66        21.45 o                         
  24   4   9        689.20        698.34        39.55 o                         
 -27   5   9        259.12        342.41        40.29 o                         
 -25   5   9        620.53        534.18        57.46 o                         
 -23   5   9         26.90         21.41        19.75 o                         
 -21   5   9       2030.24       2132.77        66.24 o                         
 -19   5   9         15.83         -9.67        15.82 o                         
 -17   5   9         16.20         23.78        14.31 o                         
 -15   5   9       3221.84       3339.16        54.11 o                         
 -13   5   9        703.45        710.98        24.16 o                         
 -11   5   9       4335.55       4348.76        57.27 o                         
  -9   5   9        493.71        409.99        19.91 o                         
  -7   5   9         12.61         30.54         9.98 o                         
  -5   5   9        208.63        321.17        14.27 o                         
  -3   5   9        793.18        697.85        22.82 o                         
  -1   5   9        120.14        140.80        11.07 o                         
   1   5   9       7167.49       6995.70        84.54 o                         
   3   5   9      10009.19       9723.40       113.06 o                         
   5   5   9      10568.29      10918.23       119.46 o                         
   7   5   9       7694.30       7810.31        94.47 o                         
   9   5   9       3330.20       3333.70        57.26 o                         
  11   5   9       3183.15       3172.83        58.84 o                         
  13   5   9         56.29         58.07        23.67 o                         
  15   5   9       4945.30       4799.65        78.52 o                         
  17   5   9          6.00         38.71        20.33 o                         
  19   5   9        483.32        403.19        30.34 o                         
  21   5   9        340.33        400.28        41.62 o                         
  23   5   9       1243.73       1112.28        55.02 o                         
 -26   6   9        147.45        123.20        24.68 o                         
 -24   6   9       3852.15       3890.99        73.64 o                         
 -22   6   9        345.07        399.22        26.25 o                         
 -20   6   9        616.29        583.19        33.88 o                         
 -18   6   9       5315.75       5323.09        73.77 o                         
 -16   6   9       6168.19       6207.77        89.25 o                         
 -14   6   9       2222.34       2179.55        52.11 o                         
 -12   6   9        368.91        321.32        25.57 o                         
 -10   6   9       7968.03       7551.93        92.51 o                         
  -8   6   9       3918.73       3494.10        49.61 o                         
  -6   6   9       9189.46       9186.68        97.51 o                         
  -4   6   9       9537.96       9148.47        94.62 o                         
  -2   6   9      20340.71      20626.87       206.19 o                         
   0   6   9         12.71         71.07        12.13 o                         
   2   6   9       7397.04       7158.98        81.78 o                         
   4   6   9      27360.35      26638.48       260.72 o                         
   6   6   9       6270.12       6531.45        83.53 o                         
   8   6   9      25072.98      24309.73       247.73 o                         
  10   6   9        713.31        824.17        33.06 o                         
  12   6   9       7715.92       7542.94       108.68 o                         
  14   6   9       1285.08       1293.23        58.18 o                         
  16   6   9       5539.07       5559.50        86.85 o                         
  18   6   9       3166.60       3147.91        66.97 o                         
  20   6   9       1864.58       1739.70        55.38 o                         
  22   6   9       1184.30       1243.80        86.26 o                         
 -25   7   9       1691.42       1674.90        52.84 o                         
 -23   7   9        847.59        835.82        44.21 o                         
 -21   7   9       2597.58       2406.37        56.52 o                         
 -19   7   9       1319.86       1211.83        46.11 o                         
 -17   7   9        283.38        314.02        28.17 o                         
 -15   7   9       7350.85       7483.90        90.26 o                         
 -13   7   9          7.72         61.73        15.22 o                         
 -11   7   9        283.20        278.65        20.47 o                         
  -9   7   9        376.47        387.98        26.62 o                         
  -7   7   9       3619.56       3949.95        68.78 o                         
  -5   7   9         94.17         73.73        11.17 o                         
  -3   7   9        232.71        331.86        16.26 o                         
  -1   7   9       8399.50       8058.75        93.39 o                         
   1   7   9       1477.87       1472.44        30.64 o                         
   3   7   9       5703.65       5917.69        69.32 o                         
   5   7   9      30757.04      30249.07       299.71 o                         
   7   7   9        894.68        963.93        32.32 o                         
   9   7   9       2706.10       2627.25        52.81 o                         
  11   7   9       3082.75       3223.73        62.58 o                         
  13   7   9         87.97         57.40        22.98 o                         
  15   7   9        420.16        422.66        36.10 o                         
  17   7   9       1212.45       1428.65        67.41 o                         
  19   7   9        407.56        298.84        29.58 o                         
  21   7   9         60.34         32.49        26.79 o                         
 -24   8   9        108.12         56.35        22.08 o                         
 -22   8   9       2831.38       2598.67        56.90 o                         
 -20   8   9         50.53         41.02        18.03 o                         
 -18   8   9       1271.33       1288.71        44.88 o                         
 -16   8   9         34.14         20.16        14.84 o                         
 -14   8   9       3269.36       3066.45        52.13 o                         
 -12   8   9       3680.62       3498.73        66.39 o                         
 -10   8   9        398.73        407.26        23.72 o                         
  -8   8   9         25.28         25.88        15.86 o                         
  -6   8   9        545.57        515.07        21.22 o                         
  -4   8   9       3773.28       3567.59        50.67 o                         
  -2   8   9       4970.96       4685.66        59.97 o                         
   0   8   9         88.82         97.34        11.73 o                         
   2   8   9        101.96         89.15        12.50 o                         
   4   8   9         37.80         22.30        12.52 o                         
   6   8   9         24.63         14.23        14.31 o                         
   8   8   9         12.39         15.27        16.14 o                         
  10   8   9       2519.00       2408.99        55.08 o                         
  12   8   9       1350.34       1476.24        45.54 o                         
  14   8   9        109.05        145.61        24.29 o                         
  16   8   9       1221.82       1201.00        54.20 o                         
  18   8   9        532.28        434.34        36.46 o                         
  20   8   9        442.95        449.58        39.80 o                         
 -23   9   9        781.65        605.27        62.79 o                         
 -21   9   9         31.86         13.58        21.96 o                         
 -19   9   9         10.67         19.85        18.06 o                         
 -17   9   9       1680.91       1722.97        43.92 o                         
 -15   9   9       4440.68       4161.56        69.40 o                         
 -13   9   9       2877.23       2415.21        60.52 o                         
 -11   9   9       6912.04       6188.21        85.79 o                         
  -9   9   9       1129.93       1077.24        33.76 o                         
  -7   9   9        287.16        257.99        18.25 o                         
  -5   9   9        806.80        925.93        29.87 o                         
  -3   9   9         39.92         35.06        12.05 o                         
  -1   9   9        406.43        363.72        17.66 o                         
   1   9   9        151.40        136.60        14.00 o                         
   3   9   9        588.91        544.56        27.04 o                         
   5   9   9       1160.77       1135.03        35.38 o                         
   7   9   9        113.60        101.51        20.32 o                         
   9   9   9        427.31        356.58        25.34 o                         
  11   9   9         83.08         88.05        20.37 o                         
  13   9   9        155.87        124.44        22.85 o                         
  15   9   9        383.02        357.58        33.72 o                         
  17   9   9       3180.66       3151.74        76.89 o                         
  19   9   9       3748.54       3755.88        85.42 o                         
 -20  10   9         93.93        123.49        23.83 o                         
 -18  10   9        567.57        625.05        36.19 o                         
 -16  10   9        988.37        994.01        40.08 o                         
 -14  10   9       1246.35       1260.34        53.80 o                         
 -12  10   9       2482.23       2492.17        54.47 o                         
 -10  10   9       3735.31       3736.25        63.08 o                         
  -8  10   9        685.20        915.68        31.33 o                         
  -6  10   9          3.47         47.74        15.49 o                         
  -4  10   9        611.38        650.92        27.44 o                         
  -2  10   9       6274.09       5847.96        71.67 o                         
   0  10   9       1406.52       1256.89        31.39 o                         
   2  10   9       2121.11       2104.26        54.49 o                         
   4  10   9       1464.34       1549.13        46.39 o                         
   6  10   9       7280.62       7164.85       112.73 o                         
   8  10   9       1757.71       1774.05        47.70 o                         
  10  10   9       4024.89       3857.09        71.58 o                         
  12  10   9        993.27        913.46        45.11 o                         
  14  10   9        558.30        569.72        35.35 o                         
  16  10   9         58.47         22.88        25.95 o                         
  18  10   9         20.12        142.80        37.41 o                         
 -19  11   9        367.76        353.37        35.24 o                         
 -17  11   9       3858.21       4096.31        79.28 o                         
 -15  11   9          8.64         42.45        19.76 o                         
 -13  11   9        627.00        715.50        38.81 o                         
 -11  11   9       3870.65       3817.55        66.54 o                         
  -9  11   9        234.14        156.30        20.00 o                         
  -7  11   9       2927.55       3328.03        57.95 o                         
  -5  11   9       5986.25       5481.37        73.63 o                         
  -3  11   9       4704.39       4470.29        62.04 o                         
  -1  11   9         16.82        -12.19        12.19 o                         
   1  11   9        362.28        326.79        20.99 o                         
   3  11   9       1124.58       1090.55        61.19 o                         
   5  11   9       2254.32       2349.98        54.63 o                         
   7  11   9         40.26        108.17        20.50 o                         
   9  11   9       1413.70       1470.17        45.42 o                         
  11  11   9        856.71        826.47        38.73 o                         
  13  11   9         36.47         95.56        26.78 o                         
  15  11   9        175.69        680.59        94.87 o                         
 -18  12   9       1736.29       1862.82        67.26 o                         
 -16  12   9         45.03         14.62        22.09 o                         
 -14  12   9       3648.95       3734.58        78.02 o                         
 -12  12   9       2067.01       2137.12        50.91 o                         
 -10  12   9        570.49        590.79        36.26 o                         
  -8  12   9       4590.28       4732.86        71.42 o                         
  -6  12   9        289.25        225.86        20.47 o                         
  -4  12   9       6730.40       6334.18        84.98 o                         
  -2  12   9       2634.10       2344.91        45.13 o                         
   0  12   9        956.11        843.25        31.84 o                         
   2  12   9       4410.80       4060.59        63.58 o                         
   4  12   9       2950.31       3011.69        90.03 o                         
   6  12   9       7491.98       7075.71       119.95 o                         
   8  12   9       4374.44       4803.77        82.19 o                         
  10  12   9       1140.43       1014.67        43.76 o                         
  12  12   9         82.06         78.28        24.93 o                         
  14  12   9        245.51        200.73        31.98 o                         
 -15  13   9         27.37         37.77        26.33 o                         
 -13  13   9        239.36        188.54        26.32 o                         
 -11  13   9        881.84        944.97        38.39 o                         
  -9  13   9       3014.21       3188.35        64.85 o                         
  -7  13   9       2180.67       2340.70        48.98 o                         
  -5  13   9       3853.87       3689.83        63.59 o                         
  -3  13   9       2886.10       2613.30        49.59 o                         
  -1  13   9        108.17        105.86        18.05 o                         
   1  13   9       1433.62       1156.61        37.05 o                         
   3  13   9        929.83        848.23        40.72 o                         
   5  13   9          4.75         -9.63        20.77 o                         
   7  13   9        109.30        146.77        26.46 o                         
   9  13   9        663.56        710.30        39.68 o                         
  11  13   9       1263.88       1242.70        58.16 o                         
 -12  14   9        860.31        900.53        61.05 o                         
 -10  14   9        556.56        612.89        41.37 o                         
  -8  14   9        222.33        186.58        21.81 o                         
  -6  14   9        986.04        931.40        42.22 o                         
  -4  14   9       1421.44       1417.90        42.96 o                         
  -2  14   9        114.57         72.99        19.04 o                         
   0  14   9          5.41        -16.24        16.24 o                         
   2  14   9        386.66        336.40        26.31 o                         
   4  14   9          8.77        -16.80        23.41 o                         
   6  14   9        365.06        249.12        26.07 o                         
   8  14   9        152.36         72.80        37.30 o                         
  -5  15   9        715.40        697.55        51.91 o                         
  -3  15   9        699.03        597.26        43.31 o                         
  -1  15   9          1.07        -19.14        19.14 o                         
   1  15   9         40.66         -4.02        18.85 o                         
 -28   0  10        948.15        909.24        71.99 o                         
 -26   0  10       1178.42        843.11        72.37 o                         
 -24   0  10       8761.39       8279.02       157.36 o                         
 -22   0  10        210.83        245.24        33.46 o                         
 -20   0  10        477.97        574.67        41.39 o                         
 -18   0  10       3331.80       3687.80       102.35 o                         
 -16   0  10        455.12        450.55        32.26 o                         
 -14   0  10       3444.26       3180.40        85.92 o                         
 -12   0  10         12.83         33.88        17.77 o                         
 -10   0  10      45508.26      45632.23       642.31 o                         
  -8   0  10       4959.04       5925.58        82.06 o                         
  -6   0  10       1749.73        998.25        22.36 o                         
  -4   0  10         18.04         93.15        10.89 o                         
  -2   0  10      54403.08      52698.30      1451.48 o                         
   0   0  10      34346.65      34647.85       479.57 o                         
   2   0  10      10054.53       9859.54       173.87 o                         
   4   0  10      27181.27      27489.18       386.38 o                         
   6   0  10       4276.28       4142.05        75.68 o                         
   8   0  10       7274.89       6809.70       120.33 o                         
  10   0  10       1304.08       1321.07        44.66 o                         
  12   0  10       2127.13       1856.18        53.80 o                         
  14   0  10         90.00        102.89        23.52 o                         
  16   0  10       5016.83       5062.07       112.78 o                         
  18   0  10        872.92        615.83        43.93 o                         
  20   0  10       2128.21       1955.36        69.95 o                         
  22   0  10        688.69        593.52        46.41 o                         
  24   0  10         99.14         22.80        32.13 o                         
 -27   1  10       2170.89       2222.68        63.16 o                         
 -25   1  10       2367.69       2633.00        57.23 o                         
 -23   1  10       3827.39       3619.76        64.38 o                         
 -21   1  10       5686.21       5760.85        80.37 o                         
 -19   1  10       5393.38       5079.20        77.25 o                         
 -17   1  10        163.65        192.19        17.75 o                         
 -15   1  10         83.63         75.70        12.76 o                         
 -13   1  10       1950.99       2138.75        36.58 o                         
 -11   1  10       4289.90       4340.06        62.67 o                         
  -9   1  10       5435.04       6154.65        68.09 o                         
  -7   1  10        373.76        210.49        11.75 o                         
  -3   1  10         72.98         42.40         5.77 o                         
  -1   1  10         62.41        122.19         6.86 o                         
   1   1  10       3229.09       3417.34        44.16 o                         
   3   1  10       7444.97       8472.18       100.55 o                         
   5   1  10       3691.12       3767.72        74.67 o                         
   7   1  10       2388.48       2674.69        37.30 o                         
   9   1  10         45.46         69.47        12.40 o                         
  11   1  10       1385.98       1384.87        31.85 o                         
  13   1  10       3122.49       2891.20        48.81 o                         
  15   1  10        551.32        552.33        29.09 o                         
  17   1  10       1444.32       1209.35        38.48 o                         
  19   1  10        345.43        310.60        25.66 o                         
  21   1  10        743.17        637.22        36.61 o                         
  23   1  10        361.39        303.99        28.86 o                         
 -28   2  10        858.86        709.13        58.45 o                         
 -26   2  10         65.76         73.80        22.21 o                         
 -24   2  10       3169.19       3076.05        60.86 o                         
 -22   2  10       3949.35       3948.91        65.99 o                         
 -20   2  10       1604.65       1689.28        46.62 o                         
 -18   2  10       2404.46       2329.20        46.16 o                         
 -16   2  10        351.81        379.85        22.41 o                         
 -14   2  10       1080.48        913.85        31.74 o                         
 -12   2  10       3372.54       3307.02        64.95 o                         
 -10   2  10       8137.42       8114.91        96.14 o                         
  -8   2  10         13.11        162.24        12.13 o                         
  -6   2  10       8303.30       9751.46       106.05 o                         
  -4   2  10         22.53         23.45         6.74 o                         
  -2   2  10       9632.32       9080.80       109.33 o                         
   0   2  10       4690.72       4635.46        69.52 o                         
   2   2  10       2171.73       2273.12        38.09 o                         
   4   2  10       5858.55       6282.14        80.10 o                         
   6   2  10       1055.07        882.64        29.94 o                         
   8   2  10       2243.14       2497.37        38.09 o                         
  10   2  10       2891.05       2552.49        44.02 o                         
  12   2  10       2151.71       2235.42        43.30 o                         
  14   2  10       2874.21       2791.33        50.03 o                         
  16   2  10       4169.45       3933.50        62.96 o                         
  18   2  10        221.28        221.39        21.97 o                         
  20   2  10        100.36         84.83        21.40 o                         
  22   2  10        759.83        686.66        34.78 o                         
  24   2  10       2210.93       2277.19        74.09 o                         
 -27   3  10       2811.96       3126.62        82.23 o                         
 -25   3  10        122.53        128.00        22.65 o                         
 -23   3  10      11236.69      10701.81       125.57 o                         
 -21   3  10       1314.29       1215.53        39.64 o                         
 -19   3  10        563.91        409.57        25.05 o                         
 -17   3  10       3430.23       3717.74        68.91 o                         
 -15   3  10        372.42        376.87        20.34 o                         
 -13   3  10       3778.74       3512.22        55.95 o                         
 -11   3  10        484.36        577.54        19.04 o                         
  -9   3  10       1809.99       1500.94        30.28 o                         
  -7   3  10       2132.12       2723.06        37.23 o                         
  -5   3  10      11396.67      12908.99       128.92 o                         
  -3   3  10        589.00        743.76        23.05 o                         
  -1   3  10        386.05        480.17        20.32 o                         
   1   3  10        891.66        823.20        25.33 o                         
   3   3  10       1702.33       1620.83        30.25 o                         
   5   3  10      12504.35      12653.11       132.73 o                         
   7   3  10       1726.12       1633.59        31.05 o                         
   9   3  10       1956.54       1741.74        32.12 o                         
  11   3  10         81.17         90.91        14.03 o                         
  13   3  10       4890.36       5304.30        74.29 o                         
  15   3  10          5.88         32.97        15.15 o                         
  17   3  10       3284.38       3556.12        60.67 o                         
  19   3  10        817.20        738.21        32.80 o                         
  21   3  10       2423.27       2192.96        56.05 o                         
  23   3  10         57.03         43.23        21.44 o                         
 -26   4  10       2723.55       2625.54        62.15 o                         
 -24   4  10        410.50        341.05        25.82 o                         
 -22   4  10       1177.78       1010.28        37.74 o                         
 -20   4  10        804.06        753.91        33.91 o                         
 -18   4  10       1314.79       1183.33        39.86 o                         
 -16   4  10        427.00        431.75        22.48 o                         
 -14   4  10       3264.84       3379.59        57.21 o                         
 -12   4  10        197.50        232.44        14.42 o                         
 -10   4  10         50.54         60.37        11.40 o                         
  -8   4  10       1554.97       1557.64        30.70 o                         
  -6   4  10        271.02        314.50        13.63 o                         
  -4   4  10        961.23        966.89        25.71 o                         
  -2   4  10       3012.87       2734.18        49.33 o                         
   0   4  10      34584.33      36568.68       396.96 o                         
   2   4  10        417.25        356.23        17.53 o                         
   4   4  10        542.53        530.94        17.81 o                         
   6   4  10       1617.88       1642.93        33.62 o                         
   8   4  10        118.98        136.65        17.19 o                         
  10   4  10       3455.24       3359.12        48.36 o                         
  12   4  10       1937.86       2117.09        48.79 o                         
  14   4  10       1976.65       1884.94        47.18 o                         
  16   4  10        816.59        927.49        42.03 o                         
  18   4  10       1449.21       1389.23        40.61 o                         
  20   4  10        217.94        193.12        21.17 o                         
  22   4  10        817.88        770.22        40.07 o                         
 -25   5  10       1216.50       1341.22        50.19 o                         
 -23   5  10       3199.44       3142.86        60.43 o                         
 -21   5  10       2647.14       2571.88        52.99 o                         
 -19   5  10        240.18        230.46        20.54 o                         
 -17   5  10        164.04        154.80        18.94 o                         
 -15   5  10      13369.55      13298.54       136.99 o                         
 -13   5  10       6814.22       6621.86        76.61 o                         
 -11   5  10       2455.68       2282.49        42.89 o                         
  -9   5  10       2562.01       2462.60        39.58 o                         
  -7   5  10         13.05         74.43        10.09 o                         
  -5   5  10       3474.06       3119.02        41.18 o                         
  -3   5  10       8217.84       8022.99       114.08 o                         
  -1   5  10       9691.76       9139.16       119.08 o                         
   1   5  10      11573.29      11312.64       149.91 o                         
   3   5  10        623.10        440.30        18.71 o                         
   5   5  10       3522.94       3624.56        78.42 o                         
   7   5  10      13528.32      13567.79       148.09 o                         
   9   5  10       2137.21       2343.74        56.87 o                         
  11   5  10       8626.16       8395.21       102.77 o                         
  13   5  10        790.85        890.43        41.00 o                         
  15   5  10       2115.67       2097.05        54.76 o                         
  17   5  10        431.10        443.59        25.08 o                         
  19   5  10        356.56        372.06        38.24 o                         
  21   5  10       1746.26       1692.80        55.25 o                         
  23   5  10         89.53         15.83        25.88 o                         
 -26   6  10        747.17        553.54        49.76 o                         
 -24   6  10        248.55        175.56        24.90 o                         
 -22   6  10       2309.11       2308.29        52.35 o                         
 -20   6  10        163.11        226.30        26.33 o                         
 -18   6  10        624.51        599.38        27.19 o                         
 -16   6  10         10.99         10.51        15.53 o                         
 -14   6  10         65.46         62.28        20.10 o                         
 -12   6  10       4630.55       4660.52        80.46 o                         
 -10   6  10         11.54         57.63        12.79 o                         
  -8   6  10        750.68        660.44        22.91 o                         
  -6   6  10        553.34        408.41        19.73 o                         
  -4   6  10       1756.04       1288.33        24.41 o                         
  -2   6  10       2047.82       2187.23        35.32 o                         
   0   6  10      10118.69      10469.12       116.08 o                         
   2   6  10        223.31        227.08        16.03 o                         
   4   6  10       1957.40       2017.91        53.00 o                         
   6   6  10       3693.90       3773.58        89.61 o                         
   8   6  10         52.25        114.85        15.96 o                         
  10   6  10        178.67        259.92        28.10 o                         
  12   6  10       2099.72       2038.98        50.92 o                         
  14   6  10       1208.69       1254.03        60.82 o                         
  16   6  10          3.08         -5.82        14.20 o                         
  18   6  10        205.99        204.00        24.88 o                         
  20   6  10        412.36        337.84        30.44 o                         
  22   6  10        976.69        966.92        78.29 o                         
 -25   7  10       1940.84       1932.62        59.25 o                         
 -23   7  10        497.44        375.60        27.27 o                         
 -21   7  10        135.16        150.27        21.32 o                         
 -19   7  10       5203.22       5039.02        74.96 o                         
 -17   7  10       2728.43       2640.14        49.74 o                         
 -15   7  10      16518.95      16640.18       173.77 o                         
 -13   7  10       3257.23       3316.42        65.12 o                         
 -11   7  10        104.06         78.30        15.44 o                         
  -9   7  10       3857.02       3754.46        55.22 o                         
  -7   7  10      13239.59      12878.64       132.80 o                         
  -5   7  10       9584.84       8961.20       102.86 o                         
  -3   7  10      11627.00      11625.58       120.19 o                         
  -1   7  10         14.21         -1.22         9.08 o                         
   1   7  10       4621.49       4286.78        61.26 o                         
   3   7  10        895.87        884.08        24.60 o                         
   5   7  10       4124.72       3967.62        60.37 o                         
   7   7  10      13002.62      12424.06       142.49 o                         
   9   7  10        367.24        293.86        24.32 o                         
  11   7  10      10032.54       9640.26       124.38 o                         
  13   7  10         41.09         32.03        20.30 o                         
  15   7  10       1455.61       1422.80        49.27 o                         
  17   7  10       5916.63       5726.35        97.73 o                         
  19   7  10       4965.43       5138.04       102.07 o                         
  21   7  10        624.37        561.95        56.20 o                         
 -24   8  10         57.44         29.86        28.16 o                         
 -22   8  10        815.78        706.82        36.45 o                         
 -20   8  10         18.46        -19.33        19.33 o                         
 -18   8  10       2020.62       1923.75        46.18 o                         
 -16   8  10        805.03        655.75        28.70 o                         
 -14   8  10       2677.84       2955.89        56.78 o                         
 -12   8  10       7603.36       7771.74       116.20 o                         
 -10   8  10       2997.92       2797.04        49.79 o                         
  -8   8  10        542.56        536.55        31.52 o                         
  -6   8  10         87.01         76.18        12.44 o                         
  -4   8  10         71.70         50.19        12.82 o                         
  -2   8  10       3171.81       2972.80        44.27 o                         
   0   8  10         73.99         55.59        12.46 o                         
   2   8  10       2109.51       1945.27        36.28 o                         
   4   8  10        249.05        302.64        21.67 o                         
   6   8  10         55.75         61.04        16.50 o                         
   8   8  10       4161.03       3858.70        68.41 o                         
  10   8  10       2226.69       2266.14        51.76 o                         
  12   8  10        912.44        775.50        36.04 o                         
  14   8  10        284.03        300.19        26.71 o                         
  16   8  10        167.33        157.43        26.45 o                         
  18   8  10        365.67        322.79        35.58 o                         
  20   8  10       1059.74       1017.58        57.47 o                         
 -23   9  10        100.13         18.08        28.28 o                         
 -21   9  10       1656.45       1659.51        54.38 o                         
 -19   9  10        122.74         72.77        20.40 o                         
 -17   9  10       3001.33       3053.02        62.21 o                         
 -15   9  10        347.87        378.62        27.82 o                         
 -13   9  10       1215.02       1427.38        41.46 o                         
 -11   9  10        219.32        249.72        20.88 o                         
  -9   9  10        644.62        621.14        29.92 o                         
  -7   9  10       1898.00       1828.38        54.10 o                         
  -5   9  10       1540.12       1640.14        37.11 o                         
  -3   9  10        163.10        190.88        16.61 o                         
  -1   9  10         78.48         43.05        12.56 o                         
   1   9  10         40.84         19.55        13.22 o                         
   3   9  10         71.55         45.47        18.14 o                         
   5   9  10       1216.89       1204.07        35.41 o                         
   7   9  10         90.55        119.26        18.85 o                         
   9   9  10        976.05        926.07        36.89 o                         
  11   9  10        487.97        379.28        27.21 o                         
  13   9  10       2081.42       1927.71        52.78 o                         
  15   9  10        329.92        296.13        50.59 o                         
  17   9  10        296.83        264.85        34.11 o                         
  19   9  10       1939.16       2079.22        97.89 o                         
 -20  10  10       1945.54       2022.18        63.45 o                         
 -18  10  10       2477.54       2574.47        63.44 o                         
 -16  10  10          8.46         54.83        20.58 o                         
 -14  10  10       3857.88       4183.95        71.44 o                         
 -12  10  10         35.10         82.35        19.17 o                         
 -10  10  10          5.43         77.67        17.89 o                         
  -8  10  10       8394.35       8279.93        99.25 o                         
  -6  10  10        609.76        407.74        22.55 o                         
  -4  10  10       6987.82       6829.55        92.88 o                         
  -2  10  10        485.76        397.15        21.21 o                         
   0  10  10        547.99        450.59        23.48 o                         
   2  10  10       1118.52       1245.76        46.00 o                         
   4  10  10       2405.64       2560.45        59.24 o                         
   6  10  10       9998.71       9773.65       121.80 o                         
   8  10  10       1160.32       1343.04        40.90 o                         
  10  10  10       3264.20       3052.26        63.15 o                         
  12  10  10       1018.38       1026.78        41.76 o                         
  14  10  10         10.16        -10.36        22.78 o                         
  16  10  10          4.20         -4.84        23.60 o                         
 -19  11  10         25.96         51.29        24.52 o                         
 -17  11  10        188.50        251.89        25.88 o                         
 -15  11  10        843.15       1027.53        48.87 o                         
 -13  11  10       2189.01       2213.66        55.32 o                         
 -11  11  10       1920.10       1892.12        51.53 o                         
  -9  11  10       4356.45       4414.61        69.67 o                         
  -7  11  10        982.02        928.44        33.51 o                         
  -5  11  10       2361.06       2446.50        46.75 o                         
  -3  11  10       1039.70       1130.79        35.71 o                         
  -1  11  10       1229.29       1104.95        31.51 o                         
   1  11  10       1364.82       1259.19        35.15 o                         
   3  11  10        498.67        376.36        30.66 o                         
   5  11  10          3.25         -0.35        20.39 o                         
   7  11  10       2179.99       2132.91        51.11 o                         
   9  11  10        615.41        608.55        33.09 o                         
  11  11  10         11.43          3.91        19.86 o                         
  13  11  10        356.28        442.76        33.41 o                         
  15  11  10         30.23        -11.85        19.01 o                         
 -16  12  10       1780.22       1946.76        55.87 o                         
 -14  12  10       4038.66       4507.25        79.76 o                         
 -12  12  10       2680.37       3063.40        62.87 o                         
 -10  12  10        906.56        981.14        40.23 o                         
  -8  12  10       3027.17       3255.79        61.69 o                         
  -6  12  10        910.63       1055.04        36.17 o                         
  -4  12  10       2473.77       2491.80        51.03 o                         
  -2  12  10       4263.15       4010.58        60.70 o                         
   0  12  10       1425.84       1387.30        38.42 o                         
   2  12  10       1614.02       1699.46        47.12 o                         
   4  12  10        163.98        165.68        27.31 o                         
   6  12  10        435.12        421.83        49.25 o                         
   8  12  10        509.61        506.14        37.58 o                         
  10  12  10       1770.85       1893.63        54.05 o                         
  12  12  10       4873.13       5140.72       110.46 o                         
  14  12  10       2423.71       2512.81        95.03 o                         
 -15  13  10        277.11        204.24        38.53 o                         
 -13  13  10         40.83         33.42        23.36 o                         
 -11  13  10         47.14          5.55        24.86 o                         
  -9  13  10        755.53        682.30        36.92 o                         
  -7  13  10        652.34        667.93        33.65 o                         
  -5  13  10       1431.34       1397.25        42.25 o                         
  -3  13  10        351.61        429.25        27.69 o                         
  -1  13  10          4.70        -17.76        17.76 o                         
   1  13  10         76.61         18.02        15.39 o                         
   3  13  10        125.22        160.72        23.44 o                         
   5  13  10        340.98        307.41        32.35 o                         
   7  13  10       1482.40       1792.15        67.51 o                         
   9  13  10        212.14         88.88        29.97 o                         
  11  13  10        574.82        577.32        42.55 o                         
 -10  14  10          0.07        -19.58        19.58 o                         
  -8  14  10       1059.99       1038.21        39.35 o                         
  -6  14  10        888.35        697.53        44.29 o                         
  -4  14  10        172.98        168.00        20.95 o                         
  -2  14  10          0.50        -16.53        16.53 o                         
   0  14  10        382.53        332.80        26.50 o                         
   2  14  10         37.45         11.49        20.65 o                         
   4  14  10          0.35        -20.52        20.52 o                         
   6  14  10        373.04        478.73        46.19 o                         
 -27   1  11       4886.49       4614.27        99.22 o                         
 -25   1  11        505.24        503.81        29.23 o                         
 -23   1  11         16.40         12.27        18.47 o                         
 -21   1  11       7671.79       7754.11        96.81 o                         
 -19   1  11       3338.76       3057.79        62.23 o                         
 -17   1  11         74.67         63.84        22.07 o                         
 -15   1  11        836.75        915.42        28.61 o                         
 -13   1  11        506.33        442.77        21.21 o                         
 -11   1  11      24257.06      24083.93       281.59 o                         
  -9   1  11         67.28         62.39         8.15 o                         
  -7   1  11      40331.70      38388.64       380.56 o                         
  -5   1  11       6702.08       9072.06        92.63 o                         
  -3   1  11         23.80         17.77         6.11 o                         
  -1   1  11      62342.48      64060.55      1839.52 o                         
   1   1  11       4566.26       4198.12        51.42 o                         
   3   1  11       4052.39       3888.79        51.45 o                         
   5   1  11       3352.98       3175.82        52.15 o                         
   7   1  11       9285.32       9761.76        95.30 o                         
   9   1  11       2466.34       2204.42        42.45 o                         
  11   1  11       7740.05       7682.28        93.34 o                         
  13   1  11       6622.15       7025.78        85.82 o                         
  15   1  11       8673.35       8431.02       102.80 o                         
  17   1  11       3109.25       3457.07        60.48 o                         
  19   1  11       2569.37       2376.22        53.09 o                         
  21   1  11       2739.21       2523.07        57.33 o                         
  23   1  11       2914.57       2789.57        65.97 o                         
 -28   2  11        431.25        369.99        35.02 o                         
 -26   2  11          4.71        -21.23        21.23 o                         
 -24   2  11       1128.45        963.73        39.64 o                         
 -22   2  11       1352.14       1314.78        41.23 o                         
 -20   2  11       1031.71        949.32        38.12 o                         
 -18   2  11      10462.85      10245.49       114.75 o                         
 -16   2  11       6763.71       6887.54        84.97 o                         
 -14   2  11        477.34        559.27        23.19 o                         
 -12   2  11         23.51          6.94         9.05 o                         
 -10   2  11          5.23          8.18         7.52 o                         
  -8   2  11      10638.58      10975.15       121.81 o                         
  -6   2  11        203.54        194.08        12.34 o                         
  -4   2  11      10821.74      10350.30        99.45 o                         
  -2   2  11        860.60        921.25        27.18 o                         
   0   2  11      17488.85      19086.15       229.62 o                         
   2   2  11        468.82        483.67        18.65 o                         
   4   2  11       4951.65       5641.49        81.31 o                         
   6   2  11       6875.82       7141.52        83.75 o                         
   8   2  11        475.92        538.74        21.39 o                         
  10   2  11        436.99        410.71        20.28 o                         
  12   2  11        106.02        144.31        15.76 o                         
  14   2  11        543.59        550.38        26.91 o                         
  16   2  11       5538.37       5349.33        85.89 o                         
  18   2  11        146.08        215.52        21.28 o                         
  20   2  11       1001.21        870.24        37.34 o                         
  22   2  11        805.28        667.75        50.67 o                         
 -27   3  11         36.97        -10.63        26.44 o                         
 -25   3  11        552.53        615.42        36.52 o                         
 -23   3  11       1725.77       1604.90        46.09 o                         
 -21   3  11         40.75         28.98        16.81 o                         
 -19   3  11        419.07        400.38        28.15 o                         
 -17   3  11       1288.87       1365.16        42.40 o                         
 -15   3  11       5408.75       5471.36        82.73 o                         
 -13   3  11       2744.47       2884.04        43.42 o                         
 -11   3  11       1034.08       1132.75        27.87 o                         
  -9   3  11        351.42        316.07        15.00 o                         
  -7   3  11        516.91        661.36        18.71 o                         
  -5   3  11       8873.72       8919.93        92.81 o                         
  -3   3  11          6.80          5.93         9.84 o                         
  -1   3  11        805.39        871.77        26.11 o                         
   1   3  11       1163.04       1390.99        32.57 o                         
   3   3  11         34.26         -9.11         9.11 o                         
   5   3  11         28.07         29.55        11.52 o                         
   7   3  11        736.86        805.15        26.42 o                         
   9   3  11       1770.24       1571.20        33.25 o                         
  11   3  11       1945.77       1942.47        38.01 o                         
  13   3  11         40.83         69.53        15.52 o                         
  15   3  11       2006.40       2120.53        45.73 o                         
  17   3  11        200.78        187.68        21.25 o                         
  19   3  11        283.18        232.16        22.24 o                         
  21   3  11       1029.13       1027.00        40.61 o                         
  23   3  11        476.24        413.00        37.77 o                         
 -26   4  11        327.10        269.58        28.45 o                         
 -24   4  11       4603.21       4605.76        76.14 o                         
 -22   4  11       2905.36       2706.93        54.78 o                         
 -20   4  11        705.01        802.57        32.80 o                         
 -18   4  11       1520.69       1394.84        36.97 o                         
 -16   4  11       8568.36       8736.40       114.24 o                         
 -14   4  11       6370.45       6492.48        77.74 o                         
 -12   4  11       3073.44       2895.45        42.02 o                         
 -10   4  11       4354.66       4371.82        56.99 o                         
  -8   4  11         84.40        115.14        11.42 o                         
  -6   4  11       1328.58        977.32        20.62 o                         
  -4   4  11       3653.75       4601.05        74.13 o                         
  -2   4  11      15102.24      15403.44       181.52 o                         
   0   4  11       6163.44       6101.25        85.68 o                         
   2   4  11        459.85        425.54        25.29 o                         
   4   4  11       2443.50       2005.44        36.47 o                         
   6   4  11       1000.33        879.90        27.73 o                         
   8   4  11       3409.43       3507.24        50.15 o                         
  10   4  11        107.69        115.58        20.80 o                         
  12   4  11       2585.09       2658.65        45.65 o                         
  14   4  11       2001.88       1990.64        49.58 o                         
  16   4  11         53.46         23.91        18.85 o                         
  18   4  11        159.93        175.74        20.35 o                         
  20   4  11       1802.23       1728.65        46.55 o                         
  22   4  11        777.00        665.60        54.52 o                         
 -25   5  11       1055.10       1078.21        49.90 o                         
 -23   5  11        389.62        351.06        27.02 o                         
 -21   5  11        124.63        108.69        19.59 o                         
 -19   5  11       6587.03       6143.38        92.49 o                         
 -17   5  11        514.30        474.29        33.62 o                         
 -15   5  11          1.14         10.40        14.63 o                         
 -13   5  11        227.41        211.86        15.84 o                         
 -11   5  11        103.61         66.25        14.12 o                         
  -9   5  11       3966.14       4030.43        54.11 o                         
  -7   5  11       5302.43       5522.10        64.61 o                         
  -5   5  11        363.48        204.78        14.10 o                         
  -3   5  11         12.10         -3.22        12.14 o                         
  -1   5  11      18952.91      18832.54       219.81 o                         
   1   5  11        507.63        718.38        32.57 o                         
   3   5  11          6.02         17.13         8.63 o                         
   5   5  11        273.86        195.57        16.76 o                         
   7   5  11        862.96       1037.02        54.77 o                         
   9   5  11       2580.78       2221.33        46.02 o                         
  11   5  11        988.03        963.44        52.80 o                         
  13   5  11       1879.49       1857.00        49.46 o                         
  15   5  11       3853.40       3661.85        74.21 o                         
  17   5  11        311.85        358.50        28.08 o                         
  19   5  11        163.01        156.32        22.76 o                         
  21   5  11         39.83         78.03        25.69 o                         
 -26   6  11       1802.39       1627.85       164.23 o                         
 -24   6  11         28.41        -13.55        21.09 o                         
 -22   6  11       1670.12       1722.58        46.67 o                         
 -20   6  11        997.54        908.82        34.54 o                         
 -18   6  11        509.94        559.89        36.06 o                         
 -16   6  11       1325.57       1332.27        38.43 o                         
 -14   6  11        780.37        762.56        25.76 o                         
 -12   6  11      20885.44      20929.80       217.53 o                         
 -10   6  11        110.16         90.05        13.65 o                         
  -8   6  11       4139.14       4016.08        54.51 o                         
  -6   6  11       2899.20       2701.24        40.53 o                         
  -4   6  11      20586.02      19657.63       195.07 o                         
  -2   6  11       6964.57       6538.85        95.82 o                         
   0   6  11       6177.68       6469.67        94.63 o                         
   2   6  11       9148.69       8244.87        92.63 o                         
   4   6  11        320.24        271.40        17.55 o                         
   6   6  11         26.35         37.19        14.00 o                         
   8   6  11       1003.03       1032.00        58.59 o                         
  10   6  11       7171.23       6749.68        98.19 o                         
  12   6  11        895.45       1053.94        59.66 o                         
  14   6  11       5088.37       5191.37        86.79 o                         
  16   6  11         34.07         -6.69        19.74 o                         
  18   6  11        467.62        393.91        29.19 o                         
  20   6  11        853.02        818.89        42.35 o                         
 -25   7  11        604.72        552.49        66.93 o                         
 -23   7  11        488.75        381.95        29.67 o                         
 -21   7  11       1918.59       1815.81        46.60 o                         
 -19   7  11        374.34        398.78        24.73 o                         
 -17   7  11       2743.24       2764.26        52.58 o                         
 -15   7  11       2391.98       2565.72        52.64 o                         
 -13   7  11        126.93        175.65        20.73 o                         
 -11   7  11       1938.42       1851.66        43.27 o                         
  -9   7  11          7.53         -0.48        12.01 o                         
  -7   7  11        541.60        554.14        22.24 o                         
  -5   7  11       5674.27       5504.70        65.57 o                         
  -3   7  11        875.31        897.83        22.20 o                         
  -1   7  11       4872.80       5007.98        65.60 o                         
   1   7  11        350.12        424.42        19.67 o                         
   3   7  11         16.91         54.61        16.33 o                         
   5   7  11      10133.98      10021.67       124.63 o                         
   7   7  11          3.15         23.90        15.53 o                         
   9   7  11       2506.50       2680.64        77.78 o                         
  11   7  11        330.02        274.62        24.25 o                         
  13   7  11       2072.52       2076.96        85.85 o                         
  15   7  11          5.92          9.26        20.41 o                         
  17   7  11         23.62          9.47        22.14 o                         
  19   7  11         98.96         39.32        23.86 o                         
  21   7  11         61.22         43.62        34.11 o                         
 -24   8  11        347.57        338.88        44.05 o                         
 -22   8  11        441.87        470.94        34.98 o                         
 -20   8  11       1420.98       1260.94        41.31 o                         
 -18   8  11       1668.69       1505.22        40.57 o                         
 -16   8  11       6450.78       6077.58        91.57 o                         
 -14   8  11       8884.41       8380.71       118.37 o                         
 -12   8  11       3898.60       3852.62        64.15 o                         
 -10   8  11       3051.81       3127.53        55.59 o                         
  -8   8  11       1828.38       1683.45        37.82 o                         
  -6   8  11      10227.46      10338.01       112.34 o                         
  -4   8  11        112.26        164.14        17.47 o                         
  -2   8  11        382.34        325.19        20.53 o                         
   0   8  11          5.20          3.47        10.63 o                         
   2   8  11        630.24        658.53        24.36 o                         
   4   8  11       9417.15       9718.90       115.54 o                         
   6   8  11       1126.04       1277.50        35.72 o                         
   8   8  11       1764.30       2019.57        47.14 o                         
  10   8  11       5131.44       4912.39        78.58 o                         
  12   8  11        187.91        165.11        22.30 o                         
  14   8  11       2362.41       2492.13        59.33 o                         
  16   8  11        580.68        432.48        32.01 o                         
  18   8  11       1258.04       1357.07        76.20 o                         
  20   8  11       1036.95        756.83       107.62 o                         
 -21   9  11        979.57        960.33        44.73 o                         
 -19   9  11       1921.22       1892.48        64.14 o                         
 -17   9  11        352.08        356.80        30.58 o                         
 -15   9  11         76.59         60.91        18.58 o                         
 -13   9  11        513.96        368.82        30.55 o                         
 -11   9  11         15.05         38.81        16.38 o                         
  -9   9  11        628.70        534.49        31.99 o                         
  -7   9  11        233.62        305.98        19.63 o                         
  -5   9  11       2473.65       2484.85        46.88 o                         
  -3   9  11        340.88        280.05        17.21 o                         
  -1   9  11         55.03         11.05        12.18 o                         
   1   9  11        119.43        136.45        15.03 o                         
   3   9  11          9.31         16.55        12.07 o                         
   5   9  11         14.93         15.17        17.52 o                         
   7   9  11         36.22        172.26        30.33 o                         
   9   9  11       1348.18       1176.32        49.10 o                         
  11   9  11        583.78        632.10        33.38 o                         
  13   9  11         31.77         -3.02        21.20 o                         
  15   9  11        122.70         31.48        26.11 o                         
  17   9  11        306.96        201.42        31.36 o                         
 -20  10  11        481.89        479.60        41.25 o                         
 -18  10  11         77.75         79.35        22.36 o                         
 -16  10  11       2338.17       2230.15        51.24 o                         
 -14  10  11         27.31         85.78        21.95 o                         
 -12  10  11       2151.90       2183.09        50.29 o                         
 -10  10  11        191.03        240.23        22.97 o                         
  -8  10  11        462.14        551.51        28.19 o                         
  -6  10  11        237.49        196.94        17.53 o                         
  -4  10  11          7.64         12.78        13.47 o                         
  -2  10  11       2496.02       2543.19        42.33 o                         
   0  10  11       6978.61       6537.58       104.13 o                         
   2  10  11       6610.53       5902.94        79.28 o                         
   4  10  11       7161.13       7320.24        99.53 o                         
   6  10  11       4039.23       4068.46        74.38 o                         
   8  10  11        536.45        582.83        34.73 o                         
  10  10  11        205.20        181.51        23.94 o                         
  12  10  11          0.91        -22.56        22.56 o                         
  14  10  11        154.54         98.87        25.44 o                         
  16  10  11        272.27        212.66        46.15 o                         
 -19  11  11       1911.25       2038.74        68.21 o                         
 -17  11  11       7892.18       7993.51       125.03 o                         
 -15  11  11       1487.47       1511.90        56.62 o                         
 -13  11  11       3521.78       3640.87        87.80 o                         
 -11  11  11       2557.37       2632.67        59.28 o                         
  -9  11  11       3435.59       3512.29        66.89 o                         
  -7  11  11       4380.84       4126.23        64.89 o                         
  -5  11  11       1840.37       1911.05        41.94 o                         
  -3  11  11         51.23         57.30        15.36 o                         
  -1  11  11        427.61        354.28        19.35 o                         
   1  11  11       3412.67       3272.24        57.41 o                         
   3  11  11       3744.41       3832.84        71.51 o                         
   5  11  11       1773.91       1881.05        50.80 o                         
   7  11  11        183.02        285.02        28.03 o                         
   9  11  11       1539.16       1573.19        52.91 o                         
  11  11  11        204.44        218.98        27.13 o                         
  13  11  11       2305.40       2384.14        70.70 o                         
  15  11  11       2514.48       2467.31        78.13 o                         
 -16  12  11        745.86        686.66        38.52 o                         
 -14  12  11       3756.05       4493.60       119.82 o                         
 -12  12  11          4.49         65.60        21.45 o                         
 -10  12  11       2630.61       2703.44        61.10 o                         
  -8  12  11        850.54        906.78        41.46 o                         
  -6  12  11       2117.03       2131.72        46.07 o                         
  -4  12  11        893.40        984.89        32.21 o                         
  -2  12  11        650.64        650.58        27.49 o                         
   0  12  11        700.58        663.83        29.62 o                         
   2  12  11       1677.22       1772.86        50.07 o                         
   4  12  11       4099.79       3887.69        76.58 o                         
   6  12  11        427.74        406.48        41.02 o                         
   8  12  11       3807.22       3843.44        77.56 o                         
  10  12  11       3280.31       3372.07        71.09 o                         
  12  12  11       2927.23       2932.17        88.10 o                         
 -13  13  11        191.64        167.35        26.24 o                         
 -11  13  11        161.59        130.29        27.90 o                         
  -9  13  11        566.17        397.19        27.01 o                         
  -7  13  11        677.41        611.55        30.88 o                         
  -5  13  11       1160.98       1191.45        37.19 o                         
  -3  13  11        721.70        660.91        29.69 o                         
  -1  13  11        224.16        227.11        22.16 o                         
   1  13  11        827.87        833.50        37.56 o                         
   3  13  11          8.86        -19.49        19.49 o                         
   5  13  11          2.25        -23.16        23.16 o                         
   7  13  11        763.62        810.42        60.85 o                         
   9  13  11        133.91        117.89        24.81 o                         
 -10  14  11        906.77       1125.82        51.29 o                         
  -8  14  11       2714.08       2783.57        60.32 o                         
  -6  14  11        924.53        850.52        37.08 o                         
  -4  14  11        126.26        129.69        19.20 o                         
  -2  14  11        164.52        117.29        20.71 o                         
   0  14  11        402.11        333.12        28.25 o                         
   2  14  11        569.82        602.54        37.23 o                         
   4  14  11        410.11        387.75        30.24 o                         
   6  14  11         62.81         -5.39        25.62 o                         
 -28   0  12        318.02        300.00        70.32 o                         
 -26   0  12        598.67        632.71        60.24 o                         
 -24   0  12       7720.18       7306.59       144.81 o                         
 -22   0  12       1760.82       1949.45        70.25 o                         
 -20   0  12        779.71        481.63        48.45 o                         
 -18   0  12        298.80        708.57        50.83 o                         
 -16   0  12        216.16        195.19        23.28 o                         
 -14   0  12       1222.50       1128.75        42.76 o                         
 -12   0  12      15987.94      15517.17       216.61 o                         
 -10   0  12       3114.42       3017.82        59.69 o                         
  -8   0  12      35676.10      35586.25       407.33 o                         
  -6   0  12       1198.22       1012.18        33.76 o                         
  -4   0  12      22105.39      21555.38       305.08 o                         
  -2   0  12      13944.00      13453.04       197.57 o                         
   0   0  12      20911.47      21152.91       301.70 o                         
   2   0  12      32388.88      32192.04       561.24 o                         
   4   0  12       8610.63       7742.60       148.15 o                         
   6   0  12      12281.44      12869.86       176.54 o                         
   8   0  12         25.65         39.49        18.68 o                         
  10   0  12        103.19         40.39        18.55 o                         
  12   0  12       4068.68       3965.80        82.36 o                         
  14   0  12       2805.73       2958.68        73.24 o                         
  16   0  12       3870.60       2953.84        76.99 o                         
  18   0  12        482.09        387.12        37.11 o                         
  20   0  12        597.74        463.44        40.59 o                         
  22   0  12        350.57        255.03        38.36 o                         
 -27   1  12        381.06        246.77        31.79 o                         
 -25   1  12       3759.22       3451.67        68.83 o                         
 -23   1  12        257.71        214.33        25.45 o                         
 -21   1  12       1074.58       1164.53        41.91 o                         
 -19   1  12         10.70         34.89        17.28 o                         
 -17   1  12        262.56        233.23        19.66 o                         
 -15   1  12        589.92        558.20        24.63 o                         
 -13   1  12       1217.37       1132.43        28.55 o                         
 -11   1  12       8035.38       8158.26       118.25 o                         
  -9   1  12       4796.58       4885.43        60.70 o                         
  -7   1  12        513.53        524.35        17.11 o                         
  -5   1  12       2776.41       2594.75        34.17 o                         
  -3   1  12        211.16        307.41        10.84 o                         
  -1   1  12          1.64         21.86         6.22 o                         
   1   1  12       2772.21       3060.13        38.71 o                         
   3   1  12       2290.63       2231.12        42.32 o                         
   5   1  12        449.19        412.33        22.30 o                         
   7   1  12        309.20        335.99        20.38 o                         
   9   1  12         26.40         19.52        10.33 o                         
  11   1  12        190.48        169.86        18.26 o                         
  13   1  12       1828.06       1851.60        40.56 o                         
  15   1  12         17.56          2.90        15.64 o                         
  17   1  12       1751.34       1921.60        46.64 o                         
  19   1  12         52.30         36.55        18.87 o                         
  21   1  12       1266.67       1319.87        47.77 o                         
  23   1  12          3.85        -20.64        20.64 o                         
 -26   2  12        331.19        309.47        31.77 o                         
 -24   2  12        795.49        880.02        45.20 o                         
 -22   2  12       2909.00       2800.44        55.31 o                         
 -20   2  12       3376.12       3431.03        60.34 o                         
 -18   2  12       7456.30       7590.82       110.39 o                         
 -16   2  12      11104.63      10975.38       145.30 o                         
 -14   2  12       2732.07       2596.11        61.75 o                         
 -12   2  12       2113.38       1926.68        37.44 o                         
 -10   2  12       5987.07       5912.34        79.80 o                         
  -8   2  12      23926.56      24365.02       249.69 o                         
  -6   2  12       4720.38       4737.00        56.68 o                         
  -4   2  12      13863.42      14186.25       132.60 o                         
  -2   2  12       9837.06       9865.17       119.04 o                         
   0   2  12         10.27         11.05        10.50 o                         
   2   2  12      11966.59      12340.30       166.40 o                         
   4   2  12       2000.29       1713.87        38.09 o                         
   6   2  12       7655.52       7430.06        87.01 o                         
   8   2  12       1815.36       1643.60        33.50 o                         
  10   2  12        219.17        236.49        14.61 o                         
  12   2  12        526.77        506.87        24.90 o                         
  14   2  12        140.02        156.26        19.52 o                         
  16   2  12        402.30        429.46        25.97 o                         
  18   2  12       4909.89       4979.85        82.65 o                         
  20   2  12        261.74        184.25        22.08 o                         
  22   2  12         12.30          7.66        26.75 o                         
 -27   3  12        605.00        574.99        46.20 o                         
 -25   3  12         94.09         51.20        21.78 o                         
 -23   3  12        138.29         82.39        19.77 o                         
 -21   3  12         12.78         22.13        16.89 o                         
 -19   3  12        668.05        454.47        25.16 o                         
 -17   3  12      11331.33      11304.24       165.36 o                         
 -15   3  12       1639.58       1830.25        75.90 o                         
 -13   3  12        678.99        680.69        22.46 o                         
 -11   3  12       5510.17       5318.90        83.34 o                         
  -9   3  12       3390.84       3319.26        47.65 o                         
  -7   3  12         65.75        139.40        11.81 o                         
  -5   3  12          8.86         43.05         7.89 o                         
  -3   3  12       5589.77       5546.55        77.97 o                         
  -1   3  12       5552.58       5984.28        82.44 o                         
   1   3  12        308.66        236.37        18.24 o                         
   3   3  12       3585.21       3888.69        59.34 o                         
   5   3  12       2167.63       2197.05        40.42 o                         
   7   3  12       1533.37       1724.05        37.01 o                         
   9   3  12         20.58         30.18        12.05 o                         
  11   3  12       5474.74       5641.70        73.64 o                         
  13   3  12       4034.56       3827.49        62.88 o                         
  15   3  12       1314.03       1327.32        39.05 o                         
  17   3  12        977.50        849.01        35.72 o                         
  19   3  12       1579.30       1631.61        45.35 o                         
  21   3  12       4793.54       4757.31        81.95 o                         
  23   3  12        711.53        631.90        76.25 o                         
 -26   4  12       1194.02       1040.60        47.99 o                         
 -24   4  12        217.94        202.99        22.78 o                         
 -22   4  12         35.87        -17.39        17.39 o                         
 -20   4  12        703.80        468.20        26.41 o                         
 -18   4  12        989.61        958.04        34.16 o                         
 -16   4  12       1832.80       1838.18        49.08 o                         
 -14   4  12         61.37         54.24        11.57 o                         
 -12   4  12        632.54        705.27        25.85 o                         
 -10   4  12          0.75        -10.17        10.17 o                         
  -8   4  12          2.66         16.98         9.19 o                         
  -6   4  12      11120.85      11321.02       117.57 o                         
  -4   4  12       1242.28       1406.05        36.82 o                         
  -2   4  12      14675.39      15152.28       180.05 o                         
   0   4  12        310.34        264.27        18.04 o                         
   2   4  12       1945.38       1956.02        43.72 o                         
   4   4  12       3292.30       3029.86        55.96 o                         
   6   4  12        181.65        238.02        18.30 o                         
   8   4  12       5816.51       5322.53        67.46 o                         
  10   4  12      11411.07      11510.85       125.75 o                         
  12   4  12        316.43        277.17        33.73 o                         
  14   4  12        254.61        235.11        19.77 o                         
  16   4  12        365.69        326.19        24.26 o                         
  18   4  12        796.49        930.72        34.78 o                         
  20   4  12        422.88        341.43        26.24 o                         
  22   4  12        332.97        284.37        26.84 o                         
 -25   5  12        110.09         45.11        30.58 o                         
 -23   5  12         51.48         30.14        18.65 o                         
 -21   5  12       2384.94       2428.79        52.15 o                         
 -19   5  12       4460.00       4626.71        67.94 o                         
 -17   5  12       1272.60       1413.61        36.95 o                         
 -15   5  12        625.56        775.50        34.90 o                         
 -13   5  12        125.76         79.20        14.46 o                         
 -11   5  12      23238.81      23675.84       226.50 o                         
  -9   5  12      17890.30      17322.57       169.44 o                         
  -7   5  12       2536.34       2353.54        36.32 o                         
  -5   5  12       9527.78       9222.85       117.02 o                         
  -3   5  12      10010.75       9669.71       138.05 o                         
  -1   5  12       8697.88       8447.60       113.97 o                         
   1   5  12      10734.64      11011.14       149.00 o                         
   3   5  12      12845.68      12764.31       131.60 o                         
   5   5  12      10951.36      10378.73       122.07 o                         
   7   5  12       5617.86       5948.67        89.26 o                         
   9   5  12       4933.65       5292.55       140.59 o                         
  11   5  12       6011.60       5929.58        86.61 o                         
  13   5  12        831.32        887.90        37.48 o                         
  15   5  12       3056.50       3001.90        75.32 o                         
  17   5  12       3705.53       3820.20        75.25 o                         
  19   5  12       1037.40        997.32        37.57 o                         
  21   5  12       1311.54       1508.37        70.49 o                         
 -24   6  12       1248.15       1126.49        50.53 o                         
 -22   6  12        117.69         98.61        20.08 o                         
 -20   6  12        373.70        287.97        26.81 o                         
 -18   6  12         76.96         94.01        17.63 o                         
 -16   6  12       2106.30       2086.14        41.31 o                         
 -14   6  12          9.50         -4.61        13.83 o                         
 -12   6  12       2697.33       2709.71        60.83 o                         
 -10   6  12       6227.73       6101.39        75.66 o                         
  -8   6  12       2884.82       2898.69        44.60 o                         
  -6   6  12        303.02        301.59        15.79 o                         
  -4   6  12          3.04          3.13        11.15 o                         
  -2   6  12       6801.26       7053.66       102.30 o                         
   0   6  12       3173.13       3160.11        59.65 o                         
   2   6  12         12.93         27.21        12.05 o                         
   4   6  12         25.47         45.72        11.65 o                         
   6   6  12          2.01         49.31        17.47 o                         
   8   6  12       2434.58       2547.16        50.38 o                         
  10   6  12        398.07        511.89        34.01 o                         
  12   6  12       2158.77       2093.05        57.82 o                         
  14   6  12        814.89        848.86        45.98 o                         
  16   6  12         48.53         53.48        25.80 o                         
  18   6  12         42.97         80.77        30.27 o                         
  20   6  12         91.45         84.88        30.96 o                         
 -23   7  12        244.49        220.25        31.16 o                         
 -21   7  12       2397.41       2353.49        51.85 o                         
 -19   7  12       4053.92       3998.02        63.76 o                         
 -17   7  12        133.75        119.98        20.82 o                         
 -15   7  12          6.39          6.74        15.26 o                         
 -13   7  12       4019.30       4168.32        77.87 o                         
 -11   7  12       2165.87       2151.34        43.10 o                         
  -9   7  12        234.46        273.12        18.79 o                         
  -7   7  12       3911.32       3958.06        53.42 o                         
  -5   7  12         26.82         30.90        10.97 o                         
  -3   7  12       2311.42       2369.03        58.64 o                         
  -1   7  12         63.86         60.15        15.69 o                         
   1   7  12       8799.96       8452.38       115.24 o                         
   3   7  12       3064.01       3331.67        55.34 o                         
   5   7  12       5788.35       5738.94        76.46 o                         
   7   7  12        234.62        256.53        24.22 o                         
   9   7  12       4699.01       4720.01        75.01 o                         
  11   7  12       6884.86       6818.38       102.12 o                         
  13   7  12       6137.46       5993.17        92.08 o                         
  15   7  12        635.34        589.10        34.19 o                         
  17   7  12       1025.32       1038.60        46.89 o                         
  19   7  12         66.70         69.38        33.39 o                         
 -22   8  12         38.90          2.31        22.59 o                         
 -20   8  12       1068.53        932.23        38.95 o                         
 -18   8  12       1499.02       1411.59        44.69 o                         
 -16   8  12        133.38        123.58        21.31 o                         
 -14   8  12         68.16         72.27        26.76 o                         
 -12   8  12         73.20         87.33        20.24 o                         
 -10   8  12       5588.29       5641.73        78.66 o                         
  -8   8  12       4062.00       3987.80        59.00 o                         
  -6   8  12       5264.90       5090.26        64.60 o                         
  -4   8  12       6275.54       5976.72        74.25 o                         
  -2   8  12        189.66        193.73        16.24 o                         
   0   8  12          5.40        -10.59        10.59 o                         
   2   8  12       2057.62       1959.28        36.17 o                         
   4   8  12        164.01        222.65        24.56 o                         
   6   8  12          4.50         51.63        21.41 o                         
   8   8  12       2655.72       2429.67        57.66 o                         
  10   8  12        140.99        171.72        22.04 o                         
  12   8  12        308.84        298.49        27.66 o                         
  14   8  12        108.46         63.72        21.48 o                         
  16   8  12        462.12        423.29        36.86 o                         
  18   8  12        133.49         37.00        30.18 o                         
 -21   9  12        772.51        639.70        45.39 o                         
 -19   9  12       2873.66       2894.14        63.12 o                         
 -17   9  12        374.01        357.00        26.86 o                         
 -15   9  12        602.24        622.69        34.37 o                         
 -13   9  12       1267.25       1132.84        39.98 o                         
 -11   9  12       1327.99       1147.21        43.97 o                         
  -9   9  12      15799.48      15175.51       159.77 o                         
  -7   9  12         11.13         -0.67        11.93 o                         
  -5   9  12        505.38        407.94        21.05 o                         
  -3   9  12          9.04          3.29        11.54 o                         
  -1   9  12       3407.66       3316.69        55.68 o                         
   1   9  12       1308.61       1254.67        34.64 o                         
   3   9  12       4038.29       4047.30        58.22 o                         
   5   9  12        717.22        468.40        25.00 o                         
   7   9  12       4477.52       4234.01        72.85 o                         
   9   9  12          0.23          3.31        18.05 o                         
  11   9  12         31.32         28.37        21.01 o                         
  13   9  12       1084.32        937.33        41.36 o                         
  15   9  12         13.17        -20.83        20.83 o                         
  17   9  12        394.86        374.16        42.71 o                         
 -20  10  12       4707.70       4575.53        85.17 o                         
 -18  10  12         27.82         49.33        21.38 o                         
 -16  10  12         90.36        138.01        26.53 o                         
 -14  10  12       6368.63       6450.62        92.04 o                         
 -12  10  12          8.93         14.67        17.34 o                         
 -10  10  12       2413.92       2501.59        49.95 o                         
  -8  10  12          6.14         10.71        13.99 o                         
  -6  10  12       3427.67       3150.59        52.27 o                         
  -4  10  12          6.66         -2.20        13.37 o                         
  -2  10  12       1151.96        929.72        27.44 o                         
   0  10  12        476.78        384.53        22.22 o                         
   2  10  12        730.70        765.80        27.99 o                         
   4  10  12         83.24         78.27        18.06 o                         
   6  10  12        440.78        433.81        26.32 o                         
   8  10  12         33.70          7.12        17.19 o                         
  10  10  12       1633.63       1525.89        50.68 o                         
  12  10  12       2061.10       2011.80        63.45 o                         
  14  10  12        304.95        300.51        38.56 o                         
  16  10  12       1485.47       1567.54        65.95 o                         
 -19  11  12         41.33         47.94        65.29 o                         
 -17  11  12          7.66         22.00        23.37 o                         
 -15  11  12         26.60         66.61        27.13 o                         
 -13  11  12        150.20        146.04        23.97 o                         
 -11  11  12       2738.07       2987.68        98.38 o                         
  -9  11  12       1835.71       1752.49        43.28 o                         
  -7  11  12       4447.53       4223.56        68.75 o                         
  -5  11  12       1780.63       1762.58        40.97 o                         
  -3  11  12        880.88        827.96        28.13 o                         
  -1  11  12         11.07        -13.47        13.47 o                         
   1  11  12        361.02        357.30        23.48 o                         
   3  11  12       1690.60       1619.62        46.70 o                         
   5  11  12       1675.03       1640.05        47.21 o                         
   7  11  12        641.08        647.27        34.27 o                         
   9  11  12        211.52        263.11        25.49 o                         
  11  11  12        750.37        804.26        57.20 o                         
  13  11  12         46.11         38.06        31.82 o                         
 -16  12  12       1085.34       1133.50        55.54 o                         
 -14  12  12       2193.39       2269.75        67.16 o                         
 -12  12  12        165.50        155.39        25.87 o                         
 -10  12  12         36.01         16.49        16.72 o                         
  -8  12  12       2047.61       2086.77        52.68 o                         
  -6  12  12       1450.27       1388.27        37.76 o                         
  -4  12  12       1974.73       2147.74        43.22 o                         
  -2  12  12        237.54        135.79        17.14 o                         
   0  12  12       1515.83       1483.11        38.48 o                         
   2  12  12       5712.68       5434.92        89.83 o                         
   4  12  12       4694.79       4859.08        85.99 o                         
   6  12  12       1623.23       1511.32        51.40 o                         
   8  12  12       3183.21       3460.55        76.55 o                         
  10  12  12        941.17       1092.23        57.06 o                         
  12  12  12         46.57         67.08        29.70 o                         
 -13  13  12        856.79        863.45        45.35 o                         
 -11  13  12         89.40         36.58        21.38 o                         
  -9  13  12         21.57        -10.21        16.94 o                         
  -7  13  12        127.36         45.25        19.75 o                         
  -5  13  12        965.82        883.19        32.87 o                         
  -3  13  12         30.61        -15.42        15.80 o                         
  -1  13  12        289.28        346.12        32.81 o                         
   1  13  12       1432.47       1530.87        48.99 o                         
   3  13  12        693.64        598.19        33.48 o                         
   5  13  12         98.93        140.12        26.25 o                         
   7  13  12         26.52          0.98        24.05 o                         
   9  13  12        137.36         24.37        32.43 o                         
  -8  14  12        282.62        327.06        28.25 o                         
  -6  14  12         60.53         25.33        18.16 o                         
  -4  14  12         98.58         56.48        23.60 o                         
  -2  14  12        462.87        329.28        24.63 o                         
   0  14  12        202.26        101.69        29.74 o                         
   2  14  12       1340.18       1224.17        52.68 o                         
   4  14  12         15.65        -24.12        24.12 o                         
 -27   1  13       1446.93       1248.97        71.47 o                         
 -25   1  13        104.44        146.92        33.53 o                         
 -23   1  13       1940.52       1976.45        51.38 o                         
 -21   1  13       1018.56       1148.37        40.25 o                         
 -19   1  13       1658.85       1776.74        45.07 o                         
 -17   1  13       1306.61       1189.95        40.04 o                         
 -15   1  13         20.51         17.00        12.64 o                         
 -13   1  13      10036.03       9832.80       128.48 o                         
 -11   1  13       4602.45       4606.88        58.92 o                         
  -9   1  13      14148.35      14438.80       148.35 o                         
  -7   1  13      15127.16      14524.86       152.63 o                         
  -5   1  13      11040.02      10708.41       107.54 o                         
  -3   1  13       7358.64       7110.16        80.40 o                         
  -1   1  13        259.52        218.00        11.61 o                         
   1   1  13        659.55        992.31        21.67 o                         
   3   1  13        160.95        296.04        16.71 o                         
   5   1  13      15067.99      14977.34       161.39 o                         
   7   1  13       4387.99       4293.43        66.38 o                         
   9   1  13        163.75        198.99        16.02 o                         
  11   1  13       6198.07       6293.59        78.28 o                         
  13   1  13       5162.68       4948.81        72.28 o                         
  15   1  13       1531.65       1615.42        42.63 o                         
  17   1  13      11338.83      11202.77       137.60 o                         
  19   1  13       1559.63       1676.88        49.28 o                         
  21   1  13       2000.23       1870.69        54.38 o                         
 -26   2  13         47.38          1.02        24.33 o                         
 -24   2  13          2.05        -17.19        17.19 o                         
 -22   2  13          2.71         -7.26        16.62 o                         
 -20   2  13       3164.43       3244.09        58.59 o                         
 -18   2  13       7585.38       7484.56        99.77 o                         
 -16   2  13       4600.47       4604.69       107.60 o                         
 -14   2  13        431.06        503.49        22.26 o                         
 -12   2  13       1897.48       1982.88        36.48 o                         
 -10   2  13      12754.89      12609.03       126.89 o                         
  -8   2  13         61.98         61.61        10.88 o                         
  -6   2  13       2428.69       2284.90        33.58 o                         
  -4   2  13        108.24        129.35         8.38 o                         
  -2   2  13        628.58        697.04        25.55 o                         
   0   2  13         25.80         37.72         7.55 o                         
   2   2  13       3064.86       3123.75        57.31 o                         
   4   2  13        189.44        296.96        20.24 o                         
   6   2  13       1120.82       1262.07        33.70 o                         
   8   2  13         65.94         61.44        13.14 o                         
  10   2  13       3729.59       3911.63        57.14 o                         
  12   2  13       1123.38       1032.86        31.17 o                         
  14   2  13       1745.32       1804.71        43.27 o                         
  16   2  13          4.84        -15.67        15.67 o                         
  18   2  13        239.49        247.81        22.46 o                         
  20   2  13        832.04        618.72        33.77 o                         
  22   2  13       1018.95        852.81        49.80 o                         
 -27   3  13          1.37        -24.09        24.09 o                         
 -25   3  13          1.91        -18.98        18.98 o                         
 -23   3  13          1.42        -16.63        16.63 o                         
 -21   3  13         22.40        -15.86        15.86 o                         
 -19   3  13       2741.45       2695.57        59.40 o                         
 -17   3  13        792.17       1037.77        39.17 o                         
 -15   3  13        108.55        118.30        14.84 o                         
 -13   3  13          1.90         33.82        12.39 o                         
 -11   3  13         19.30         22.00        11.01 o                         
  -9   3  13       2094.68       2265.42        37.91 o                         
  -7   3  13          5.46         -6.86         7.85 o                         
  -5   3  13        102.48        102.04        11.52 o                         
  -3   3  13        432.43        581.25        24.12 o                         
  -1   3  13       1733.24       1767.43        38.03 o                         
   1   3  13          1.73         14.12        11.95 o                         
   3   3  13        898.70        723.03        22.47 o                         
   5   3  13         27.96         50.46        16.05 o                         
   7   3  13       2187.21       2324.39        43.17 o                         
   9   3  13       5691.32       5709.25        80.92 o                         
  11   3  13       1134.70       1189.13        33.34 o                         
  13   3  13       1680.58       1753.63        45.65 o                         
  15   3  13         10.03         -4.41        15.60 o                         
  17   3  13         33.58         14.96        16.53 o                         
  19   3  13        616.38        574.53        29.91 o                         
  21   3  13          7.31        -17.37        19.66 o                         
 -26   4  13        481.17        432.81        31.98 o                         
 -24   4  13        554.99        511.62        30.14 o                         
 -22   4  13        633.01        678.89        31.33 o                         
 -20   4  13       4523.48       4900.44        72.03 o                         
 -18   4  13       7470.08       7230.47       110.70 o                         
 -16   4  13       5764.92       5937.24       104.26 o                         
 -14   4  13        420.06        409.19        26.30 o                         
 -12   4  13       2713.54       2637.68        45.18 o                         
 -10   4  13       5820.15       5827.42        74.03 o                         
  -8   4  13      37217.85      37317.21       354.84 o                         
  -6   4  13       3951.41       3780.30        53.21 o                         
  -4   4  13        439.68        431.68        27.64 o                         
  -2   4  13       1151.76       1205.15        41.91 o                         
   0   4  13        929.25        694.30        29.55 o                         
   2   4  13       3593.46       3784.92        66.12 o                         
   4   4  13         14.20         26.04        12.80 o                         
   6   4  13       5316.63       5180.68        70.76 o                         
   8   4  13        336.58        352.07        26.49 o                         
  10   4  13        208.46        192.98        22.85 o                         
  12   4  13       5127.20       5293.37        74.24 o                         
  14   4  13       1947.92       1895.03        44.29 o                         
  16   4  13        291.73        279.35        22.96 o                         
  18   4  13       3881.17       3945.97        68.65 o                         
  20   4  13         15.94        -17.09        17.09 o                         
 -25   5  13        253.84        189.59        25.10 o                         
 -23   5  13         27.13        -18.55        18.55 o                         
 -21   5  13        677.52        711.59        35.21 o                         
 -19   5  13        598.48        701.79        32.09 o                         
 -17   5  13        408.81        418.57        23.72 o                         
 -15   5  13        613.78        673.78        34.16 o                         
 -13   5  13         39.84         25.43        16.09 o                         
 -11   5  13       2757.89       2748.41        45.55 o                         
  -9   5  13       9663.16      10012.18       106.70 o                         
  -7   5  13       2722.64       2701.87        41.03 o                         
  -5   5  13         24.49         -4.75         9.48 o                         
  -3   5  13       2449.18       2707.11        53.60 o                         
  -1   5  13         54.98         56.39        13.89 o                         
   1   5  13       1691.16       1568.08        41.81 o                         
   3   5  13        301.44        274.32        16.93 o                         
   5   5  13       3863.54       4005.66        53.28 o                         
   7   5  13       6036.03       6289.80       114.35 o                         
   9   5  13       8556.58       8713.43       100.75 o                         
  11   5  13        672.42        617.67        37.81 o                         
  13   5  13        429.76        375.30        30.68 o                         
  15   5  13        109.14        114.48        21.97 o                         
  17   5  13       2322.05       2498.34        67.41 o                         
  19   5  13        631.34        617.94        39.14 o                         
  21   5  13        681.75        665.76        40.44 o                         
 -24   6  13       1774.98       1858.62        51.47 o                         
 -22   6  13       2181.52       2128.29        55.37 o                         
 -20   6  13        807.60        837.52        33.18 o                         
 -18   6  13       2076.74       2169.38        44.93 o                         
 -16   6  13       1302.45       1348.62        49.56 o                         
 -14   6  13        570.44        664.73        34.00 o                         
 -12   6  13        364.69        358.77        22.29 o                         
 -10   6  13      11983.78      11653.60       124.20 o                         
  -8   6  13      19398.83      18836.09       183.23 o                         
  -6   6  13       2832.54       2784.42        52.87 o                         
  -4   6  13       1867.22       1802.18        41.00 o                         
  -2   6  13       5932.68       5399.76        90.62 o                         
   0   6  13       2230.11       2036.15        50.38 o                         
   2   6  13      13936.42      13445.05       164.39 o                         
   4   6  13       4888.85       4599.26        60.25 o                         
   6   6  13       2284.27       2411.30        40.94 o                         
   8   6  13       1332.53       1312.85        75.38 o                         
  10   6  13       1736.74       1874.58        48.85 o                         
  12   6  13        438.20        443.69        30.46 o                         
  14   6  13        613.13        643.99        35.15 o                         
  16   6  13       1019.54       1050.17        51.25 o                         
  18   6  13        188.07        194.97        28.52 o                         
  20   6  13        546.74        494.14        58.27 o                         
 -23   7  13        408.40        379.41        26.57 o                         
 -21   7  13        700.03        696.41        37.49 o                         
 -19   7  13        154.53        194.95        22.30 o                         
 -17   7  13       1280.54       1299.41        41.96 o                         
 -15   7  13        692.77        683.57        33.65 o                         
 -13   7  13         63.36         58.07        16.40 o                         
 -11   7  13         18.26        -11.56        14.10 o                         
  -9   7  13       2822.27       2895.38        47.43 o                         
  -7   7  13      17603.46      17519.97       173.21 o                         
  -5   7  13        682.64        569.92        32.22 o                         
  -3   7  13       1894.42       1775.51        52.72 o                         
  -1   7  13      11504.38      11587.12       153.64 o                         
   1   7  13       3756.97       3934.00        80.54 o                         
   3   7  13         54.80         61.97        12.59 o                         
   5   7  13        529.11        471.13        26.22 o                         
   7   7  13        397.54        478.20        28.74 o                         
   9   7  13        372.21        450.49        33.00 o                         
  11   7  13       3099.82       2909.25        64.41 o                         
  13   7  13        102.37        102.48        23.72 o                         
  15   7  13         29.00         -1.77        20.48 o                         
  17   7  13       1321.62       1429.17        56.45 o                         
  19   7  13        455.85        420.84        46.11 o                         
 -22   8  13        896.15        757.80        37.79 o                         
 -20   8  13        251.89        218.29        25.96 o                         
 -18   8  13        680.20        669.88        35.79 o                         
 -16   8  13        569.89        580.41        30.08 o                         
 -14   8  13        148.63        129.91        27.66 o                         
 -12   8  13       4076.87       3803.18        63.01 o                         
 -10   8  13        804.30        677.19        30.28 o                         
  -8   8  13      10459.12      10116.21       120.93 o                         
  -6   8  13       2594.36       2413.16        40.67 o                         
  -4   8  13       5592.40       5815.59        92.24 o                         
  -2   8  13      10370.77      10194.83       154.38 o                         
   0   8  13        418.07        431.16        28.78 o                         
   2   8  13       2025.12       2201.87        44.16 o                         
   4   8  13       3939.20       3817.79        63.89 o                         
   6   8  13       2212.88       2273.94        47.97 o                         
   8   8  13       2047.79       2135.95        56.42 o                         
  10   8  13       2136.94       1833.10        54.72 o                         
  12   8  13        317.81        304.87        28.90 o                         
  14   8  13        728.42        601.16        34.05 o                         
  16   8  13        262.49        153.11        26.80 o                         
  18   8  13          1.75        -32.51        32.51 o                         
 -21   9  13       2373.40       2549.61        63.02 o                         
 -19   9  13          8.58         14.01        21.91 o                         
 -17   9  13        827.77        852.03        36.52 o                         
 -15   9  13        171.93        249.74        23.90 o                         
 -13   9  13         15.80         29.73        16.65 o                         
 -11   9  13       1150.15       1496.24        40.85 o                         
  -9   9  13       3051.51       2903.92        59.47 o                         
  -7   9  13        498.22        629.71        26.15 o                         
  -5   9  13        453.32        411.58        20.21 o                         
  -3   9  13        260.82        235.73        22.08 o                         
  -1   9  13        981.59        960.97        28.44 o                         
   1   9  13        161.14        178.24        16.68 o                         
   3   9  13       4313.92       3924.36        57.58 o                         
   5   9  13        812.13        907.75        36.30 o                         
   7   9  13          9.00         11.14        15.39 o                         
   9   9  13       1813.62       1770.57        47.13 o                         
  11   9  13       1759.02       1793.81        57.30 o                         
  13   9  13        341.86        246.81        29.72 o                         
  15   9  13       1360.22       1375.17        60.56 o                         
  17   9  13          6.22        -21.76        21.76 o                         
 -20  10  13       1995.08       2159.90        80.37 o                         
 -18  10  13       1394.35       1357.98        81.80 o                         
 -16  10  13        596.61        569.21        31.36 o                         
 -14  10  13       1382.70       1517.28        45.62 o                         
 -12  10  13         50.73         83.66        18.89 o                         
 -10  10  13       1759.81       1736.70        43.98 o                         
  -8  10  13       2342.66       2324.78        47.47 o                         
  -6  10  13       4822.60       4567.52        68.47 o                         
  -4  10  13       2268.77       2058.21        43.88 o                         
  -2  10  13        415.11        430.50        23.29 o                         
   0  10  13       1545.23       1418.31        39.08 o                         
   2  10  13        913.58        815.62        28.69 o                         
   4  10  13        459.81        450.58        26.46 o                         
   6  10  13        458.52        420.21        27.12 o                         
   8  10  13        800.45        709.45        32.45 o                         
  10  10  13        225.76        279.91        30.14 o                         
  12  10  13         81.58         42.14        24.00 o                         
  14  10  13        335.08        261.25        35.07 o                         
 -17  11  13       1331.32       1343.93        52.90 o                         
 -15  11  13        205.48        228.53        25.64 o                         
 -13  11  13       2342.99       2392.72        54.01 o                         
 -11  11  13        756.85        830.57        35.65 o                         
  -9  11  13         10.39        -11.13        15.12 o                         
  -7  11  13        519.36        588.46        35.37 o                         
  -5  11  13       3293.76       3172.95        53.35 o                         
  -3  11  13       2614.27       2559.88        44.08 o                         
  -1  11  13        624.38        665.37        26.45 o                         
   1  11  13        495.73        525.91        26.18 o                         
   3  11  13       6827.26       6553.28        98.48 o                         
   5  11  13       1829.40       1960.80        49.99 o                         
   7  11  13       2461.75       2613.96        61.97 o                         
   9  11  13       8888.75       8999.29       150.38 o                         
  11  11  13       4040.17       4600.68        97.09 o                         
  13  11  13       1076.19       1054.90        69.34 o                         
 -14  12  13        753.09        626.24        44.67 o                         
 -12  12  13       1208.92       1387.41        42.64 o                         
 -10  12  13       1831.56       2002.81        60.52 o                         
  -8  12  13        112.29        117.07        19.61 o                         
  -6  12  13       1227.06       1137.93        36.46 o                         
  -4  12  13        778.91        679.50        27.75 o                         
  -2  12  13        685.97        598.86        37.97 o                         
   0  12  13        574.51        497.18        25.11 o                         
   2  12  13       1486.54       1694.54        49.19 o                         
   4  12  13        487.82        594.69        36.26 o                         
   6  12  13         69.34         20.65        24.67 o                         
   8  12  13        281.94        345.30        33.08 o                         
  10  12  13        239.43        349.66        33.79 o                         
 -11  13  13         95.22         96.00        21.62 o                         
  -9  13  13        890.27        897.38        38.53 o                         
  -7  13  13         37.68        -11.89        23.08 o                         
  -5  13  13        473.29        392.96        24.30 o                         
  -3  13  13        218.97        156.31        19.84 o                         
  -1  13  13         32.72          3.51        18.48 o                         
   1  13  13        756.46        838.63        39.52 o                         
   3  13  13       1062.90       1140.41        62.60 o                         
   5  13  13       1154.70       1154.69        52.76 o                         
   7  13  13        683.79        845.88        45.48 o                         
  -6  14  13          9.32        -18.67        18.67 o                         
  -4  14  13         31.27        -17.90        17.90 o                         
  -2  14  13        700.92        770.38        41.57 o                         
   0  14  13          3.87        -21.60        23.39 o                         
 -26   0  14          5.40         32.93        33.64 o                         
 -24   0  14        451.40        446.09        43.01 o                         
 -22   0  14       1198.28       1369.64        61.35 o                         
 -20   0  14      22707.31      22560.13       321.92 o                         
 -18   0  14      14910.68      14077.80       214.51 o                         
 -16   0  14      13312.37      12640.08       433.44 o                         
 -14   0  14         73.87        134.24        20.61 o                         
 -12   0  14         40.05         -2.97        24.81 o                         
 -10   0  14      30919.85      30652.99       356.49 o                         
  -8   0  14      16262.59      16442.61       257.06 o                         
  -6   0  14      12932.74      12203.64       213.38 o                         
  -4   0  14      20148.04      18905.11       387.36 o                         
  -2   0  14      17118.09      17240.10       252.31 o                         
   0   0  14       9691.38       9115.44       196.05 o                         
   2   0  14        409.82        583.38        38.93 o                         
   4   0  14      18013.43      17247.36       299.64 o                         
   6   0  14      26217.96      25803.53       437.28 o                         
   8   0  14        550.78        590.99        28.56 o                         
  10   0  14       3938.77       3880.31        86.44 o                         
  12   0  14       6269.24       5845.60       107.12 o                         
  14   0  14       6810.49       6986.04       124.61 o                         
  16   0  14       6204.87       6166.46       118.57 o                         
  18   0  14       2756.11       2884.63        87.14 o                         
  20   0  14        995.74        854.96        85.17 o                         
  22   0  14       1006.22        951.28        76.60 o                         
 -27   1  14        992.65       1009.75        60.87 o                         
 -25   1  14         73.25        109.41        27.68 o                         
 -23   1  14         89.13         73.35        20.43 o                         
 -21   1  14       1265.16       1084.40        39.41 o                         
 -19   1  14         89.78        123.59        17.92 o                         
 -17   1  14        440.74        484.94        29.17 o                         
 -15   1  14        574.04        529.11        23.86 o                         
 -13   1  14          8.01          4.88         9.24 o                         
 -11   1  14        333.92        348.48        17.71 o                         
  -9   1  14       8721.17       9218.84        95.75 o                         
  -7   1  14        777.95        671.62        17.89 o                         
  -5   1  14       1168.22       1258.09        32.02 o                         
  -3   1  14       3005.74       3491.23        51.26 o                         
  -1   1  14       1471.29       1593.32        27.31 o                         
   1   1  14       4653.65       4698.43        70.40 o                         
   3   1  14        270.56        344.90        22.47 o                         
   5   1  14       6848.85       7017.19        85.43 o                         
   7   1  14        423.34        428.92        25.37 o                         
   9   1  14       1232.76       1223.08        33.02 o                         
  11   1  14          6.59         -2.58        12.23 o                         
  13   1  14        546.09        439.19        21.96 o                         
  15   1  14         19.90         12.41        15.52 o                         
  17   1  14       1313.50       1274.53        40.35 o                         
  19   1  14         90.74        101.73        20.77 o                         
  21   1  14         25.23         20.19        28.05 o                         
 -26   2  14       1524.62       1615.70        55.94 o                         
 -24   2  14        106.34        108.30        21.33 o                         
 -22   2  14       3527.01       3433.03        63.93 o                         
 -20   2  14       1770.69       1747.07        45.03 o                         
 -18   2  14        136.23        102.48        17.33 o                         
 -16   2  14        247.95        286.72        21.46 o                         
 -14   2  14       4109.16       4109.15        87.59 o                         
 -12   2  14       1273.04       1104.43        36.11 o                         
 -10   2  14       6953.38       7188.60        80.54 o                         
  -8   2  14       5883.48       5954.47        70.61 o                         
  -6   2  14         19.76         -0.33         8.05 o                         
  -4   2  14       4521.62       4799.18        50.33 o                         
  -2   2  14       6377.35       6783.58        95.30 o                         
   0   2  14      10844.37      10487.91       107.55 o                         
   2   2  14       3595.57       3837.15        55.35 o                         
   4   2  14       1194.05       1299.93        41.01 o                         
   6   2  14       9143.70       9442.80       127.33 o                         
   8   2  14        739.76        736.52        31.45 o                         
  10   2  14        250.46        281.87        19.18 o                         
  12   2  14      13878.71      13627.27       144.93 o                         
  14   2  14          4.84        -14.86        14.86 o                         
  16   2  14        661.43        729.23        36.20 o                         
  18   2  14        851.36        853.40        35.66 o                         
  20   2  14       1241.63       1144.69        41.95 o                         
 -25   3  14        145.72         66.12        25.55 o                         
 -23   3  14          3.92        -16.34        16.34 o                         
 -21   3  14        343.93        350.75        25.16 o                         
 -19   3  14       5816.12       5851.36        86.88 o                         
 -17   3  14       3184.03       2892.43       101.81 o                         
 -15   3  14        774.01        794.00        38.98 o                         
 -13   3  14       7589.07       7869.25       134.06 o                         
 -11   3  14       1961.32       1973.91        36.68 o                         
  -9   3  14       4069.97       4667.21        60.76 o                         
  -7   3  14       3020.82       3202.58        44.00 o                         
  -5   3  14       3203.40       2915.56        47.81 o                         
  -3   3  14         60.93         88.31        13.50 o                         
  -1   3  14       7423.64       7516.76       100.11 o                         
   1   3  14         35.24         52.99        14.10 o                         
   3   3  14       5421.42       5298.59        71.51 o                         
   5   3  14      19281.55      19302.10       222.58 o                         
   7   3  14         30.46         57.60        15.98 o                         
   9   3  14        263.87        349.75        20.51 o                         
  11   3  14       1295.91       1226.84        46.84 o                         
  13   3  14         26.81         12.33        15.72 o                         
  15   3  14       7125.43       7091.97        96.00 o                         
  17   3  14       3598.50       3831.45        66.73 o                         
  19   3  14         29.44          2.92        18.01 o                         
  21   3  14         66.75         63.10        29.74 o                         
 -26   4  14         15.83         -5.83        24.21 o                         
 -24   4  14         17.02        -17.97        17.97 o                         
 -22   4  14        506.90        403.23        25.45 o                         
 -20   4  14       1035.65        917.87        34.59 o                         
 -18   4  14       1159.28       1261.95        44.27 o                         
 -16   4  14        145.26        184.14        22.67 o                         
 -14   4  14       3124.85       3230.65        83.88 o                         
 -12   4  14       1813.23       1860.36        42.74 o                         
 -10   4  14       7739.82       7581.47        90.15 o                         
  -8   4  14       5420.35       5346.81        66.37 o                         
  -6   4  14        157.33        122.92        13.60 o                         
  -4   4  14        910.10        759.94        32.89 o                         
  -2   4  14         96.66         81.26        15.21 o                         
   0   4  14       1218.12       1305.72        35.97 o                         
   2   4  14        419.03        402.78        21.01 o                         
   4   4  14         27.43         57.23        22.81 o                         
   6   4  14        283.24        363.85        21.15 o                         
   8   4  14        195.58        262.63        19.71 o                         
  10   4  14          4.34          7.03        23.12 o                         
  12   4  14        312.15        260.45        25.91 o                         
  14   4  14        336.25        250.88        28.73 o                         
  16   4  14        171.72        126.47        22.22 o                         
  18   4  14          4.70         13.49        18.11 o                         
  20   4  14        106.17         41.04        20.18 o                         
 -25   5  14        760.56        698.28        34.67 o                         
 -23   5  14       1030.16       1103.96        42.33 o                         
 -21   5  14       5760.08       6219.78       112.98 o                         
 -19   5  14        324.67        395.95        25.60 o                         
 -17   5  14       3277.40       3401.06        60.24 o                         
 -15   5  14       6256.21       6506.35        85.44 o                         
 -13   5  14       2622.36       2517.81        45.66 o                         
 -11   5  14        998.96       1054.27        29.31 o                         
  -9   5  14       1814.13       1836.23        35.90 o                         
  -7   5  14      12970.67      12350.71       140.92 o                         
  -5   5  14      11027.03      11005.50       168.81 o                         
  -3   5  14        295.75        288.81        22.51 o                         
  -1   5  14       5562.89       5537.45        85.37 o                         
   1   5  14       9813.94       9628.74       135.44 o                         
   3   5  14       2145.68       2236.08        50.52 o                         
   5   5  14       8797.03       8942.31       104.34 o                         
   7   5  14       1859.04       2027.24        50.75 o                         
   9   5  14       5428.10       5202.29        74.88 o                         
  11   5  14       1539.71       1485.78        36.97 o                         
  13   5  14       2740.21       2698.70        50.03 o                         
  15   5  14        911.46        949.11        36.08 o                         
  17   5  14        535.19        531.32        33.45 o                         
  19   5  14        956.44        919.52        65.77 o                         
 -24   6  14         23.58        -12.40        18.87 o                         
 -22   6  14          2.84        -16.02        16.02 o                         
 -20   6  14       3052.67       3130.92        62.09 o                         
 -18   6  14       5988.08       5805.43        84.59 o                         
 -16   6  14        501.14        462.18        24.75 o                         
 -14   6  14         12.05        121.07        17.40 o                         
 -12   6  14        536.71        517.98        26.30 o                         
 -10   6  14       1436.56       1454.18        34.23 o                         
  -8   6  14       1986.06       2100.65        38.44 o                         
  -6   6  14       3963.06       3868.70        65.26 o                         
  -4   6  14        990.00        903.23        40.03 o                         
  -2   6  14       1256.76       1225.29        39.51 o                         
   0   6  14          3.77          3.91        14.83 o                         
   2   6  14          6.60         25.79        12.85 o                         
   4   6  14        727.50        713.92        28.49 o                         
   6   6  14       6194.86       6323.35        76.53 o                         
   8   6  14        480.73        491.26        33.83 o                         
  10   6  14        299.97        381.96        29.94 o                         
  12   6  14       2818.92       2853.84        60.72 o                         
  14   6  14       1450.18       1288.13        54.06 o                         
  16   6  14       4180.72       4293.37        79.50 o                         
  18   6  14         56.10        -11.47        26.89 o                         
 -23   7  14        116.71         24.61        20.09 o                         
 -21   7  14       1601.17       1618.01        58.70 o                         
 -19   7  14        865.16        853.18        39.68 o                         
 -17   7  14       1117.77       1212.90        40.17 o                         
 -15   7  14       2658.41       2782.88        51.21 o                         
 -13   7  14       1495.51       1581.76        47.28 o                         
 -11   7  14        468.97        404.26        25.15 o                         
  -9   7  14        126.29        155.68        16.02 o                         
  -7   7  14       5535.67       5389.90        81.97 o                         
  -5   7  14      15067.61      14762.15       195.83 o                         
  -3   7  14        199.02        246.70        25.75 o                         
  -1   7  14       4774.65       4913.62        84.28 o                         
   1   7  14       2272.77       2210.24        49.17 o                         
   3   7  14         74.71         78.46        17.20 o                         
   5   7  14       3988.80       4148.50        55.63 o                         
   7   7  14       2813.40       2972.47        66.07 o                         
   9   7  14      10264.66      10085.67       130.65 o                         
  11   7  14        148.45        198.58        26.72 o                         
  13   7  14        180.06        153.05        40.70 o                         
  15   7  14        852.80        846.69        54.76 o                         
  17   7  14        147.42         98.77        28.44 o                         
 -22   8  14        667.61        630.48        56.72 o                         
 -20   8  14       2637.33       2757.28        61.29 o                         
 -18   8  14       1332.66       1369.47        41.71 o                         
 -16   8  14        436.91        349.73        31.69 o                         
 -14   8  14       4582.72       4408.80        69.38 o                         
 -12   8  14       2752.70       2686.54        55.34 o                         
 -10   8  14          4.57          7.08        15.59 o                         
  -8   8  14        109.63        174.76        16.46 o                         
  -6   8  14       1466.16       1445.61        46.53 o                         
  -4   8  14        290.66        234.66        23.62 o                         
  -2   8  14        476.19        440.95        33.08 o                         
   0   8  14        265.62        313.93        25.75 o                         
   2   8  14       3197.43       3203.41        60.52 o                         
   4   8  14       2652.00       2500.54        42.50 o                         
   6   8  14       1127.23        950.94        31.97 o                         
   8   8  14        186.28        204.71        22.75 o                         
  10   8  14        347.38        379.23        27.28 o                         
  12   8  14       1642.10       1608.98        50.70 o                         
  14   8  14       1094.83       1044.15        45.61 o                         
  16   8  14        584.41        537.10        38.21 o                         
 -21   9  14       2013.77       2252.66        83.01 o                         
 -19   9  14        582.83        537.38        45.66 o                         
 -17   9  14          6.42        -12.26        17.10 o                         
 -15   9  14          0.02         20.62        19.24 o                         
 -13   9  14       1478.54       1433.30        41.96 o                         
 -11   9  14        693.51        824.29        39.30 o                         
  -9   9  14        693.29        823.02        42.08 o                         
  -7   9  14       4434.96       4508.80        63.31 o                         
  -5   9  14        639.32        694.77        40.73 o                         
  -3   9  14          2.92          5.91        15.94 o                         
  -1   9  14       1592.73       1366.20        60.33 o                         
   1   9  14       1089.75        877.58        36.77 o                         
   3   9  14        385.82        356.23        21.80 o                         
   5   9  14       4001.00       3970.67        65.28 o                         
   7   9  14        220.49        192.73        19.61 o                         
   9   9  14         81.63         42.89        17.63 o                         
  11   9  14        383.51        385.52        28.40 o                         
  13   9  14        531.13        409.71        39.29 o                         
  15   9  14         10.55        -25.95        25.95 o                         
 -18  10  14          9.32         27.70        21.05 o                         
 -16  10  14        258.27        248.45        27.78 o                         
 -14  10  14       1170.41       1109.94        40.90 o                         
 -12  10  14       1241.91       1191.10        38.95 o                         
 -10  10  14        108.22        129.46        17.60 o                         
  -8  10  14        152.46        167.56        17.71 o                         
  -6  10  14       2534.88       2461.08        50.84 o                         
  -4  10  14       2156.38       2019.30        45.40 o                         
  -2  10  14       3944.90       3531.62        68.86 o                         
   0  10  14       1473.82       1427.29        57.69 o                         
   2  10  14         46.03         13.30        14.18 o                         
   4  10  14        121.94         95.56        18.04 o                         
   6  10  14        171.74        206.87        21.66 o                         
   8  10  14       1290.03       1314.43        40.90 o                         
  10  10  14        131.46        163.65        24.22 o                         
  12  10  14        340.35        378.24        43.74 o                         
  14  10  14         74.73        -23.20        23.20 o                         
 -17  11  14        774.34        765.83        37.64 o                         
 -15  11  14        717.04        419.60        42.62 o                         
 -13  11  14        434.39        515.12        30.13 o                         
 -11  11  14       4001.73       4096.62        66.61 o                         
  -9  11  14         21.75         39.18        17.86 o                         
  -7  11  14       1410.68       1476.49        42.15 o                         
  -5  11  14        788.13        741.16        27.44 o                         
  -3  11  14       1153.47       1099.89        31.32 o                         
  -1  11  14       5637.95       5538.80        73.13 o                         
   1  11  14        679.81        680.90        39.21 o                         
   3  11  14       2347.73       2373.19        50.51 o                         
   5  11  14        189.84        234.51        22.96 o                         
   7  11  14       6373.56       6573.63       110.27 o                         
   9  11  14       7005.43       7406.24       141.76 o                         
  11  11  14       9062.26       9646.72       137.19 o                         
 -14  12  14       1480.52       1444.69        63.22 o                         
 -12  12  14        268.80        317.44        30.55 o                         
 -10  12  14        413.19        530.73        33.62 o                         
  -8  12  14        130.79        149.95        25.91 o                         
  -6  12  14        491.15        486.52        25.95 o                         
  -4  12  14       1433.74       1255.56        35.43 o                         
  -2  12  14       3080.35       2970.64        52.06 o                         
   0  12  14       1062.59       1033.82        37.10 o                         
   2  12  14        198.79        242.33        25.64 o                         
   4  12  14        225.09        319.28        29.78 o                         
   6  12  14          3.38         12.09        27.36 o                         
   8  12  14       2035.72       2016.55        59.01 o                         
 -11  13  14       1238.17       1246.06        50.49 o                         
  -9  13  14        104.72        120.99        20.92 o                         
  -7  13  14       3151.27       3725.94        73.13 o                         
  -5  13  14       1852.14       2123.33        47.84 o                         
  -3  13  14       2005.93       1956.04        46.90 o                         
  -1  13  14       1087.42       1024.30        35.92 o                         
   1  13  14       1015.96       1045.84        44.68 o                         
   3  13  14         22.30         -3.99        25.09 o                         
   5  13  14        461.48        538.99        34.14 o                         
 -25   1  15        210.16        218.94        31.45 o                         
 -23   1  15        638.08        696.03        40.25 o                         
 -21   1  15       1183.14       1271.94        41.50 o                         
 -19   1  15      15998.07      15637.53       166.43 o                         
 -17   1  15      13070.66      12511.07       228.47 o                         
 -15   1  15         47.49         24.12        33.17 o                         
 -13   1  15       4476.97       4500.04        61.71 o                         
 -11   1  15       5933.72       5449.36        69.52 o                         
  -9   1  15      18320.01      17632.04       167.07 o                         
  -7   1  15       8890.02       8653.17       106.38 o                         
  -5   1  15       2811.55       2321.89        74.90 o                         
  -3   1  15       3027.95       2779.91        43.18 o                         
  -1   1  15      19883.10      20277.57       222.83 o                         
   1   1  15      27882.45      28153.89       284.20 o                         
   3   1  15       5656.65       5486.50        97.64 o                         
   5   1  15       9656.15       9533.21       117.83 o                         
   7   1  15       1957.72       2165.78        40.83 o                         
   9   1  15        626.29        700.74        30.62 o                         
  11   1  15       8198.48       7552.54        95.05 o                         
  13   1  15       2884.89       2833.92        57.44 o                         
  15   1  15       1187.22       1227.65        36.72 o                         
  17   1  15        332.83        379.37        23.42 o                         
  19   1  15        489.10        272.34        29.84 o                         
  21   1  15          4.25         15.11        26.72 o                         
 -26   2  15        365.78        274.46        33.69 o                         
 -24   2  15        356.89        263.71        26.55 o                         
 -22   2  15         37.45         42.11        18.55 o                         
 -20   2  15       1720.66       1831.89        45.02 o                         
 -18   2  15       1880.41       1729.37        43.10 o                         
 -16   2  15       1792.01       1830.94        41.79 o                         
 -14   2  15         17.69         19.29        13.23 o                         
 -12   2  15        338.47        356.21        18.70 o                         
 -10   2  15      24245.64      24205.00       226.15 o                         
  -8   2  15        204.74        296.47        19.40 o                         
  -6   2  15       2466.15       2400.95        42.68 o                         
  -4   2  15       1669.98       1922.14        28.42 o                         
  -2   2  15       4928.30       5388.47        66.04 o                         
   0   2  15       2135.04       2083.37        35.15 o                         
   2   2  15        329.57        395.15        16.01 o                         
   4   2  15        155.34        161.83        19.66 o                         
   6   2  15         14.82         23.44        14.11 o                         
   8   2  15        721.71        565.30        25.77 o                         
  10   2  15       4330.53       4517.30        63.97 o                         
  12   2  15       7652.50       7276.54        95.49 o                         
  14   2  15          1.76        -15.72        15.72 o                         
  16   2  15        304.74        265.12        21.26 o                         
  18   2  15       2203.77       2285.21        53.60 o                         
  20   2  15        275.73        276.78        30.59 o                         
 -25   3  15         13.99        -20.61        20.61 o                         
 -23   3  15        660.97        623.96        34.86 o                         
 -21   3  15         12.16        -16.42        16.42 o                         
 -19   3  15       1460.73       1407.97        45.15 o                         
 -17   3  15       2182.24       2143.30        43.26 o                         
 -15   3  15         11.65         34.37        15.31 o                         
 -13   3  15      10506.03      10524.94       192.68 o                         
 -11   3  15       7384.12       7314.42        84.20 o                         
  -9   3  15       1042.29       1254.30        45.18 o                         
  -7   3  15       2409.18       2353.83        35.83 o                         
  -5   3  15       1890.14       1871.76        40.98 o                         
  -3   3  15       1184.20       1000.87        31.14 o                         
  -1   3  15       1166.29       1130.08        32.67 o                         
   1   3  15          5.81         24.49        11.74 o                         
   3   3  15       1198.14       1462.78        34.49 o                         
   5   3  15       4963.76       5115.87        75.04 o                         
   7   3  15       1016.54       1153.58        36.12 o                         
   9   3  15       1722.60       2230.57        78.03 o                         
  11   3  15         21.95         18.66        20.96 o                         
  13   3  15         30.18          4.46        15.63 o                         
  15   3  15       2088.98       1958.14        48.01 o                         
  17   3  15         66.53         37.84        19.63 o                         
  19   3  15         23.38        -17.39        17.39 o                         
 -24   4  15        268.25        188.79        28.74 o                         
 -22   4  15          5.53        -15.09        15.09 o                         
 -20   4  15       4401.92       4680.11        95.60 o                         
 -18   4  15       1531.78       1551.26        44.83 o                         
 -16   4  15        348.33        390.60        23.16 o                         
 -14   4  15        872.34        982.83        31.74 o                         
 -12   4  15      11108.22      10821.96       117.49 o                         
 -10   4  15       1069.79       1009.38        29.63 o                         
  -8   4  15       2444.75       2572.94        40.00 o                         
  -6   4  15       5380.57       4875.96        72.56 o                         
  -4   4  15       7182.93       6862.33       106.60 o                         
  -2   4  15       2527.56       2405.19        49.69 o                         
   0   4  15       9429.70       9417.05       124.01 o                         
   2   4  15      10066.47      10187.37       127.02 o                         
   4   4  15       1720.30       1804.51        71.35 o                         
   6   4  15      10506.52      10810.18       122.44 o                         
   8   4  15        933.59       1032.22        40.63 o                         
  10   4  15        771.09        710.63        28.74 o                         
  12   4  15       5046.22       4846.05        70.70 o                         
  14   4  15       3254.92       3195.53        59.54 o                         
  16   4  15        320.12        310.68        24.39 o                         
  18   4  15       4539.40       4382.42        73.51 o                         
  20   4  15        994.57       1021.12        60.79 o                         
 -25   5  15        101.93         -7.40        31.71 o                         
 -23   5  15        386.02        304.53        25.67 o                         
 -21   5  15       3048.59       3222.56        63.30 o                         
 -19   5  15       4643.22       4699.62        75.10 o                         
 -17   5  15       3280.55       3111.68        54.46 o                         
 -15   5  15        930.45       1017.13        45.47 o                         
 -13   5  15       1437.49       1556.62        45.63 o                         
 -11   5  15       3119.99       3087.52        51.16 o                         
  -9   5  15       4624.13       4799.37        64.04 o                         
  -7   5  15       1332.56       1328.91        36.83 o                         
  -5   5  15       1356.82       1333.80        44.53 o                         
  -3   5  15       1380.25       1313.04        39.78 o                         
  -1   5  15       3072.57       3063.26        59.51 o                         
   1   5  15       4828.77       5056.75        84.81 o                         
   3   5  15        800.89        866.33        31.04 o                         
   5   5  15       8031.42       8590.18       181.42 o                         
   7   5  15        290.65        387.74        19.14 o                         
   9   5  15       1541.34       1541.53        41.66 o                         
  11   5  15       8241.94       8023.54        99.79 o                         
  13   5  15       1364.60       1374.14        61.01 o                         
  15   5  15        475.08        477.92        27.01 o                         
  17   5  15          0.22         55.24        27.53 o                         
  19   5  15        234.41        199.07        32.85 o                         
 -24   6  15       1138.20       1019.92        62.72 o                         
 -22   6  15       1143.23       1124.42        46.88 o                         
 -20   6  15        987.40       1072.86        57.84 o                         
 -18   6  15       4346.77       4471.34        69.14 o                         
 -16   6  15        534.53        577.82        40.56 o                         
 -14   6  15      16928.22      16672.70       165.94 o                         
 -12   6  15       4297.43       4306.52        69.87 o                         
 -10   6  15        409.83        445.12        30.83 o                         
  -8   6  15          9.69         -2.63        15.52 o                         
  -6   6  15      13565.59      13601.17       182.73 o                         
  -4   6  15      17514.04      17030.15       227.85 o                         
  -2   6  15       6263.98       6291.74        97.31 o                         
   0   6  15        362.09        480.00        34.28 o                         
   2   6  15        883.74        880.78        31.73 o                         
   4   6  15       2654.70       2814.02        64.72 o                         
   6   6  15        171.61        199.63        15.30 o                         
   8   6  15      31257.48      30623.41       273.71 o                         
  10   6  15       2149.09       2314.15        58.31 o                         
  12   6  15       5775.08       5695.88        94.92 o                         
  14   6  15       1887.74       2029.91        56.94 o                         
  16   6  15       1845.81       1802.63        54.24 o                         
  18   6  15       2980.86       3154.87       102.36 o                         
 -23   7  15         16.69        -25.45        27.02 o                         
 -21   7  15        433.96        384.08        29.78 o                         
 -19   7  15       3087.24       3027.90        58.19 o                         
 -17   7  15         94.44         81.25        19.18 o                         
 -15   7  15        105.15         82.87        17.34 o                         
 -13   7  15       3116.81       3221.10        56.12 o                         
 -11   7  15       3299.44       3386.86        57.93 o                         
  -9   7  15       1032.87       1061.37        37.50 o                         
  -7   7  15       5517.60       5742.58        90.02 o                         
  -5   7  15        292.81        294.60        23.60 o                         
  -3   7  15       2853.28       2925.53        69.70 o                         
  -1   7  15      11336.20      11260.78       153.77 o                         
   1   7  15       4740.16       5015.04        86.54 o                         
   3   7  15       6099.21       6335.84        92.75 o                         
   5   7  15       4225.13       4123.56        88.33 o                         
   7   7  15          5.47         41.69        16.97 o                         
   9   7  15        824.43        939.09        35.89 o                         
  11   7  15        362.95        392.91        26.84 o                         
  13   7  15        571.34        510.83        37.90 o                         
  15   7  15        175.81        137.71        27.42 o                         
  17   7  15       1431.11       1328.36        59.74 o                         
 -22   8  15         36.77        -26.04        26.04 o                         
 -20   8  15       1159.21       1232.43        48.74 o                         
 -18   8  15        464.88        435.36        27.09 o                         
 -16   8  15        178.99        199.01        23.74 o                         
 -14   8  15       6886.04       7152.86        94.57 o                         
 -12   8  15         44.10        151.93        17.86 o                         
 -10   8  15       9841.37       9381.55       128.68 o                         
  -8   8  15          2.19        -17.46        18.78 o                         
  -6   8  15        841.56        847.10        43.46 o                         
  -4   8  15        115.39         98.83        30.31 o                         
  -2   8  15       3382.24       3252.95       114.99 o                         
   0   8  15       3786.79       3939.80        81.19 o                         
   2   8  15        265.60        360.89        25.42 o                         
   4   8  15         68.91         84.93        15.99 o                         
   6   8  15          1.44        -13.36        13.36 o                         
   8   8  15       6107.95       5994.72        85.08 o                         
  10   8  15       1186.11       1056.56        39.11 o                         
  12   8  15        892.08        780.25        36.84 o                         
  14   8  15        216.40        141.74        26.65 o                         
  16   8  15        380.22        344.46        36.10 o                         
 -19   9  15         38.38         16.54        23.56 o                         
 -17   9  15        163.12        166.04        24.97 o                         
 -15   9  15         21.04        -18.36        18.36 o                         
 -13   9  15       1732.39       1780.42        51.45 o                         
 -11   9  15         59.77         69.04        16.65 o                         
  -9   9  15         74.65         90.09        14.23 o                         
  -7   9  15       4029.63       3924.86       103.09 o                         
  -5   9  15        631.95        769.34        35.98 o                         
  -3   9  15       3017.81       2890.39        63.51 o                         
  -1   9  15       2128.97       2218.81        60.36 o                         
   1   9  15       1133.19       1139.72        38.51 o                         
   3   9  15          5.36        -15.20        15.20 o                         
   5   9  15         37.24          1.27        15.26 o                         
   7   9  15       2501.72       2434.38        49.69 o                         
   9   9  15       6602.82       6492.25        93.26 o                         
  11   9  15         40.39         31.64        21.64 o                         
  13   9  15         83.62         92.70        27.76 o                         
  15   9  15        565.38        526.40        42.78 o                         
 -18  10  15       3477.39       3540.82        68.36 o                         
 -16  10  15        607.30        528.75        35.11 o                         
 -14  10  15         30.95          7.59        23.62 o                         
 -12  10  15       2666.74       2639.55        51.07 o                         
 -10  10  15       1205.75       1196.19        41.37 o                         
  -8  10  15       1454.79       1479.59        35.41 o                         
  -6  10  15       2611.82       2508.30        62.53 o                         
  -4  10  15        828.72        585.23        39.48 o                         
  -2  10  15       3860.57       3889.35        73.10 o                         
   0  10  15       4384.83       4100.71        78.32 o                         
   2  10  15       3802.12       3500.68        76.94 o
[truncated: 144,424 more chars]
